# Supplementary material for: Heptapharmacological activity of Quercetin-3-O-phosphate against lung cancer pathways
Source: PLoS One. 2026 Jul 10;21(7):e0349042. doi: 10.1371/journal.pone.0349042 (PMC13353998; doi:10.1371/journal.pone.0349042)
Supplement: S1 Data — (XLSX) [file pone.0349042.s002.xlsx]

## Sheet: ProteinDescriptors_PPW
Name	Experiment	AGGRESCAN_Nr_hotspots	AGGRESCAN_a3v_value	Aa_Composition	Aa_Composition_Swissprot	Aa_Flexibility_VTR	All_AggScore	All_Aggrescan_a4v	All_Aggrescan_a4v_pos	All_Aromatic_SASA	All_Atomic_Contact_Energy	All_Dipole_Moment	All_Formal_Charge	All_Greasy_SASA	All_HB_Acceptor_SASA	All_HB_Donor_SASA	All_Hydrophilic_SASA	All_Hydrophobic_Moment	All_Hydrophobic_Patch_Energy	All_Hydrophobic_Patch_Energy_gt15	All_Hydrophobic_Patch_Energy_gt30	All_Hydrophobic_SASA	All_Moment_of_Inertia	All_Negative_Patch_Energy	All_Negative_Patch_Energy_gt30	All_Negative_Patch_Energy_gt50	All_Negative_formal_SASA	All_Negative_partial_SASA	All_Positive_Patch_Energy	All_Positive_Patch_Energy_gt30	All_Positive_Patch_Energy_gt50	All_Positive_formal_SASA	All_Positive_partial_SASA	All_SASA	All_Zeta_Potential	All_Zyggregator_profile_smoothed	All_Zyggregator_profile_smoothed_pos	Alpha_Helix_Chou_Fasman	Alpha_Helix_Deleage_Roux	Alpha_Helix_Levitt	Antiparallel_Beta_Strand	Apparent_Charge_eV	Atomic_contact_energy	Average_Flexibility_BP	Avg_Area_Buried	Avg_Score_Hyd_Patches	Avg_Score_Neg_Patches	Avg_Score_Pos_Patches	Avg_Size_Hyd_Patches
1IBR - prepared	0	36	-0.00314863	7154.9	7247.8	1235.45	810.675	-5.5901	263.989	0.0227052	-1657.62	1154.59	-28	0.00187805	0.0221758	0.0312349	0.440918	2016.21	5446.32	3427.33	1744.78	0.559082	46.5215	16157.6	11279.7	9869.56	0.0581961	0.43754	13849.1	9778.81	8437.73	0.0682616	0.561992	52931.9	-100.11	-496.336	14.6389	1283.85	1297.86	1294.18	1254.66	-21.8168	-1657.62	539.98	155265	0.534951	1.32089	1.07886	185.331
1JWH - prepared	0	12	-0.0235045	1962	1986.57	333.083	72.2386	-8.3815	62.4847	0.0278099	-508.15	726.642	-1	0.00462639	0.0188797	0.0390659	0.481413	1145.69	1124.59	732.143	380.324	0.518587	4.3663	4562.48	3294.57	2723.41	0.0518985	0.468145	4803.13	3663.83	3347.66	0.0807332	0.531855	15884.1	-3.39823	-142.642	19.0733	347.41	352.968	349.43	341.41	-0.387286	-508.15	146.59	41761.7	0.530234	1.2732	1.11086	128.24
1SG1 - prepared	0	13	-0.077971	2025	2016.42	372.503	430.611	-27.3125	58.1186	0.0333669	-730.86	1508.13	-19	0.00576432	0.0267842	0.0308249	0.445117	1563.25	2291.34	1733.38	1009.43	0.554883	40.5325	6256.76	4113.88	3431.05	0.05116	0.452351	4132.8	2865.43	2424.53	0.0498985	0.547649	20984.6	-65.1655	-196.537	14.5037	366.04	374.289	378.16	378.97	-8.91036	-730.86	163.33	45439.4	0.592185	1.2659	1.02407	158.915
1XOX - prepared	0	6	-0.154874	1301.8	1315.04	234.888	111.417	-37.1517	32.405	0.014002	-315.191	55.7896	-12	0.00533236	0.0178788	0.00998641	0.474793	85.8284	1344.13	743.413	281.458	0.525207	3.92348	5285.2	3976.27	3744.02	0.0702694	0.460236	3756.16	3010.07	2823.6	0.0823157	0.539764	14732.1	-40.9693	-166.507	24.78	247.62	251.726	252.06	217.24	-5.15465	-315.191	101.8	29481.8	0.559385	1.44826	1.14773	157.797
2DVJ - prepared	0	6	-0.161465	1341.8	1344.36	229.539	243.974	-37.6683	33.3838	0.0432924	-307.386	221.532	-7.999	0.0045366	0.0155998	0.00718152	0.477086	451.813	1383.34	1109.95	814.668	0.522914	716.32	4690.73	2996.36	2433.45	0.0445256	0.482289	3120.45	2249.54	1982.8	0.06248	0.517711	14436.4	-27.2577	-128.553	29.0717	220.21	221.15	219.77	213.82	-3.30086	-307.386	104.73	27343	0.601162	1.34049	1.06215	230.111
4XP7 - prepared	0	12	-0.0235045	1962	1986.57	333.083	72.2386	-8.3815	62.4847	0.0278099	-508.15	726.642	-1	0.00462639	0.0188797	0.0390659	0.481413	1145.69	1124.59	732.143	380.324	0.518587	4.3663	4562.48	3294.57	2723.41	0.0518985	0.468145	4803.13	3663.83	3347.66	0.0807332	0.531855	15884.1	-3.39823	-142.642	19.0733	347.41	352.968	349.43	341.41	-0.387286	-508.15	146.59	41761.7	0.530234	1.2732	1.11086	128.24
4XZL - prepared	0	10	0.0461101	1755.1	1781.3	302.62	173.23	13.6265	61.075	0.0260335	-509.543	413.986	3.007	0.00343693	0.0280683	0.0252141	0.407408	1616.88	1367.96	855.667	416.614	0.592592	14.4203	3634.11	2610.73	2122.18	0.049973	0.393433	4433.26	3383.73	3019.01	0.0696627	0.606567	14516.7	10.1929	-111.356	28.3665	314.17	315.974	314.56	308.01	1.09304	-509.543	132.08	38551	0.567282	1.22673	1.08251	127.151
PDB ID	1IBR	1JWH	1SG1	1XOX	2DVJ	4XP7	4XZL
Total Energy (kcal/mol)	-6286.94	-3087.78	-2147.15	-134.38	473.13	-2399.4	-2208.22
Potential Energy (kcal/mol)	-6286.94	-3087.78	-2147.15	-134.38	473.13	-2399.4	-2208.22
Kinetic Energy (kcal/mol)	0	0	0	0	0	0	0
Temperature (K)	0	0	0	0	0	0	0
Bond Stretch Energy (kcal/mol)	602.65	495.76	155.76	117.57	106.12	161.99	170.92
Angle Bending Energy (kcal/mol)	2773.68	2552.96	691.35	577.04	602.63	708.89	754.58
Torsion Angle Energy (kcal/mol)	2473.3	2306.55	774.7	599.85	734.72	515.34	523.95
Restraining Energy (kcal/mol)	0	0	0	0	0	0	0
1,4 Lennard Jones Energy (kcal/mol)	5798.04	5456.62	1605.69	1112.76	1056.08	1539.25	1582.06
1,4 Electrostatic Energy (kcal/mol)	1939.29	1238.77	745.13	481.29	259.63	419.16	653.61
Lennard Jones Energy (kcal/mol)	-12687.4	-10245.8	-3479.58	-2011.73	-1590.22	-3530.51	-3600.84
Electrostatic Energy (kcal/mol)	-7395.96	-5625.61	-2750.12	-1104.32	-865.07	-2240.67	-2311.42
H-bond Energy (kcal/mol)	0	0	0	0	0	0	0
[truncated: 118 more columns]

## Sheet: Docking
PDB ID	Resolution	gridbox xcent	gridbox ycent	gridbox zcent	Stretch Energy-S-OPLS		Control Docking	Title	Entry ID	Entry Name	Date Added	Date Modified	receptor	added terminal oxygens	converted selenomethionines	created disulfur	prepared	grid version	Source File Index	gridbox ligxrange	gridbox ligyrange	gridbox ligzrange	gridbox xcent	gridbox xrange	gridbox ycent	gridbox yrange	gridbox zcent	gridbox zrange	Bend Energy-S-OPLS	Dihedral Energy-S-OPLS	El-14 Energy-S-OPLS	Electrostatic Energy-S-OPLS	LJ-14 Energy-S-OPLS	Max Derivative-S-OPLS	Potential Energy-S-OPLS	RMS Derivative-S-OPLS	Stretch Energy-S-OPLS	Van der Waals Energy-S-OPLS	target temperature	PDB EXPDTA PH	PDB EXPDTA TEMPERATURE	preprocess pH	OPLSVersion	grid type	Source File	Source Path	job name	PDB CLASSIFICATION	PDB DEPOSITION DATE
1IBR	2.3	-6.564	-5.193	28.267	563.584			1XOX - prepared 49806720	40	1xox.1 Alectinib_DB11363.1	2026-03-10 06:54:00	2026-03-10 06:57:00	TRUE	TRUE	TRUE	TRUE	TRUE	103136	1	40.0000000000000000	40.0000000000000000	40.0000000000000000	-26.4183	66.0000000000000000	-39.4646	66.0000000000000000	-67.3226	66.0000000000000000	560.3358223101689646	731.6300736216339828	486.2116915569649791	-1088.43	1165.0579419982900617	2.8749889369232098	191.6552358002379890	0.1474821569288430	109.7510878611849989	-1915.36	298.0000000000000000	7.5000000000000000	298.0000000000000000	7.4000000000000004	OPLS4	glide	vsw_CONTROL_1XOX-MMGBSA_1-001.maegz	/home/shaban/Desktop/7MDS_Quercetin-3-O-phosphate (Cell Regulation and Survival)/vsw_CONTROL_1XOX	vsw_CONTROL_1XOX	APOPTOSIS	2004-10-07
1JWH	3.1	0.631	56.926	-54.579	368.792			2DVJ - prepared 49806720	41	2dvj.1 Alectinib_DB11363.1	2026-03-10 06:55:00	2026-03-10 07:00:00	TRUE	TRUE	TRUE	TRUE	TRUE	103136	1	40.0000000000000000	40.0000000000000000	40.0000000000000000	347.3904607797659878	71.0000000000000000	1.5410092358624701	71.0000000000000000	-12.2453	71.0000000000000000	571.5976801441829593	809.1145799828400413	266.8181527468140075	-863.618	1198.1046873739699095	4.2932497969191497	1315.7467411279299085	0.1428661531443990	83.3708335878605027	-1209.61	298.0000000000000000	6.7999999999999998	298.0000000000000000	7.4000000000000004	OPLS4	glide	vsw_CONTROL_2DVJ-MMGBSA_1-001.maegz	/home/shaban/Desktop/7MDS_Quercetin-3-O-phosphate (Cell Regulation and Survival)/vsw_CONTROL_2DVJ	vsw_CONTROL_2DVJ	SIGNALING PROTEIN	2006-07-31
1SG1	2.4	-0.523	60.469	-20.127	142.926			1JWH - prepared 49806720	42	1jwh.1 Alectinib_DB11363.1	2026-03-10 06:55:00	2026-03-10 06:57:00	TRUE	TRUE	TRUE	TRUE	TRUE	103136	1	40.0000000000000000	40.0000000000000000	40.0000000000000000	-9.08478	67.0000000000000000	66.1579832953855060	67.0000000000000000	-54.2573	67.0000000000000000	2574.8641499223799656	2583.8061181876701085	1277.7069782162800493	-5704.13	6160.2450507748399104	6.3110756833755204	1286.5212665859000936	0.1697258941572290	367.8831003868569951	-8454.55	298.0000000000000000	9.3000000000000007	100.0000000000000000	7.4000000000000004	OPLS4	glide	vsw_CONTROL_1JWH-MMGBSA_1-001.maegz	/home/shaban/Desktop/7MDS_Quercetin-3-O-phosphate (Cell Regulation and Survival)/vsw_CONTROL_1JWH	vsw_CONTROL_1JWH	TRANSFERASE	2001-09-04
1XOX	NA	-25.571	-47.629	-83.623	111.941			1SG1 - prepared 49806720	43	1sg1.1 Alectinib_DB11363.1	2026-03-10 06:55:00	2026-03-10 06:57:00	TRUE	TRUE	TRUE	TRUE	TRUE	103136	1	40.0000000000000000	40.0000000000000000	40.0000000000000000	-0.520381	66.0000000000000000	60.4721012940432985	66.0000000000000000	-20.1157	66.0000000000000000	698.3344591692770109	856.1228266032650254	751.7654977185279677	-2715.99	1659.8943023044100755	1.4667200855322200	-1755.71	0.1028765567537980	142.8545751565009994	-3332.08	298.0000000000000000	6.2999999999999998	100.0000000000000000	7.4000000000000004	OPLS4	glide	vsw_CONTROL_1SG1-MMGBSA_1-001.maegz	/home/shaban/Desktop/7MDS_Quercetin-3-O-phosphate (Cell Regulation and Survival)/vsw_CONTROL_1SG1	vsw_CONTROL_1SG1	HORMONE/GROWTH FACTOR/MEMBRANE PROTEIN	2004-02-22
2DVJ	NA	347.392	1.552	-12.256	83.045			4XZL - prepared 49806720	44	4xzl.1 Alectinib_DB11363.1	2026-03-10 06:55:00	2026-03-10 06:57:00	TRUE	TRUE	TRUE	TRUE	TRUE	103136	1	40.0000000000000000	40.0000000000000000	40.0000000000000000	-10.7919	71.0000000000000000	25.0301065278483001	71.0000000000000000	-0.561742	71.0000000000000000	748.3194541300240417	555.0147599361159791	655.3861246973730204	-2336.92	1599.0436805477399957	1.5417004502846900	-2119.03	0.0960372	165.6268568963430141	-3546.88	298.0000000000000000	9.0000000000000000	100.0000000000000000	7.4000000000000004	OPLS4	glide	vsw_CONTROL_4XZL-MMGBSA_1-001.maegz	/home/shaban/Desktop/7MDS_Quercetin-3-O-phosphate (Cell Regulation and Survival)/vsw_CONTROL_4XZL	vsw_CONTROL_4XZL	OXIDOREDUCTASE	2015-02-04
4XP7	1.9	10.893	7.13	14.378	158.672			4XP7 - prepared 49806720	45	4xp7.1 Alectinib_DB11363.1	2026-03-10 06:55:00	2026-03-10 06:57:00	TRUE	TRUE	TRUE	TRUE	TRUE	103136	1	40.0000000000000000	40.0000000000000000	40.0000000000000000	14.9876191422593994	71.0000000000000000	1.3806690618105799	71.0000000000000000	19.2685638976795985	71.0000000000000000	703.6704689502520296	550.7084231568800305	419.8043128132790116	-2247.65	1549.1006633899899043	1.9563396614308699	-2291.25	0.1018172390996610	159.2669662510940043	-3472.35	298.0000000000000000	4.0000000000000000	100.0000000000000000	7.4000000000000004	OPLS4	glide	vsw_CONTROL_4XP7-MMGBSA_1-001.maegz	/home/shaban/Desktop/7MDS_Quercetin-3-O-phosphate (Cell Regulation and Survival)/vsw_CONTROL_4XP7	vsw_CONTROL_4XP7	OXIDOREDUCTASE	2015-01-16
4XZL	1.7	-10.79	25.027	-0.561	153.295			1IBR - prepared 49806720	46	1ibr.1 Alectinib_DB11363.1	2026-03-10 06:55:00	2026-03-10 06:57:00	TRUE	TRUE	TRUE	TRUE	TRUE	103136	1	40.0000000000000000	40.0000000000000000	40.0000000000000000	10.9017139976826005	76.0000000000000000	-0.658957	76.0000000000000000	13.3187789055919001	76.0000000000000000	2783.4326887386000635	2630.0253689368901178	1952.4896825162800269	-7472.29	5958.4402501916802066	4.8116980782317800	-5396.99	0.1106997955581960	561.7969940425059576	-12256.9	298.0000000000000000	6.0000000000000000	100.0000000000000000	7.4000000000000004	OPLS4	glide	vsw_CONTROL_1IBR-MMGBSA_1-001.maegz	/home/shaban/Desktop/7MDS_Quercetin-3-O-phosphate (Cell Regulation and Survival)/vsw_CONTROL_1IBR	vsw_CONTROL_1IBR	CELL CYCLE,TRANSLATION	1999-05-14
PDB ID	Docking Score	XP GScore	ligand efficiency sa	XP HBond	MMGBSA dG Bind
1IBR	-10.099	-10.2	-2.716	-2.865	-47.07
1JWH	-11.627	-11.729	-1.093	-1.677	-18.95
1SG1	-8.143	-8.244	-0.824	-4.268	-14.28
1XOX	-5.835	-5.936	-1.103	-2.783	-19.12
2DVJ	-6.009	-6.11	-1.276	-2.084	-22.12
4XP7	-11.153	-11.254	-2.142	-3.989	-37.12
4XZL	-9.535	-9.637	-1.873	-3.063	-32.47
PDB ID	Complex Energy	XP GScore	ligand efficiency In	Receptor Hbond	MMGBSA dG Bind Hbond
1IBR	-25786	-10.2	-11.055	-358.842	-6.97
1JWH	-13563.1	-11.729	-4.449	-174.276	-2.94
1SG1	-14352.3	-8.244	-3.355	-151.043	-5.39
1XOX	-4572.28	-5.936	-4.49	-38.51	-2.41
2DVJ	-7279.97	-6.11	-5.195	-60.145	-1.35
4XP7	-14180	-11.254	-8.718	-188.719	-8.68
4XZL	-10383.2	-9.637	-7.625	-138.287	-4.91
[truncated: 232 more columns]

## Sheet: DFT
Title	Quercetin-3-O-Phosphate
Spin multiplicity	1
Task	Optimization
QM Method	DFT(b3lyp-d3)/SOLV
QM Basis	6-31g**
Number of canonical orbitals	437
Geometry convergence category	4
Gas Phase Energy	-1670.72
Solution Phase Energy	-1671.08
Final Energy	-1671.08
Solvation Energy (kcal/mol)	-226.27
HOMO	-0.20563
LUMO	-0.068237
Lowest Frequency (cm-1)	59.941
Highest Frequency (cm-1)	3701.44
2nd Lowest Frequency (cm-1)	69.198
Num Negative Frequencies	0
Zero Point Energy (kcal/mol)	146.805
Entropy (cal/mol/K) 298.15K 1.00E+00atm	143.959
Enthalpy (kcal/mol) 298.15K 1.00E+00atm	13.4288
Free Energy (kcal/mol) 298.15K 1.00E+00atm	-29.4926
Internal Energy (kcal/mol) 298.15K 1.00E+00atm	12.8363
Heat Capacity (cal/mol/K) 298.15K 1.00E+00atm	83.14
ln(Q) 298.15K 1.00E+00atm	49.778
Total Internal Energy (au) 298.15K 1.00E+00atm	-1670.83
Total Enthalpy (au) 298.15K 1.00E+00atm	-1670.83
Total Free Energy (au) 298.15K 1.00E+00atm	-1670.9
ALIE min, kcal/mol	183.99
ALIE max, kcal/mol	377.1
ALIE mean, kcal/mol	255.27
ALIE pos mean, kcal/mol	255.27
ALIE neg mean, kcal/mol	0
ALIE pos variance, (kcal/mol)**2	1596.19
ALIE neg variance, (kcal/mol)**2	0
ALIE total variance, (kcal/mol)**2	1596.19
ALIE balance	0
Avg Abs Dev from Mean ALIE, kcal/mol	32.8594

## Sheet: ADMET
Descriptors	Standard Values	Quercetin-3-O-Phosphate	Descriptors	Standard Values	Quercetin-3-O-Phosphate
WPSA	0.0 – 175.0	4.554	glob	0.75 – 0.95	1
volume	500.0 – 2000.0	1023.31	FOSA	0.0 – 750.0	0.816588
Type	N/A	small	FISA	7.0 – 330.0	0
SASA	300.0 – 1000.0	601.406	EA(eV)	−0.9 – 1.7	396.707
SAfluorine	0.0 – 100.0	0	donorHB	0.0 – 6.0	0.57
SAamideO	0.0 – 35.0	0	dipole	1.0 – 12.5	5
RuleOfThree	maximum is 3	1	dip^2/V	0.0 – 0.13	12.485
RuleOfFive	maximum is 4	1	CNS	−2 (inactive), +2 (active)	0.152316
QPpolrz	13.0 – 70.0	31.574	CIQPlogS	−6.5 – 0.5	-2
QPPMDCK	<25 poor, >500 great	0.045	ACxDN^.5/SA	0.0 – 0.05	-4.076
QPPCaco	<25 poor, >500 great	0.11	accptHB	2.0 – 20.0	0.0353216
QPlogS	−6.5 – 0.5	-2.88	%HumanOralAbsorption	>80% is high, <25% is poor	9.5
QPlogPw	4.0 – 45.0	20.144	#stars	0 – 5	2
QPlogPoct	8.0 – 35.0	25.8	#rtvFG	0 – 2	0
QPlogPo/w	−2.0 – 6.5	-0.05	#rotor	0 – 15	8
QPlogPC16	4.0 – 18.0	13.034	#ringatoms	-	16
QPlogKp	−8.0 – −1.0	-7.358	#nonHatm	-	26
QPlogKhsa	−1.5 – 1.5	-1.006	#noncon	-	0
QPlogHERG	concern below −5	-1.839	#NandO	2 – 15	10
QPlogBB	−3.0 – 1.2	-3.874	#metab	1 – 8	4
PSA	7.0 – 200.0	189.97	#in56	-	16
PISA	0.0 – 450.0	200.145	#in34	-	0
mol MW	130.0 – 725.0	0	#amine	0 – 1	0
Jm	-	382.22	#amidine	0	0
IP(eV)	7.9 – 10.5	0	#amide	0 – 1	0
HumanOralAbsorption	-	8.432	#acid	0 – 1	2

## Sheet: WaterMap
1IBR											1JWH											1SG1									1SG1		1XOX											2DVJ
Site	Entry ID	Occupancy	Overlap	dH	-TdS	dG	#HB(WW)	#HB(PW)	#HB(LW)		Site	Entry ID	Occupancy	Overlap	dH	-TdS	dG	#HB(WW)	#HB(PW)	#HB(LW)		Site	Entry ID	Occupancy	Overlap	dH	-TdS	dG	#HB(WW)	#HB(PW)	#HB(LW)		Site	Entry ID	Occupancy	Overlap	dH	-TdS	dG	#HB(WW)	#HB(PW)	#HB(LW)		Site	Entry ID	Occupancy	Overlap	dH	-TdS
1	67	1	0	-11.18	6.07	-5.11	0.34	1.98	1		1	76	1	0	0.21	4.77	4.98	0.87	2.07	0		1	116	0.99	0	-4.78	5.03	0.25	1.18	1.81	0		1	70	1	0	-1.87	4.73	2.86	0.44	1.78	0		1	73	0.99	0	1.17	4.06
2	67	1	0	0.68	5.08	5.76	1.02	1.98	0		2	76	1	0	1.65	4.41	6.06	0	1.82	0.11		2	116	0.99	0	-4.03	4.77	0.74	1.68	1.16	0		2	70	0.99	0	-5.02	5.06	0.04	0.15	1.85	1		2	73	0.98	0	2.8	3.86
3	67	1	0.01	-3.99	5.01	1.02	0	1.9	0.95		3	76	1	0	-0.38	4.73	4.35	0.96	1.98	0		3	116	0.99	0	-1.85	4.32	2.47	1.85	1.02	0		3	70	0.97	0	-5.67	3.97	-1.7	1.45	0.02	0.99		3	73	0.98	0	-0.56	4.26
4	67	1	0	3.81	5.33	9.14	0.02	2.91	0		4	76	1	0	-7.23	5.04	-2.19	0.94	2	0		4	116	0.98	0	1.34	3.66	5	0	2.24	0.08		4	70	0.95	0	-1	3.74	2.74	0.69	1.93	0		4	73	0.92	0	-1.57	3.1
5	67	1	0.04	-4.58	5.68	1.1	0.37	1.02	1		5	76	0.99	0	0.08	4.39	4.47	0.91	1.93	0		5	116	0.98	0	-3.94	4.27	0.33	1.65	1.88	0		5	70	0.95	0	-1	3.28	2.28	0.96	1.65	0		5	73	0.92	0	-5.82	3.11
6	67	1	0	-4.2	5.55	1.35	0.99	0.98	1		6	76	0.99	0	-3.24	4.52	1.28	0.93	1.79	0		6	116	0.98	0	1.45	3.3	4.75	1.14	1.08	0		6	70	0.95	0	-13.62	4.75	-8.87	1.21	1.01	1		6	73	0.91	0	0.01	3.57
7	67	1	0	3.33	4.63	7.96	0	2.87	0		7	76	0.98	0	-3.78	4.16	0.38	0.27	0.85	1		7	116	0.97	0	2.03	4.73	6.76	0.8	1.18	0		7	70	0.93	0	-5.38	3.2	-2.18	1.1	0.26	1.01		7	73	0.89	0	-7.24	2.83
8	67	0.92	0	3.91	3.74	7.65	0.16	1.93	0		8	76	0.98	0	-3.12	3.71	0.59	0.51	1.79	0		8	116	0.97	0	-1.15	3.6	2.45	0.93	1.96	0		8	70	0.93	0	0.13	3.51	3.64	0.6	1.48	0.24		8	73	0.87	0	-0.39	3.03
9	67	0.91	0	5.6	3.44	9.04	0.02	2.18	0		9	76	0.98	0	-6.12	4.52	-1.6	1.04	0.93	1		9	116	0.97	0	-3.64	4.09	0.45	0.61	2.78	0		9	70	0.89	0	-0.71	2.82	2.11	1.11	1.16	0		9	73	0.87	0	-2.72	3.1
10	67	0.91	0	-6.04	4.68	-1.36	0.94	2.15	0		10	76	0.98	0	-4.31	4.08	-0.23	1.69	0.69	0		10	116	0.96	0	-0.73	3.82	3.09	0.89	1.96	0		10	70	0.88	0	1.3	2.64	3.94	1.76	0.55	0		10	73	0.86	0	-0.57	3.74
11	67	0.91	0	0.88	3.33	4.21	1.24	1.62	0		11	76	0.96	0	-4.59	3.63	-0.96	1.28	1.82	0		11	116	0.95	0	0.72	4.41	5.13	0.74	1.97	0		11	70	0.88	0	-5.89	3.76	-2.13	1.12	0.85	0.99		11	73	0.82	0	-0.69	2.56
12	67	0.88	0	2.05	3.21	5.26	0.96	1.51	0		12	76	0.95	0	-4.06	3.97	-0.09	0.66	2.22	0		12	116	0.94	0	0.92	3.73	4.65	1.78	0.8	0		12	70	0.86	0	-5.83	3.03	-2.8	1.68	0	0.98		12	73	0.78	0	4.69	2.73
13	67	0.88	0	-2.04	2.98	0.94	1.46	1.05	0		13	76	0.94	0.07	-3.74	3.56	-0.18	1.33	0	1.04		13	116	0.94	0	-1.38	3.01	1.63	1.74	0.82	0		13	70	0.8	0	-4.53	2.58	-1.95	1.94	1.17	0		13	73	0.78	0	-0.56	2.17
14	67	0.86	0	-0.2	3.01	2.81	0.51	0.94	0.86		14	76	0.93	0	1.7	3.38	5.08	0.84	2.06	0		14	116	0.93	0	-3.78	4.16	0.38	1.26	1.93	0		14	70	0.77	0	-0.59	2.1	1.51	1.15	1.09	0		14	73	0.76	0	-1.59	2.32
15	67	0.84	0	-4.4	3.44	-0.96	2.31	0.98	0		15	76	0.91	0	-0.97	3.17	2.2	1.6	0.66	0		15	116	0.93	0	-3.24	3.33	0.09	0.87	2.19	0		15	70	0.76	0	-0.09	2.31	2.22	0.7	1.89	0		15	73	0.76	0	-2.14	2.64
16	67	0.83	0	0.15	2.14	2.29	1.11	0.88	0.42		16	76	0.9	0	-0.82	3.55	2.73	0.45	1.4	0		16	116	0.9	0	-0.89	3.48	2.59	0.95	1.67	0		16	70	0.75	0	2.44	2.91	5.35	0.83	1.4	0		16	73	0.73	0	1.16	1.98
17	67	0.83	0	6.64	3.1	9.74	0	1.8	0		17	76	0.89	0	-2.89	2.84	-0.05	1.4	1.59	0		17	116	0.9	0	2.45	3.62	6.07	1.03	1.73	0		17	70	0.7	0	7.63	1.91	9.54	0.24	1.23	0		17	73	0.72	0	-0.49	2.18
18	67	0.83	0	2.91	2.31	5.22	0.92	0.2	0.06		18	76	0.88	0	-2.6	2.86	0.26	1.46	0.95	0		18	116	0.89	0	3.99	2.8	6.79	1.21	0.66	0		18	70	0.7	0	-5.77	2.64	-3.13	1.39	0.96	0.8		18	73	0.7	0	-0.2	1.83
19	67	0.81	0	0.23	2.52	2.75	1.91	0.49	0		19	76	0.87	0	0.13	2.57	2.7	1.67	0.73	0		19	116	0.89	0	-0.08	2.98	2.9	0.9	0.17	0.95		19	70	0.68	0	-1.63	2.13	0.5	1.01	1.6	0.09		19	73	0.7	0	-0.32	1.87
20	67	0.81	0	-5.76	3.11	-2.65	2.07	1	0		20	76	0.87	0	-4.66	3.44	-1.22	1.44	1.41	0		20	116	0.86	0	-4.88	3.26	-1.62	0.92	2.37	0		20	70	0.67	0	-1.11	1.76	0.65	2.56	0	0		20	73	0.69	0	-1.97	2.01
21	67	0.8	0	-0.6	2.67	2.07	1.86	0.57	0		21	76	0.86	0	-3.89	2.71	-1.18	1.63	0.99	0		21	116	0.86	0	-0.67	2.96	2.29	1.63	0.93	0		21	70	0.65	0	-1.12	2.19	1.07	1.26	1.68	0		21	73	0.69	0	2.15	2.14
22	67	0.8	0	2.77	2.83	5.6	0.03	2.03	0		22	76	0.85	0	-4.05	3.47	-0.58	1.94	1.02	0		22	116	0.83	0	0.63	2.73	3.36	1.39	1.04	0		22	70	0.65	0	0.47	1.63	2.1	1.7	0.62	0		22	73	0.68	0	-0.47	1.85
23	67	0.79	0	1.04	2.16	3.2	1.62	0.64	0		23	76	0.82	0	-2.91	3.53	0.62	0.87	2.13	0		23	116	0.82	0	-4.91	3.09	-1.82	1.59	0.02	1		23	70	0.65	0	0.41	1.77	2.18	1.79	0.33	0		23	73	0.65	0	-1.52	1.75
24	67	0.78	0	0.88	2.03	2.91	1.15	1.4	0		24	76	0.78	0	3.4	3.92	7.32	0.94	1.89	0		24	116	0.82	0	-4.96	2.86	-2.1	1.59	0	0.98		24	70	0.65	0	-2.83	1.64	-1.19	1.49	0.99	0.01		24	73	0.65	0	-2.39	1.86
25	67	0.78	0	1.78	2.37	4.15	1.69	0.81	0		25	76	0.77	0	-3.41	2.81	-0.6	1.36	1.8	0		25	116	0.82	0	-6.3	2.75	-3.55	1.53	0	1		25	70	0.63	0	-5.88	2.17	-3.71	1.43	0.15	0.86		25	73	0.64	0	-1.23	2.18
26	67	0.77	0	-3.01	2.52	-0.49	1.91	0.99	0		26	76	0.76	0	-2.82	2.53	-0.29	2.1	0.92	0		26	116	0.81	0	-5.91	2.35	-3.56	1.9	0	1.01		26	70	0.61	0	-1.41	1.71	0.3	1.42	1.02	0		26	73	0.63	0	-5.02	1.74
27	67	0.76	0	-2.79	2.29	-0.5	1.96	0.99	0		27	76	0.73	0	-0.05	2.15	2.1	1.43	1.22	0		27	116	0.8	0	0.73	2.38	3.11	1.62	0.99	0		27	70	0.6	0	-0.57	1.41	0.84	1.71	1.02	0		27	73	0.61	0	-0.39	2.34
28	67	0.74	0	-0.05	1.91	1.86	1.89	0.72	0		28	76	0.73	0	-3.36	2.24	-1.12	1.25	1.06	0		28	116	0.79	0	2.31	2.41	4.72	1.3	0.84	0		28	70	0.59	0	0.89	1.44	2.33	2.05	0.66	0		28	73	0.6	0	-0.86	1.38
29	67	0.73	0	-0.61	1.89	1.28	1.74	0.81	0		29	76	0.73	0	-4.36	2.4	-1.96	1.29	0	1.01		29	116	0.78	0	0.1	2.43	2.53	1.47	0.33	0		29	70	0.59	0	-1.53	1.93	0.4	1.41	1.68	0		29	73	0.6	0	-3.73	2.33
30	67	0.71	0	-0.68	2.11	1.43	2.06	0.96	0		30	76	0.7	0	-2.17	2.32	0.15	1.49	1.46	0		30	116	0.78	0	-0.74	3.08	2.34	0.51	2.28	0		30	70	0.59	0	-0.03	1.95	1.92	1.14	0.58	0		30	73	0.58	0	-0.19	1.44
31	67	0.7	0	0.23	2.08	2.31	1.78	0.95	0		31	76	0.68	0	-1.33	2.05	0.72	2.17	0	0.98		31	116	0.77	0	-1.4	2.29	0.89	2.2	0.6	0		31	70	0.57	0	-0.51	1.33	0.82	2.57	0	0		31	73	0.57	0	-0.43	1.41
32	67	0.69	0	-0.1	1.93	1.83	1.42	1.43	0		32	76	0.67	0	-0.36	1.79	1.43	1.98	0.74	0		32	116	0.75	0	-2.67	2.97	0.3	1.33	1.93	0		32	70	0.56	0	-1.28	1.36	0.08	2	0.52	0		32	73	0.55	0	0.7	1.64
33	67	0.66	0	-0.99	2.14	1.15	0.96	1.55	0		33	76	0.67	0	-1.87	1.82	-0.05	2	0.01	0.77		33	116	0.75	0	0.94	2.01	2.95	1.82	0.72	0		33	70	0.53	0	-0.75	1.4	0.65	1.63	1.03	0		33	73	0.55	0	-0.71	1.31
34	67	0.64	0	-1.2	1.68	0.48	1.8	1.09	0		34	76	0.67	0	0.35	1.75	2.1	1.25	0.8	0		34	116	0.75	0	-1.45	3.02	1.57	0.96	1.97	0		34	70	0.51	0	-0.05	1.25	1.2	2.47	0	0		34	73	0.54	0	3.38	2.32
35	67	0.64	0	-0.11	1.5	1.39	1.45	1.02	0		35	76	0.67	0	0.53	1.9	2.43	1.51	0.59	0		35	116	0.73	0	0.76	2.77	3.53	0.91	1.78	0		35	70	0.5	0	-0.25	1.27	1.02	1.89	0.95	0		35	73	0.54	0	0.47	1.45
36	67	0.64	0	-0.47	1.5	1.03	1.89	0.6	0		36	76	0.65	0	-6.8	2.12	-4.68	1.48	0	1		36	116	0.73	0	0.79	2.09	2.88	1.16	1.49	0		36	70	0.49	0	0.62	1.04	1.66	1.95	0.05	0.19		36	73	0.54	0	-1.2	1.38
37	67	0.63	0	-0.18	1.59	1.41	1.43	0.38	0.91		37	76	0.64	0	0	1.5	1.5	2.1	0.44	0		37	116	0.73	0	-2.67	2.37	-0.3	1.26	1.84	0		37	70	0.48	0	-1.32	1.08	-0.24	2.66	0.01	0		37	73	0.53	0	0.23	1.47
38	67	0.63	0	-0.79	1.67	0.88	2.19	0.59	0		38	76	0.62	0	-1.11	1.69	0.58	1.87	0.95	0		38	116	0.73	0	0.88	2.03	2.91	1.36	0.69	0.49		38	70	0.48	0	-2.1	1.43	-0.67	1.33	1.6	0		38	73	0.53	0	-0.44	1.21
39	67	0.62	0	-0.92	1.56	0.64	2.03	0.74	0		39	76	0.58	0	-2.44	1.61	-0.83	2.78	0	0		39	116	0.73	0	-4.95	2.67	-2.28	1.67	1.22	0		39	70	0.47	0	1.46	1.1	2.56	1.64	0.17	0.59		39	73	0.52	0	0.12	1.26
40	67	0.61	0	-1.5	1.55	0.05	1.68	0.79	0		40	76	0.57	0	-3.13	1.71	-1.42	1.5	1.16	0		40	116	0.72	0	-0.97	2.14	1.17	2.05	0.61	0		40	70	0.47	0	-0.78	1.11	0.33	1.76	1.13	0		40	73	0.52	0	-2.88	1.35
41	67	0.61	0	-1.04	1.7	0.66	1.73	0.95	0		41	76	0.57	0	-2.03	1.51	-0.52	2.06	0.53	0		41	116	0.72	0	1.44	2.03	3.47	1.34	0.77	0		41	70	0.47	0	-2.8	1.4	-1.4	1.36	1	0.07		41	73	0.51	0	-1.19	1.2
42	67	0.6	0	0.07	1.77	1.84	1.2	0.86	0		42	76	0.56	0	-2.54	1.68	-0.86	1.4	1.45	0		42	116	0.71	0.07	-2.97	2.16	-0.81	0.9	0.04	0.99		42	70	0.46	0	0.88	1.35	2.23	1.01	1.53	0		42	73	0.51	0	0.25	1.12
43	67	0.6	0	-3.65	1.72	-1.93	1.24	1.67	0		43	76	0.55	0	-3.97	1.73	-2.24	1.8	1.11	0		43	116	0.69	0	-1.24	1.89	0.65	1.9	0.86	0		43	70	0.46	0	0.26	1.53	1.79	1.4	1.34	0		43	73	0.5	0	-0.89	1.2
44	67	0.58	0	-1.77	1.49	-0.28	2.18	0.77	0		44	76	0.55	0	-2.11	1.41	-0.7	2.41	0.05	0		44	116	0.69	0	0.29	2.24	2.53	0.79	2.17	0		44	70	0.46	0	-0.23	0.99	0.76	1.54	0.8	0.16		44	73	0.5	0	-2.56	1.31
45	67	0.58	0	0	1.52	1.52	1.52	0.85	0		45	76	0.55	0	-2.02	1.45	-0.57	1.58	1.18	0		45	116	0.68	0	-2.68	2.01	-0.67	0.98	1.84	0		45	70	0.45	0	4.95	1	5.95	1.57	0	0		45	73	0.49	0	2.91	1.29
46	67	0.58	0	-0.43	1.61	1.18	1.95	0.79	0		46	76	0.53	0	-1.07	1.38	0.31	2.05	0.36	0		46	116	0.66	0	-1.37	2.09	0.72	1.43	1.17	0.2		46	70	0.44	0	1.54	1.2	2.74	1.5	1.33	0		46	73	0.48	0	-3.28	1.31
47	67	0.58	0	0.13	1.55	1.68	1.99	0.84	0		47	76	0.52	0	0.89	1.27	2.16	2.18	0.23	0		47	116	0.66	0	-0.37	1.6	1.23	2.31	0.25	0		47	70	0.44	0	-0.04	0.95	0.91	1.92	0.19	0		47	73	0.48	0	-0.27	1.12
48	67	0.55	0	-0.09	1.36	1.27	1.7	1.17	0		48	76	0.5	0	-0.12	1.14	1.02	2.43	0.02	0		48	116	0.65	0	0.5	1.75	2.25	1.61	0.87	0		48	70	0.44	0	-0.92	0.99	0.07	1.85	0.82	0		48	73	0.48	0	-1.22	1.26
49	67	0.53	0	-0.53	1.37	0.84	1.52	0.86	0.41		49	76	0.5	0	2.38	1.36	3.74	1.87	0.64	0		49	116	0.64	0	2.63	1.7	4.33	1.29	0.81	0		49	70	0.44	0	-7.29	1.51	-5.78	1.21	1.76	0.11		49	73	0.47	0	0.89	1.31
50	67	0.51	0	-2.75	1.62	-1.13	1.36	1.62	0		50	76	0.49	0	-1.16	1.25	0.09	1.98	0.45	0		50	116	0.64	0	-5.53	1.95	-3.58	1.75	0.06	1		50	70	0.44	0	-1.46	1.04	-0.42	2.06	0.69	0		50	73	0.47	0	-1.32	1.1
51	67	0.5	0	0.32	1.13	1.45	1.4	0.75	0.13		51	76	0.49	0	-2.66	1.37	-1.29	1.74	0.97	0		51	116	0.63	0	-1.22	1.99	0.77	1.21	0.9	0.84		51	70	0.43	0	-2.9	1.09	-1.81	1.6	1.3	0		51	73	0.46	0	1.05	1.05
52	67	0.49	0	-1.47	1.29	-0.18	1.88	0.76	0		52	76	0.48	0	-2.26	1.32	-0.94	1.64	0.66	0		52	116	0.62	0	-1.34	2.04	0.7	0.94	1.87	0		52	70	0.43	0	-2.1	1.07	-1.03	1.92	0.79	0		52	73	0.46	0	-0.31	1.1
53	67	0.47	0	4.58	1.5	6.08	0.86	1.1	0		53	76	0.48	0	0.72	1.03	1.75	2.12	0	0		53	116	0.62	0	0.11	1.74	1.85	1.27	1.64	0		53	70	0.43	0	-1.95	1.03	-0.92	1.87	0.96	0		53	73	0.45	0	0.85	1.02
54	67	0.44	0	-0.32	1.12	0.8	1.71	1.23	0		54	76	0.47	0	0.65	1.06	1.71	2.05	0.15	0		54	116	0.61	0	0.95	1.54	2.49	2.09	0.22	0		54	70	0.42	0	-1.04	1.12	0.08	1.92	0.85	0		54	73	0.44	0	-1.1	0.98
55	67	0.44	0	1.12	1.01	2.13	1.67	0.46	0		55	76	0.47	0	0.22	1.06	1.28	2.01	0.49	0		55	116	0.61	0	-0.99	1.47	0.48	1.88	0.68	0		55	70	0.42	0	1.84	0.88	2.72	1.95	0.02	0		55	73	0.44	0	-5.32	1.12
56	67	0.44	0	-1.06	1	-0.06	2.55	0	0		56	76	0.47	0	0.3	1.02	1.32	2.43	0	0		56	116	0.6	0	-0.68	1.83	1.15	1.7	0.83	0		56	70	0.42	0	-1.88	0.99	-0.89	2.07	0.89	0		56	73	0.44	0	2.09	0.97
57	67	0.44	0	-0.9	1	0.1	2.62	0.05	0		57	76	0.46	0	0.63	0.96	1.59	2.46	0	0		57	116	0.59	0	-1.06	2.81	1.75	1.89	1.08	0		57	70	0.4	0	2.41	1.15	3.56	1.52	0.92	0		57	73	0.43	0	-2.7	1.11
58	67	0.43	0	1.83	0.91	2.74	2.26	0	0		58	76	0.46	0	-1.42	1.22	-0.2	1.73	0.94	0.38		58	116	0.59	0	0.99	2.06	3.05	1.79	0.96	0		58	70	0.4	0	-0.92	0.9	-0.02	2.63	0	0		58	73	0.43	0	0.99	1.09
59	67	0.42	0	-1.77	1.06	-0.71	1.78	0.99	0		59	76	0.46	0	-0.7	1.06	0.36	2.11	0.47	0		59	116	0.59	0	-1.83	1.45	-0.38	1.87	0.94	0		59	70	0.39	0	-0.3	0.85	0.55	2.42	0.03	0		59	73	0.43	0	-0.27	1.01
60	67	0.42	0	0.22	0.94	1.16	2.45	0.03	0		60	76	0.45	0	-3.95	1.49	-2.46	1.73	1.09	0		60	116	0.58	0	0.4	1.43	1.83	2.62	0	0		60	70	0.39	0	-3.23	1.08	-2.15	1.83	0.8	0		60	73	0.43	0	0.12	0.95
61	67	0.42	0	0.21	0.89	1.1	2.48	0.03	0		61	76	0.45	0	-0.5	1.21	0.71	1.73	0.68	0		61	116	0.58	0	-1.54	1.64	0.1	2.47	0.1	0		61	70	0.39	0	-3.22	1.07	-2.15	1.78	0.72	0		61	73	0.43	0	-1.86	1.16
62	67	0.42	0	-0.84	1.08	0.24	1.82	0.95	0		62	76	0.44	0	-0.21	0.99	0.78	2.42	0.37	0		62	116	0.57	0	-3.19	1.7	-1.49	2.11	0.95	0		62	70	0.39	0	-0.92	0.86	-0.06	2.08	0	0.6		62	73	0.43	0	-0.34	1.25
63	67	0.42	0	-0.25	0.92	0.67	2	0.66	0		63	76	0.43	0	3.91	1.23	5.14	1.26	0.56	0		63	116	0.56	0	2.92	1.55	4.47	1.16	0.47	0		63	70	0.38	0	-1.98	0.89	-1.09	2.18	0.55	0		63	73	0.43	0	-1.93	1.18
64	67	0.42	0	-0.63	0.96	0.33	1.66	0.75	0		64	76	0.41	0	3.76	1.33	5.09	0.72	1.14	0		64	116	0.56	0	-0.51	1.42	0.91	2.04	0.96	0		64	70	0.37	0	-1.21	0.82	-0.39	2.24	0.23	0		64	73	0.43	0	-2.27	1.12
65	67	0.41	0	-0.36	0.89	0.53	2.59	0	0		65	76	0.41	0	1.38	0.91	2.29	1.59	0.44	0		65	116	0.52	0	0.12	1.35	1.47	1.95	0.81	0		65	70	0.37	0	-1.55	0.85	-0.7	2.73	0	0		65	73	0.42	0	-0.41	1.03
66	67	0.41	0	-0.78	1.14	0.36	1.89	0.99	0		66	76	0.4	0	-2.26	0.93	-1.33	1.91	0.52	0		66	116	0.52	0	1.15	1.42	2.57	1.78	0.42	0		66	70	0.37	0	-1.27	0.83	-0.44	2.59	0	0		66	73	0.41	0	-5.47	1.12
67	67	0.41	0	-1.32	1.08	-0.24	1.99	0.91	0		67	76	0.4	0	0.53	0.93	1.46	1.94	0.74	0		67	116	0.5	0	-0.57	1.15	0.58	2.14	0.4	0		67	70	0.37	0	-0.16	0.8	0.64	2.04	0.52	0		67	73	0.41	0	-0.06	1.06
68	67	0.4	0	-0.04	0.9	0.86	1.74	0.41	0		68	76	0.39	0	-0.65	0.84	0.19	1.97	0.62	0		68	116	0.48	0	-3.04	2.41	-0.63	0.75	2.15	0		68	70	0.36	0	1.96	0.8	2.76	1.53	0.71	0		68	73	0.41	0	0.02	1.44
69	67	0.39	0	0.16	0.82	0.98	2.47	0.07	0		69	76	0.39	0	-0.25	1.05	0.8	2.06	0.62	0		69	116	0.48	0	-2.37	1.21	-1.16	1.93	0.89	0		69	70	0.36	0	-0.3	0.76	0.46	2.62	0.01	0		69	73	0.41	0	2.85	0.96
70	67	0.38	0	1.11	0.81	1.92	2.18	0	0		70	76	0.39	0	0.55	0.93	1.48	1.87	0.05	0.83		70	116	0.48	0	1.18	1.27	2.45	1.7	0.92	0		70	70	0.36	0	-2.07	0.88	-1.19	2.03	0.89	0		70	73	0.41	0	-0.56	0.99
71	67	0.38	0	1.26	0.77	2.03	2.11	0	0		71	76	0.39	0	-3.27	1.02	-2.25	1.78	0.98	0		71	116	0.47	0	1.22	1.16	2.38	2.2	0.12	0		71	70	0.36	0	-0.28	0.76	0.48	2.42	0.21	0		71	73	0.4	0	-5.78	1.03
72	67	0.38	0	2.12	0.78	2.9	1.69	0.53	0		72	76	0.37	0	0.52	0.76	1.28	2.33	0	0		72	116	0.47	0	1.63	1.02	2.65	2.17	0	0		72	70	0.35	0	0.8	0.79	1.59	2.03	0.76	0		72	73	0.4	0	0.81	0.95
73	67	0.38	0	-1.67	0.8	-0.87	2.21	0.45	0.02		73	76	0.37	0	-0.43	0.78	0.35	2.42	0	0		73	116	0.47	0	-3.05	1.49	-1.56	2.21	0.93	0		73	70	0.35	0	-0.32	0.78	0.46	2.32	0.47	0		73	73	0.4	0	-1.95	0.95
74	67	0.36	0	-0.82	0.84	0.02	1.78	0.76	0		74	76	0.37	0	-0.45	0.82	0.37	1.94	0.74	0		74	116	0.47	0	-1.23	1.26	0.03	2.51	0.03	0		74	70	0.35	0	-0.31	0.79	0.48	1.91	0.74	0		74	73	0.4	0	-2.17	1.09
75	67	0.35	0	1.08	0.77	1.85	1.89	0.13	0		75	76	0.36	0	-1.1	0.94	-0.16	1.68	0.91	0		75	116	0.46	0	1.69	1.03	2.72	1.62	0.71	0		75	70	0.35	0	-0.29	0.75	0.46	2.02	0.34	0		75	73	0.39	0	0.11	0.83
76	67	0.35	0	-0.52	0.73	0.21	1.94	0.49	0		76	76	0.36	0	-0.58	0.84	0.26	1.73	0.68	0		76	116	0.46	0	3.97	1.34	5.31	0.94	1.58	0		76	70	0.35	0	-1.39	0.88	-0.51	1.92	0.98	0		76	73	0.38	0	-1.85	1.06
77	67	0.35	0	-0.02	0.78	0.76	1.99	0.85	0		77	76	0.36	0	-0.82	0.85	0.03	1.81	1.04	0		77	116	0.45	0	-1.2	1.17	-0.03	2.63	0.31	0		77	70	0.34	0	-1.97	0.79	-1.18	2.15	0	0.78		77	73	0.38	0	-3.14	1.17
78	67	0.34	0	-0.26	0.75	0.49	1.92	0.6	0		78	76	0.36	0	-0.44	0.83	0.39	2.05	0.32	0		78	116	0.44	0	-0.07	1.06	0.99	1.95	0.57	0		78	70	0.34	0	0.03	0.72	0.75	2.57	0	0		78	73	0.38	0	-0.57	0.85
79	67	0.34	0	-0.65	0.7	0.05	2.76	0	0		79	76	0.36	0	-0.02	0.87	0.85	1.99	0.89	0		79	116	0.44	0	0.59	1.05	1.64	1.67	0.86	0		79	70	0.34	0	0.14	0.71	0.85	1.83	0.49	0		79	73	0.37	0	-2.38	0.89
80	67	0.34	0	0.21	0.65	0.86	2.44	0.1	0		80	76	0.35	0	-0.29	0.82	0.53	2.04	0.82	0		80	116	0.44	0	0.18	1.25	1.43	2.19	0	0		80	70	0.34	0	-1.61	0.87	-0.74	2.56	0	0		80	73	0.37	0	0.04	0.79
81	67	0.33	0	-0.31	0.72	0.41	2.18	0.64	0		81	76	0.35	0	1.83	0.76	2.59	1.9	0.35	0		81	116	0.44	0	0.64	1.19	1.83	1.66	0.75	0		81	70	0.34	0	0.13	0.72	0.85	2.49	0.02	0		81	73	0.37	0	-0.6	0.97
82	67	0.33	0	-0.28	0.75	0.47	1.87	0.71	0		82	76	0.34	0	-1.52	0.76	-0.76	1.39	0.98	0		82	116	0.43	0	-2.85	1.26	-1.59	1.87	0	0.88		82	70	0.34	0	-2.11	0.78	-1.33	1.78	0.94	0		82	73	0.37	0	-2.56	0.85
83	67	0.33	0	0.08	0.68	0.76	2.45	0.02	0		83	76	0.34	0	-1.28	0.79	-0.49	2.17	0.56	0		83	116	0.43	0	-1.88	1.09	-0.79	1.58	0.92	0		83	70	0.34	0	-0.79	0.71	-0.08	2.78	0	0		83	73	0.36	0	0.01	0.75
84	67	0.33	0	-0.41	0.69	0.28	1.77	0.75	0		84	76	0.34	0	-3.54	1.28	-2.26	0.99	1.15	0		84	116	0.42	0	-0.53	0.91	0.38	2.7	0	0		84	70	0.33	0	0.96	0.73	1.69	2.02	0.2	0		84	73	0.36	0	1.89	1.31
85	67	0.33	0	1.18	0.68	1.86	2.28	0	0		85	76	0.34	0	1.01	0.74	1.75	1.74	0.36	0		85	116	0.42	0	-1.83	0.98	-0.85	2.62	0.06	0		85	70	0.33	0	-0.93	0.75	-0.18	1.96	0	0.68		85	73	0.36	0	-0.81	0.77
86	67	0.33	0	-0.2	0.66	0.46	2.31	0	0.35		86	76	0.34	0	-0.52	0.74	0.22	2.15	0.74	0		86	116	0.41	0	-0.49	1.08	0.59	1.65	1.03	0		86	70	0.33	0	-0.11	0.72	0.61	2.13	0.07	0.55		86	73	0.35	0	0.52	0.74
87	67	0.33	0	1.35	1.01	2.36	2.33	0.02	0		87	76	0.34	0	-0.31	0.79	0.48	2.1	0.42	0		87	116	0.41	0	-0.28	1.17	0.89	1.68	0.93	0		87	70	0.33	0	-2.54	0.87	-1.67	2.38	0.39	0		87	73	0.35	0	-0.07	0.83
88	67	0.32	0	-0.82	0.72	-0.1	2.74	0	0		88	76	0.33	0	2.4	0.7	3.1	2.22	0	0		88	116	0.4	0	-0.99	1	0.01	2.72	0	0		88	70	0.33	0	1.02	0.66	1.68	2.29	0.09	0		88	73	0.34	0	0.08	0.71
89	67	0.32	0	2.89	0.65	3.54	1.98	0.07	0		89	76	0.33	0	-0.34	0.72	0.38	1.96	0.72	0		89	116	0.4	0	-0.31	0.84	0.53	2.63	0	0		89	70	0.33	0	-0.13	0.71	0.58	1.91	0.7	0		89	73	0.34	0	0.65	0.88
90	67	0.32	0	-0.22	0.66	0.44	2.56	0	0		90	76	0.33	0	-0.11	0.75	0.64	2.05	0.84	0		90	116	0.39	0	-0.76	0.88	0.12	2.21	0.51	0.04		90	70	0.32	0	-1.31	0.72	-0.59	1.86	0.7	0		90	73	0.34	0	-0.16	0.71
91	67	0.31	0	0.45	0.65	1.1	2.01	0.66	0		91	76	0.32	0	-0.36	0.69	0.33	2.19	0.34	0		91	116	0.38	0	-1.92	0.87	-1.05	2.3	0.11	0		91	70	0.32	0	-0.02	0.71	0.69	2.08	0.74	0		91	73	0.34	0	-1.66	0.76
92	67	0.3	0	0.38	0.62	1	2.35	0.07	0		92	76	0.32	0	0.89	0.67	1.56	2	0.37	0		92	116	0.38	0	-0.7	0.87	0.17	1.71	0	0.82		92	70	0.31	0	-0.15	0.66	0.51	2.61	0	0		92	73	0.34	0	-2.72	0.82
93	67	0.3	0	-0.12	0.65	0.53	2.58	0	0		93	76	0.32	0	-1.28	0.71	-0.57	2.19	0.42	0		93	116	0.37	0	-0.84	0.9	0.06	1.74	0.84	0		93	70	0.31	0	0.27	0.64	0.91	2.31	0	0.14		93	73	0.33	0	-2.73	0.77
94	67	0.3	0	0.46	0.64	1.1	2.39	0	0		94	76	0.32	0	-0.89	0.71	-0.18	2.4	0.04	0		94	116	0.37	0	0.62	0.77	1.39	2.59	0	0		94	70	0.31	0	0.9	0.65	1.55	2	0.52	0		94	73	0.33	0	-0.21	0.71
95	67	0.3	0	0.33	0.58	0.91	2.4	0	0		95	76	0.32	0	0.53	0.65	1.18	2.08	0.22	0		95	116	0.37	0	-0.86	0.83	-0.03	1.98	0.56	0		95	70	0.31	0	-2.1	0.73	-1.37	1.89	0.8	0		95	73	0.33	0	-1.17	0.75
96	67	0.3	0	-0.69	0.69	0	1.95	0.9	0		96	76	0.31	0	-0.73	0.64	-0.09	2.7	0	0		96	116	0.36	0	1.13	0.75	1.88	2.11	0	0.01		96	70	0.31	0	0.74	0.63	1.37	2.45	0	0		96	73	0.33	0	-0.5	0.72
97	67	0.3	0	-0.34	0.7	0.36	1.99	0.87	0		97	76	0.31	0	0.6	0.69	1.29	2.17	0.2	0		97	116	0.35	0	0.05	0.85	0.9	1.9	0.45	0		97	70	0.31	0	-1.61	0.73	-0.88	2.06	0.89	0		97	73	0.33	0	0.62	0.72
98	67	0.29	0	-0.02	0.62	0.6	2.5	0	0		98	76	0.31	0	-0.68	0.67	-0.01	1.85	0.62	0		98	116	0.35	0	0.41	0.77	1.18	2.16	0	0		98	70	0.3	0	0.89	0.62	1.51	1.96	0.35	0		98	73	0.33	0	0.84	0.66
99	67	0.29	0	-0.83	0.6	-0.23	2.82	0	0		99	76	0.31	0	-0.7	0.65	-0.05	2.19	0.6	0		99	116	0.35	0	-0.59	0.72	0.13	2.71	0	0		99	70	0.3	0	0.32	0.61	0.93	2.12	0.53	0		99	73	0.33	0	1.08	0.73
100	67	0.28	0	-0.09	0.62	0.53	2.2	0.28	0		100	76	0.31	0	-0.58	0.65	0.07	1.97	0.76	0		100	116	0.35	0	0.06	0.76	0.82	2.55	0.08	0		100	70	0.3	0	-0.39	0.62	0.23	2.43	0	0		100	73	0.32	0	-0.84	0.75
101	67	0.28	0	0.24	0.63	0.87	1.69	0.61	0		101	76	0.3	0	0.01	0.64	0.65	2.06	0.42	0		101	116	0.34	0	-0.36	0.76	0.4	1.88	0.58	0		101	70	0.3	0	1.84	0.59	2.43	2.23	0	0		101	73	0.32	0	0.3	0.74
102	67	0.28	0	0.16	0.57	0.73	2.44	0	0		102	76	0.3	0	0.71	0.62	1.33	2.39	0	0		102	116	0.34	0	0.74	0.71	1.45	2.41	0	0		102	70	0.29	0	-0.44	0.6	0.16	2.69	0	0		102	73	0.32	0	-1.16	0.69
103	67	0.28	0	0.89	0.56	1.45	2.32	0	0		103	76	0.3	0	-0.54	0.61	0.07	2.23	0	0.54		103	116	0.34	0	0.12	0.74	0.86	2	0.87	0		103	70	0.29	0	-1.92	0.68	-1.24	1.94	0.91	0		103	73	0.32	0	-0.63	0.62
104	67	0.28	0	-1.03	0.59	-0.44	2.26	0.25	0		104	76	0.29	0	-0.75	0.63	-0.12	2.7	0	0		104	116	0.34	0	-0.07	0.71	0.64	2.4	0.02	0		104	70	0.28	0	-2.01	0.64	-1.37	1.79	0.96	0		104	73	0.31	0	-0.1	0.68
105	67	0.28	0	-0.12	0.57	0.45	2.55	0.04	0		105	76	0.29	0	0.98	0.6	1.58	1.86	0.08	0		105	116	0.34	0	-1.19	0.77	-0.42	2.65	0	0.02		105	70	0.28	0	-0.89	0.63	-0.26	2.82	0	0		105	73	0.31	0	1.38	0.69
											106	76	0.28	0	-3.32	0.85	-2.47	1.49	0.84	0.63		106	116	0.33	0	0.35	0.73	1.08	2.07	0.74	0		106	70	0.28	0	-0.86	0.73	-0.13	1.67	0.91	0		106	73	0.3	0	0.64	0.64
											107	76	0.28	0	-0.29	0.59	0.3	1.87	0.89	0		107	116	0.33	0	-0.59	0.84	0.25	2.37	0.01	0		107	70	0.28	0	-0.78	0.56	-0.22	2.08	0.7	0		107	73	0.3	0	-0.76	0.6
											108	76	0.28	0	-0.02	0.59	0.57	2.45	0	0		108	116	0.33	0	-0.06	0.62	0.56	2.51	0	0		108	70	0.28	0	2.53	0.68	3.21	1.3	0.96	0		108	73	0.3	0	0.88	0.78
																						109	116	0.33	0	-0.54	0.85	0.31	1.91	0.9	0		109	70	0.28	0	0.07	0.56	0.63	2.36	0.27	0		109	73	0.3	0	-5.21	0.75
																						110	116	0.33	0	-0.56	0.7	0.14	2.82	0	0													110	73	0.3	0	2.57	0.62
																						111	116	0.33	0	1.22	0.65	1.87	2.31	0.01	0													111	73	0.29	0	-0.31	0.59
																						112	116	0.32	0	1.15	0.7	1.85	2.21	0.01	0													112	73	0.29	0	0.59	0.68
																						113	116	0.31	0	-0.4	0.71	0.31	2.63	0	0													113	73	0.29	0	-4.97	0.71
																						114	116	0.31	0	0.07	0.66	0.73	1.99	0.61	0													114	73	0.29	0	-0.18	0.8
																						115	116	0.31	0	0.69	0.94	1.63	1.71	0.97	0													115	73	0.29	0	0.18	0.58
																						116	116	0.31	0	1.61	0.95	2.56	0.78	1.57	0													116	73	0.28	0	-0.07	0.62
																						117	116	0.31	0	0.71	0.66	1.37	2.21	0.07	0													117	73	0.28	0	-0.36	0.63
																						118	116	0.3	0	-0.06	1.04	0.98	1.26	0.62	0													118	73	0.28	0	-0.73	0.6
																						119	116	0.3	0	0.03	0.63	0.66	2.16	0.32	0													119	73	0.28	0	-0.98	0.62
																						120	116	0.29	0	0.64	0.58	1.22	2.51	0.01	0													120	73	0.28	0	0.3	0.57
																						121	116	0.29	0	2.03	0.58	2.61	2.25	0	0													121	73	0.28	0	1.04	0.56
																						122	116	0.29	0	0.48	0.6	1.08	2.43	0	0
																						123	116	0.29	0	-0.02	0.61	0.59	2.48	0	0
																						124	116	0.29	0	-0.59	0.66	0.07	2.59	0	0
																						125	116	0.29	0	0.59	0.68	1.27	2.47	0	0
																						126	116	0.28	0	-1.31	0.7	-0.61	2.59	0.05	0
																						127	116	0.28	0	-0.12	0.54	0.42	2.44	0	0.24
																						128	116	0.28	0	1.17	0.56	1.73	2.15	0.23	0
																						129	116	0.28	0	-0.33	0.63	0.3	2.06	0.59	0
[truncated: 24 more columns]

## Sheet: MMGBSA
r_psp_Complex_Energy (Complex Energy)					r_psp_MMGBSA_dG_Bind (Binding Free Energy)
Frame No	title	r_psp_MMGBSA_dG_Bind	r_psp_MMGBSA_dG_Bind_Coulomb	r_psp_MMGBSA_dG_Bind_Covalent	r_psp_MMGBSA_dG_Bind_Hbond	r_psp_MMGBSA_dG_Bind_Lipo	r_psp_MMGBSA_dG_Bind_Packing	r_psp_MMGBSA_dG_Bind_SelfCont	r_psp_MMGBSA_dG_Bind_Solv_GB	r_psp_MMGBSA_dG_Bind_Solv_SA	r_psp_MMGBSA_dG_Bind_vdW	r_psp_Lig_Strain_Energy	r_psp_Lig_Strain_Coulomb	r_psp_Lig_Strain_Covalent	r_psp_Lig_Strain_Hbond	r_psp_Lig_Strain_Lipo	r_psp_Lig_Strain_Packing	r_psp_Lig_Strain_SelfCont	r_psp_Lig_Strain_Solv_GB	r_psp_Lig_Strain_Solv_SA	r_psp_Lig_Strain_vdW	r_psp_Ligand_Energy	r_psp_Ligand_Coulomb	r_psp_Ligand_Covalent	r_psp_Ligand_Hbond	r_psp_Ligand_Lipo	r_psp_Ligand_Packing	r_psp_Ligand_SelfCont	r_psp_Ligand_Solv_GB	r_psp_Ligand_Solv_SA	r_psp_Ligand_vdW	r_psp_Complex_Energy	r_psp_Complex_Coulomb	r_psp_Complex_Covalent	r_psp_Complex_Hbond	r_psp_Complex_Lipo	r_psp_Complex_Packing	r_psp_Complex_SelfCont	r_psp_Complex_Solv_GB	r_psp_Complex_Solv_SA	r_psp_Complex_vdW	r_psp_Ligand_Energy	r_psp_Ligand_Coulomb	r_psp_Ligand_Covalent	r_psp_Ligand_Hbond	r_psp_Ligand_Lipo	r_psp_Ligand_Packing	r_psp_Ligand_SelfCont	r_psp_Ligand_Solv_GB
0	1IBR	-54.6275	-87.2291	4.23914	-9.76409	-6.78931	-1.80601	0	91.3386		-44.6168	4.73519	2.16237	4.23761	0	0	0	0	-0.974646		-0.690144	-276.879	-240.701	9.70736	0	0	0	0	-75.4707		29.586	-18146.1	-20398.4	10055.3	-393.955	-1417.81	-59.0933	-63.1342	-4643.17		-1225.88	-276.879	-240.701	9.70736	0	0	0	0	-75.4707
1	1IBR	-55.4245	-84.7345	3.58747	-9.9495	-6.15093	-1.79155	0	87.768		-44.1534	4.08797	1.33429	3.58254	0	0	0	0	-0.33089		-0.497965	-286.441	-250.225	3.70938	0	0	0	0	-70.8257		30.9006	-18142	-20409.1	9887.49	-382.853	-1396.37	-58.2262	-56.9673	-4547.75		-1178.28	-286.441	-250.225	3.70938	0	0	0	0	-70.8257
2	1IBR	-52.1449	-87.6314	3.13408	-8.67568	-6.41289	-1.98873	0	86.6805		-37.2508	4.93206	1.57125	3.12981	0	0	0	0	-0.421994		0.652984	-286.516	-250.084	3.69374	0	0	0	0	-71.0493		30.923	-18233.1	-20448.1	9965.66	-380.067	-1413.95	-60.2358	-52.7517	-4559.11		-1284.63	-286.516	-250.084	3.69374	0	0	0	0	-71.0493
3	1IBR	-58.7855	-67.5767	5.69193	-10.3048	-6.71445	-1.04925	0	63.5003		-42.3325	5.84397	5.63051	5.68626	0	0	0	0	-4.38278		-1.09001	-276.939	-240.691	9.71486	0	0	0	0	-75.5311		29.5688	-18086.9	-20343.9	9904.36	-374.611	-1409.24	-52.3893	-55.9828	-4613.8		-1141.33	-276.939	-240.691	9.71486	0	0	0	0	-75.5311
4	1IBR	-52.7712	-69.5552	3.95204	-9.48004	-7.319	-2.41997	0	74.4113		-42.3603	4.21049	1.76951	3.94694	0	0	0	0	-0.64103		-0.864928	-277.121	-240.695	9.70997	0	0	0	0	-75.7131		29.5775	-18179.8	-20618.5	9865.6	-378.136	-1404.52	-54.864	-60.0227	-4398.94		-1130.38	-277.121	-240.695	9.70997	0	0	0	0	-75.7131
5	1IBR	-51.4949	-80.6236	4.73145	-9.72336	-6.50044	-1.32919	0	82.7604		-40.8101	5.91433	2.10829	4.72705	0	0	0	0	-0.663614		-0.257391	-277.047	-240.693	9.69639	0	0	0	0	-75.6381		29.5875	-18058.5	-20553.8	10012	-383.278	-1403	-55.9194	-51.301	-4453.33		-1169.87	-277.047	-240.693	9.69639	0	0	0	0	-75.6381
6	1IBR	-52.433	-93.0569	7.38092	-9.66808	-5.99607	-1.9345	0	92.9706		-42.129	8.0856	2.74616	7.377	0	0	0	0	-0.788291		-1.24926	-277.219	-240.706	9.70639	0	0	0	0	-75.8134		29.5933	-18214.6	-20632.4	9833.84	-378.42	-1403.55	-51.8249	-66.0428	-4375.77		-1140.41	-277.219	-240.706	9.70639	0	0	0	0	-75.8134
7	1IBR	-53.5458	-92.8617	5.97403	-9.5196	-6.48843	-2.3544	0	91.8453		-40.141	7.57183	2.7952	5.97149	0	0	0	0	-0.863181		-0.331684	-286.435	-250.217	3.70578	0	0	0	0	-70.822		30.8983	-18100.6	-20701.1	10028.8	-386.207	-1392.43	-50.8702	-62.9103	-4358.08		-1177.76	-286.435	-250.217	3.70578	0	0	0	0	-70.822
8	1IBR	-54.0095	-65.534	4.82639	-9.8821	-6.83959	-2.42288	0	71.1323		-45.2896	5.19079	0.695929	4.82059	0	0	0	0	-0.39289		0.067162	-286.315	-250.22	3.70339	0	0	0	0	-70.7006		30.9021	-18228.6	-20664.3	9919.2	-374.048	-1432.16	-50.0048	-36.8623	-4370.48		-1220	-286.315	-250.22	3.70339	0	0	0	0	-70.7006
9	1IBR	-57.0784	-81.9518	4.68712	-9.52885	-7.09301	-2.49446	0	84.1665		-44.8639	5.02033	2.0587	4.68132	0	0	0	0	-0.672399		-1.0473	-286.453	-250.216	3.70663	0	0	0	0	-70.8401		30.8969	-18044.4	-20702.8	10010.9	-380.886	-1404.98	-49.8063	-48.2166	-4333.79		-1134.85	-286.453	-250.216	3.70663	0	0	0	0	-70.8401
10	1IBR	-58.7776	-85.2138	2.18865	-8.40119	-7.17694	-1.92856	0	81.4278		-39.6736	2.92666	1.98522	2.18863	0	0	0	0	-0.243479		-1.0037	-286.638	-250.228	3.70631	0	0	0	0	-71.025		30.9084	-18020.2	-20707	9950.65	-370.234	-1394.94	-48.8543	-45.3228	-4337.27		-1067.2	-286.638	-250.228	3.70631	0	0	0	0	-71.025
11	1IBR	-55.1872	-86.5474	2.94881	-7.6981	-7.05508	-2.40593	0	86.2803		-40.7099	3.74429	0.639983	2.94293	0	0	0	0	-0.0591927		0.220567	-286.604	-250.217	3.7033	0	0	0	0	-70.9917		30.9016	-17976.3	-20596.3	10029.7	-369.089	-1391.02	-47.7547	-41.951	-4419.78		-1140.21	-286.604	-250.217	3.7033	0	0	0	0	-70.9917
12	1IBR	-59.8584	-94.2184	5.76683	-8.99863	-7.77916	-2.27522	0	86.165		-38.5187	5.07641	5.95303	5.7617	0	0	0	0	-4.61651		-2.0218	-286.496	-250.216	3.7003	0	0	0	0	-70.8813		30.9018	-18131.9	-20611.5	9945.29	-374.491	-1404.3	-51.8497	-48.0501	-4382.01		-1205.04	-286.496	-250.216	3.7003	0	0	0	0	-70.8813
13	1IBR	-58.5259	-93.4213	4.29721	-8.88181	-7.12448	-2.16394	0	90.8314		-42.063	4.18728	2.10625	4.29202	0	0	0	0	-0.62319		-1.5878	-286.493	-250.207	3.69637	0	0	0	0	-70.8781		30.8964	-18150.3	-20570.4	9886.09	-380.725	-1419.82	-52.1192	-46.7589	-4474.74		-1091.9	-286.493	-250.207	3.69637	0	0	0	0	-70.8781
14	1IBR	-56.846	-101.564	3.61894	-8.87754	-7.03092	-2.18743	0	101.331		-42.1363	3.70902	2.29669	3.61072	0	0	0	0	-0.669213		-1.52917	-286.395	-250.219	3.70632	0	0	0	0	-70.7804		30.8975	-18216.6	-20570.2	9879.12	-377.902	-1410.79	-53.494	-47.5377	-4470.5		-1165.29	-286.395	-250.219	3.70632	0	0	0	0	-70.7804
15	1IBR	-60.4447	-93.6707	5.75859	-9.09608	-7.08172	-2.22567	0	87.3592		-41.4883	7.09081	3.02395	5.75653	0	0	0	0	-0.891456		-0.798213	-286.478	-250.225	3.71065	0	0	0	0	-70.8645		30.9	-18231.8	-20649.3	9864.43	-376.664	-1409.08	-57.5838	-55.0263	-4365.34		-1183.25	-286.478	-250.225	3.71065	0	0	0	0	-70.8645
16	1IBR	-53.3276	-100.867	1.34164	-9.00551	-7.51085	-2.30625	0	103.293		-38.2728	1.56698	-0.274134	1.33701	0	0	0	0	-0.19997		0.704082	-286.332	-250.213	3.6993	0	0	0	0	-70.7175		30.8995	-18042.8	-20647.6	9932.34	-373.31	-1404.02	-56.4394	-55.1197	-4364.32		-1074.35	-286.332	-250.213	3.6993	0	0	0	0	-70.7175
17	1IBR	-55.2541	-99.1717	3.11854	-8.38868	-6.50832	-2.16203	0	97.8361		-39.978	2.62524	1.5701	3.11662	0	0	0	0	-0.534864		-1.52662	-286.382	-250.224	3.701	0	0	0	0	-70.7668		30.908	-17999.2	-20583.4	9837.51	-374.455	-1397.62	-58.0372	-47.2401	-4385.41		-990.602	-286.382	-250.224	3.701	0	0	0	0	-70.7668
18	1IBR	-51.4576	-78.1787	5.22662	-8.24258	-5.95881	-2.06479	0	83.3177		-45.557	4.89145	2.07026	5.22315	0	0	0	0	-0.284739		-2.11722	-277.181	-240.698	9.70645	0	0	0	0	-75.7742		29.5848	-18076.6	-20686.3	9917.98	-373.91	-1400.82	-53.2395	-54.4792	-4312.2		-1113.6	-277.181	-240.698	9.70645	0	0	0	0	-75.7742
19	1IBR	-53.0174	-82.0968	5.52451	-8.64204	-6.17779	-1.76057	0	81.0993		-40.9641	5.06893	2.56064	5.52094	0	0	0	0	-1.09744		-1.91521	-286.416	-250.219	3.69891	0	0	0	0	-70.8003		30.9043	-18148.3	-20723.7	9841.52	-378.375	-1395.27	-53.5932	-45.7436	-4276.38		-1116.83	-286.416	-250.219	3.69891	0	0	0	0	-70.8003
20	1IBR	-56.0443	-67.0989	7.62528	-7.88913	-6.70116	-1.95619	0	69.6623		-49.6865	6.56679	2.95026	7.62074	0	0	0	0	-1.40161		-2.60259	-286.368	-250.219	3.6981	0	0	0	0	-70.754		30.9074	-18077	-20583.5	9910.8	-378.575	-1403.72	-50.9931	-49.5033	-4392.65		-1128.82	-286.368	-250.219	3.6981	0	0	0	0	-70.754
21	1IBR	-49.5964	-78.3451	1.31338	-7.2604	-5.62008	-1.52862	0	89.9394		-48.095	1.19091	0.709843	1.30487	0	0	0	0	-0.2506		-0.57321	-286.58	-250.222	3.70742	0	0	0	0	-70.9661		30.9007	-17956.7	-20820.2	9992.57	-377.164	-1401.67	-49.8788	-54.3968	-4261.75		-984.258	-286.58	-250.222	3.70742	0	0	0	0	-70.9661
22	1IBR	-57.2648	-90.3078	6.10942	-7.75055	-5.27197	-2.17977	0	88.4554		-46.3195	4.63859	1.75195	6.10699	0	0	0	0	-0.373006		-2.84734	-276.996	-240.7	9.70656	0	0	0	0	-75.5892		29.586	-18085.6	-20895.1	10090.8	-385.031	-1405.17	-51.5788	-46.491	-4174.04		-1218.98	-276.996	-240.7	9.70656	0	0	0	0	-75.5892
23	1IBR	-59.1406	-86.5251	6.08043	-8.45007	-7.45761	-2.08926	0	83.2174		-43.9164	5.84006	5.37186	6.0795	0	0	0	0	-3.84299		-1.76831	-286.395	-250.217	3.70809	0	0	0	0	-70.7822		30.896	-18191.5	-20583	9797.56	-371.491	-1407.04	-54.2141	-50.6178	-4368.75		-1153.95	-286.395	-250.217	3.70809	0	0	0	0	-70.7822
24	1IBR	-58.8279	-93.523	6.76503	-8.58475	-7.03395	-1.52995	0	93.9086		-48.8299	6.92425	4.3736	6.76034	0	0	0	0	-2.32664		-1.88305	-286.35	-250.21	3.70559	0	0	0	0	-70.7352		30.8896	-18107.4	-20678.4	9911.82	-381.434	-1388.71	-52.6251	-51.1121	-4363.92		-1103.05	-286.35	-250.21	3.70559	0	0	0	0	-70.7352
25	1IBR	-51.9982	-80.2912	4.65568	-8.18385	-6.31939	-1.23736	0	81.4449		-42.067	4.22565	6.04096	4.65008	0	0	0	0	-4.12971		-2.33568	-286.662	-250.221	3.71046	0	0	0	0	-71.0491		30.8977	-18057.2	-20723.4	9867.3	-388.119	-1401.75	-51.1318	-53.9753	-4396.71		-909.428	-286.662	-250.221	3.71046	0	0	0	0	-71.0491
26	1IBR	-63.0274	-86.413	8.0082	-8.63423	-7.10901	-2.08949	0	83.4944		-50.2843	7.24835	4.40595	8.00588	0	0	0	0	-2.13129		-3.03219	-286.582	-250.22	3.70341	0	0	0	0	-70.9698		30.9042	-18173.2	-20554.7	9920.31	-383.142	-1415.05	-53.8301	-51.8032	-4490.8		-1144.18	-286.582	-250.22	3.70341	0	0	0	0	-70.9698
27	1IBR	-44.3138	-74.4078	1.89907	-7.24082	-6.28013	-2.10436	0	84.7024		-40.8821	1.88594	0.776312	1.89226	0	0	0	0	-0.367541		-0.41509	-286.348	-250.222	3.70785	0	0	0	0	-70.7339		30.9003	-18052	-20483.9	10042.9	-383.362	-1413.03	-51.3059	-45.0447	-4612.56		-1105.69	-286.348	-250.222	3.70785	0	0	0	0	-70.7339
28	1IBR	-59.6508	-87.4683	5.34907	-9.11232	-6.83907	-2.35722	0	87.2765		-46.4995	3.98258	5.55837	5.34423	0	0	0	0	-4.56352		-2.35651	-286.415	-250.22	3.69828	0	0	0	0	-70.7988		30.906	-18173.3	-20219.5	9967.12	-378.102	-1411.32	-50.2417	-49.8501	-4716.55		-1314.92	-286.415	-250.22	3.69828	0	0	0	0	-70.7988
29	1IBR	-50.4188	-81.8655	4.58797	-8.33733	-7.94853	-3.32546	0	81.5626		-35.0926	4.37215	0.971987	4.58422	0	0	0	0	-0.57867		-0.60538	-286.396	-250.22	3.70235	0	0	0	0	-70.7819		30.904	-18180.2	-20297.9	9903.57	-371.095	-1399.76	-50.8384	-53.6609	-4700.11		-1210.47	-286.396	-250.22	3.70235	0	0	0	0	-70.7819
30	1IBR	-51.3339	-68.4636	5.35344	-8.63013	-7.46392	-2.23186	0	72.286		-42.1838	5.16918	2.14103	5.34856	0	0	0	0	-0.497654		-1.82276	-277.067	-240.697	9.70981	0	0	0	0	-75.6622		29.5825	-17993.5	-20256.7	9992.58	-381.865	-1413.74	-49.3761	-40.4387	-4726.29		-1117.7	-277.067	-240.697	9.70981	0	0	0	0	-75.6622
31	1IBR	-49.1687	-63.927	3.2694	-7.5852	-6.76015	-1.93026	0	71.0699		-43.3055	2.78218	1.25568	3.26548	0	0	0	0	-0.31884		-1.42015	-286.447	-250.22	3.70715	0	0	0	0	-70.8316		30.8969	-18180.6	-20051.6	9812.47	-369.408	-1411.22	-50.8057	-55.0704	-4822.86		-1232.14	-286.447	-250.22	3.70715	0	0	0	0	-70.8316
32	1IBR	-53.7381	-65.5472	4.01628	-8.04252	-7.26701	-1.81595	0	70.0392		-45.1209	3.61152	1.39126	4.01182	0	0	0	0	0.109716		-1.90128	-286.552	-250.224	3.70514	0	0	0	0	-70.9376		30.905	-18033.4	-20085.5	9951.43	-373.534	-1419.23	-54.1449	-47.8026	-4870.44		-1134.16	-286.552	-250.224	3.70514	0	0	0	0	-70.9376
33	1IBR	-45.9756	-52.2185	5.45653	-7.86867	-6.73416	-2.26215	0	60.3365		-42.6852	4.54612	1.81298	5.45359	0	0	0	0	-0.273597		-2.44685	-286.449	-250.216	3.70606	0	0	0	0	-70.8344		30.8951	-17970.1	-20242.9	10063.9	-379.941	-1409.26	-56.4384	-57.7017	-4766.5		-1121.21	-286.449	-250.216	3.70606	0	0	0	0	-70.8344
34	1IBR	-57.6543	-59.245	5.50249	-7.86999	-7.51733	-2.4165	0	63.061		-49.169	4.32856	1.90471	5.4997	0	0	0	0	-0.627241		-2.44861	-286.264	-250.21	3.7059	0	0	0	0	-70.6499		30.89	-18182	-20063.3	9836.52	-377.715	-1444.1	-51.2392	-50.303	-4859.21		-1172.62	-286.264	-250.21	3.7059	0	0	0	0	-70.6499
35	1IBR	-55.3863	-76.05	7.00298	-8.89054	-6.95645	-2.17413	0	78.8636		-47.1817	5.84307	2.96715	7.00086	0	0	0	0	-1.45302		-2.67192	-277.112	-240.699	9.70793	0	0	0	0	-75.7051		29.5839	-18134.9	-20091.9	9951.2	-376.487	-1422.83	-48.5918	-52.5235	-4878.6		-1215.14	-277.112	-240.699	9.70793	0	0	0	0	-75.7051
36	1IBR	-54.3999	-59.0913	1.54198	-7.37509	-7.29657	-2.53638	0	63.5506		-43.1931	2.02371	1.92381	1.5351	0	0	0	0	-0.561111		-0.874089	-286.419	-250.221	3.70577	0	0	0	0	-70.8053		30.9017	-18046.5	-20299.7	9918.15	-376.239	-1400.02	-51.5178	-40.5297	-4625.23		-1171.46	-286.419	-250.221	3.70577	0	0	0	0	-70.8053
37	1IBR	-52.1508	-68.6061	3.18398	-8.2844	-6.0392	-2.04059	0	78.4041		-48.7686	2.02908	1.12921	3.18095	0	0	0	0	-0.319984		-1.9611	-276.983	-240.698	9.70485	0	0	0	0	-75.5747		29.5848	-18076.1	-20350.1	9930.74	-374.699	-1403.13	-48.5222	-53.9864	-4562.47		-1213.89	-276.983	-240.698	9.70485	0	0	0	0	-75.5747
38	1IBR	-54.2189	-68.8083	2.3401	-8.22339	-7.91143	-2.30968	0	69.0895		-38.3957	3.27753	6.32665	2.336	0	0	0	0	-4.38652		-0.998587	-276.819	-240.691	9.68102	0	0	0	0	-75.4111		29.6018	-18137.6	-20601.4	9865.14	-374.716	-1397.37	-53.2113	-57.6526	-4418.02		-1100.36	-276.819	-240.691	9.68102	0	0	0	0	-75.4111
39	1IBR	-53.8261	-50.0894	3.52914	-7.64228	-7.7402	-2.17799	0	55.8222		-45.5276	2.91587	0.00811591	3.52308	0	0	0	0	-0.333834		-0.281492	-286.326	-250.213	3.70346	0	0	0	0	-70.7122		30.8951	-18137.4	-20620.5	9889.25	-377.049	-1400	-44.4608	-50.6142	-4378.96		-1155.05	-286.326	-250.213	3.70346	0	0	0	0	-70.7122
40	1IBR	-59.8741	-43.3505	5.50079	-9.05598	-8.28348	-2.61827	0	36.0096		-38.0763	5.14757	6.02437	5.49547	0	0	0	0	-4.6176		-1.75468	-276.926	-240.695	9.70665	0	0	0	0	-75.521		29.5832	-18028.5	-19833.4	9969.21	-379.805	-1420.46	-47.2037	-47.728	-5073.76		-1195.36	-276.926	-240.695	9.70665	0	0	0	0	-75.521
41	1IBR	-46.0129	-20.3658	4.28134	-7.98337	-7.31183	-2.57287	0	31.7555		-43.8159	4.0243	1.34815	4.27162	0	0	0	0	-0.36259		-1.23288	-286.575	-250.218	3.70517	0	0	0	0	-70.9616		30.8991	-18042.9	-19922.2	9960.01	-385.723	-1434.36	-50.2	-61.3577	-5047.39		-1101.67	-286.575	-250.218	3.70517	0	0	0	0	-70.9616
42	1IBR	-50.1872	-27.5855	6.71992	-8.43284	-7.37187	-1.98296	0	30.0049		-41.5388	7.85446	4.12108	6.71903	0	0	0	0	-2.64781		-0.33784	-276.985	-240.709	9.70107	0	0	0	0	-75.5758		29.5983	-18057	-19879.7	9898.46	-378.211	-1421.21	-48.0303	-51.603	-5019		-1157.66	-276.985	-240.709	9.70107	0	0	0	0	-75.5758
43	1IBR	-52.8673	-45.39	2.98178	-7.5414	-6.80137	-2.40233	0	52.7639		-46.4779	1.97107	1.12693	2.9794	0	0	0	0	-0.357588		-1.77768	-276.839	-240.696	9.70548	0	0	0	0	-75.4295		29.5812	-18104.3	-20083.6	9736.35	-381.948	-1401.18	-46.4809	-61.8917	-4852.95		-1012.53	-276.839	-240.696	9.70548	0	0	0	0	-75.4295
44	1IBR	-48.7582	-65.6963	4.79064	-8.11325	-6.7804	-1.68807	0	72.8091		-44.0799	4.14019	2.10271	4.78452	0	0	0	0	-0.736001		-2.01104	-276.852	-240.7	9.69944	0	0	0	0	-75.4427		29.5914	-17918.8	-20222.7	10134.7	-377.471	-1413.16	-48.3222	-58.5159	-4721.59		-1211.71	-276.852	-240.7	9.69944	0	0	0	0	-75.4427
45	1IBR	-49.9165	-42.83	4.99774	-7.64133	-7.40418	-2.2152	0	46.8302		-41.6537	5.93214	4.01487	4.99364	0	0	0	0	-2.93181		-0.144547	-286.419	-250.226	3.68859	0	0	0	0	-70.8046		30.9227	-17987.9	-20229.7	9996.77	-377.827	-1408.4	-46.5314	-52.4606	-4696.16		-1173.57	-286.419	-250.226	3.68859	0	0	0	0	-70.8046
46	1IBR	-50.2841	-53.7924	1.62527	-7.12777	-7.02548	-2.84637	0	61.6515		-42.7689	1.95879	0.767781	1.62166	0	0	0	0	0.0839024		-0.514551	-286.444	-250.219	3.70625	0	0	0	0	-70.8302		30.8982	-18090.3	-20154.6	9895.01	-377.336	-1408.6	-43.9079	-58.4892	-4821.69		-1120.7	-286.444	-250.219	3.70625	0	0	0	0	-70.8302
47	1IBR	-45.038	-49.031	5.28328	-7.37742	-6.84281	-2.39004	0	59.8597		-44.5396	4.81731	2.8247	5.27608	0	0	0	0	-0.792738		-2.49073	-286.484	-250.08	3.7018	0	0	0	0	-71.0183		30.9126	-18128.3	-20351	9947.88	-374.306	-1399.17	-44.5882	-43.3252	-4670.29		-1193.51	-286.484	-250.08	3.7018	0	0	0	0	-71.0183
48	1IBR	-58.9872	-72.5371	6.95538	-7.89913	-7.57874	-2.41071	0	68.0113		-43.5282	6.23735	5.50385	6.95005	0	0	0	0	-3.97634		-2.24021	-286.417	-250.22	3.70093	0	0	0	0	-70.8032		30.9055	-18236.3	-20503.9	9761.32	-373.305	-1413.83	-48.1452	-46.1544	-4470.1		-1142.18	-286.417	-250.22	3.70093	0	0	0	0	-70.8032
49	1IBR	-54.7829	-62.0898	2.82197	-8.7337	-7.06674	-2.14393	0	65.7731		-43.3438	2.99496	2.02522	2.81534	0	0	0	0	-0.47733		-1.36826	-276.981	-240.7	9.7024	0	0	0	0	-75.5731		29.5899	-18168.4	-20477	9843.26	-375.716	-1393.71	-45.5568	-43.11	-4486.82		-1189.7	-276.981	-240.7	9.7024	0	0	0	0	-75.5731
50	1IBR	-53.5	-53.6396	3.7422	-8.94689	-6.98094	-2.28539	0	57.6249		-43.0143	3.52401	1.78056	3.73716	0	0	0	0	-0.502953		-1.49076	-286.468	-250.22	3.69788	0	0	0	0	-70.8533		30.9073	-17980.3	-20520.4	9934.16	-382.114	-1410.67	-47.1607	-42.2052	-4517.31		-994.605	-286.468	-250.22	3.69788	0	0	0	0	-70.8533
51	1IBR	-52.1867	-37.948	3.04571	-7.61258	-6.77424	-1.4161	0	43.9401		-45.4217	3.04396	0.0614925	3.0466	0	0	0	0	-0.108587		0.04445	-286.366	-250.076	3.69827	0	0	0	0	-70.9014		30.9127	-18025.9	-20421.3	9919.93	-372.256	-1386.39	-44.8664	-36.0947	-4549.29		-1135.6	-286.366	-250.076	3.69827	0	0	0	0	-70.9014
52	1IBR	-52.5054	-57.5296	4.32519	-7.79272	-7.15007	-2.1356	0	66.3785		-48.6011	3.32708	0.350252	4.32271	0	0	0	0	-0.108977		-1.23691	-276.72	-240.699	9.70647	0	0	0	0	-75.3112		29.5836	-17912.7	-20372.9	10000.4	-381.945	-1405.83	-47.3985	-45.2156	-4551.32		-1108.46	-276.72	-240.699	9.70647	0	0	0	0	-75.3112
53	1IBR	-54.0242	-58.2681	2.54567	-7.36853	-7.55813	-2.34458	0	61.102		-42.1325	3.51773	2.2314	2.53963	0	0	0	0	-0.469348		-0.783954	-276.992	-240.692	9.70112	0	0	0	0	-75.5846		29.5838	-18117.1	-20492.5	9805.39	-369.719	-1400.42	-48.311	-47.7053	-4410.43		-1153.37	-276.992	-240.692	9.70112	0	0	0	0	-75.5846
54	1IBR	-51.1371	-74.3009	4.9071	-8.04939	-6.53786	-1.8659	0	79.307		-44.5973	4.02845	0.81673	4.90233	0	0	0	0	-0.381185		-1.30943	-286.254	-250.216	3.7081	0	0	0	0	-70.6398		30.8941	-18042.7	-20304.7	9917.81	-379.072	-1411.58	-52.6438	-51.5958	-4656.49		-1104.39	-286.254	-250.216	3.7081	0	0	0	0	-70.6398
55	1IBR	-51.1858	-48.6029	1.774	-7.8285	-7.50096	-1.6487	0	55.2835		-42.6623	1.86153	0.790522	1.76871	0	0	0	0	-0.00994432		-0.68776	-286.335	-250.222	3.69884	0	0	0	0	-70.7188		30.9075	-18200.3	-20548.2	9757.12	-381.253	-1406.33	-46.8111	-56.2484	-4486.63		-1031.92	-286.335	-250.222	3.69884	0	0	0	0	-70.7188
56	1IBR	-57.2301	-74.3226	3.41069	-8.09705	-8.50632	-2.43865	0	76.1217		-43.3979	4.33278	1.77354	3.40777	0	0	0	0	-0.705298		-0.143235	-286.249	-250.22	3.71345	0	0	0	0	-70.6337		30.8911	-18154.3	-20618.9	9973.78	-382.069	-1416.21	-51.8005	-47.3264	-4355.82		-1256.04	-286.249	-250.22	3.71345	0	0	0	0	-70.6337
57	1IBR	-44.3047	-62.5884	2.66668	-7.49077	-7.09045	-2.41381	0	69.2279		-36.6158	2.4603	1.04549	2.66129	0	0	0	0	-0.238089		-1.00839	-286.299	-250.219	3.7061	0	0	0	0	-70.6846		30.8981	-17988.9	-20558.6	9974.71	-378.231	-1417.09	-51.2695	-50.6946	-4418.57		-1089.12	-286.299	-250.219	3.7061	0	0	0	0	-70.6846
58	1IBR	-59.9322	-70.7492	4.41536	-8.27918	-7.78176	-1.92348	0	68.7952		-44.4091	4.50868	6.0918	4.41005	0	0	0	0	-4.4899		-1.50327	-286.454	-250.222	3.70892	0	0	0	0	-70.8409		30.9	-18243.2	-20578.6	9837.64	-387.321	-1400.81	-49.2867	-56.2932	-4429.3		-1179.21	-286.454	-250.222	3.70892	0	0	0	0	-70.8409
59	1IBR	-49.3551	-58.4338	3.6745	-7.6265	-7.56093	-1.83414	0	65.464		-43.0382	3.2438	1.51046	3.67056	0	0	0	0	0.0427063		-1.97992	-286.558	-250.229	3.70221	0	0	0	0	-70.9435		30.9124	-18045.5	-20618	9953.78	-387.228	-1411.08	-50.544	-46.9399	-4381.7		-1103.77	-286.558	-250.229	3.70221	0	0	0	0	-70.9435
60	1IBR	-51.9661	-51.7505	2.10513	-7.79105	-7.24026	-2.19558	0	56.6875		-41.7814	2.32943	-0.255801	2.10161	0	0	0	0	-0.192402		0.676016	-286.547	-250.23	3.70156	0	0	0	0	-70.9332		30.914	-18057.5	-20518.7	9873.79	-388.655	-1403.74	-49.647	-48.9521	-4495.42		-1026.2	-286.547	-250.23	3.70156	0	0	0	0	-70.9332
61	1IBR	-53.4992	-62.8631	4.8878	-8.09705	-6.24054	-1.70732	0	67.488		-46.967	4.30115	2.37048	4.88522	0	0	0	0	-0.616079		-2.33846	-286.397	-250.221	3.71401	0	0	0	0	-70.7831		30.8938	-18048.7	-20511.8	9905.93	-381.185	-1390.85	-46.5232	-46.2941	-4467.48		-1110.5	-286.397	-250.221	3.71401	0	0	0	0	-70.7831
62	1IBR	-57.2929	-94.0647	10.6804	-8.86846	-7.17891	-1.4543	0	86.65		-43.057	10.315	6.23786	10.6768	0	0	0	0	-4.45389		-2.14577	-286.366	-250.218	3.71006	0	0	0	0	-70.751		30.8931	-18133.3	-20254.7	9917.59	-386.497	-1399.65	-45.7941	-52.1709	-4713.71		-1198.31	-286.366	-250.218	3.71006	0	0	0	0	-70.751
63	1IBR	-48.6424	-70.2522	3.5532	-7.61339	-5.91183	-2.21194	0	77.1013		-43.3074	3.07756	1.26079	3.54982	0	0	0	0	-0.127878		-1.60518	-276.838	-240.697	9.70711	0	0	0	0	-75.4291		29.5808	-17857.9	-20217.4	9980.31	-383.846	-1393.56	-49.5791	-52.2483	-4727.37		-1014.23	-276.838	-240.697	9.70711	0	0	0	0	-75.4291
64	1IBR	-55.1268	-79.994	2.62776	-8.49165	-6.96232	-1.98802	0	88.5022		-48.8208	2.34347	1.7905	2.62454	0	0	0	0	-0.259107		-1.81247	-286.601	-250.222	3.70252	0	0	0	0	-70.988		30.9063	-18183.9	-20407.9	9849.5	-388.389	-1396.57	-47.6971	-56.7682	-4617.3		-1118.79	-286.601	-250.222	3.70252	0	0	0	0	-70.988
65	1IBR	-56.2437	-74.3636	2.6651	-7.9616	-7.05028	-1.61256	0	75.2381		-43.1589	2.72647	2.29145	2.66247	0	0	0	0	-0.714716		-1.51272	-276.796	-240.697	9.70598	0	0	0	0	-75.3873		29.5826	-18000	-20227	9949.58	-378.656	-1390.25	-47.5508	-52.067	-4703.74		-1150.32	-276.796	-240.697	9.70598	0	0	0	0	-75.3873
66	1IBR	-57.0394	-73.3477	3.82917	-8.6151	-6.742	-2.13046	0	77.8244		-47.8577	2.88424	1.67471	3.82427	0	0	0	0	-0.792291		-1.82245	-286.119	-250.222	3.70341	0	0	0	0	-70.5025		30.902	-18143	-20396.1	9850.1	-383.787	-1405.78	-41.3007	-61.6824	-4566.1		-1138.27	-286.119	-250.222	3.70341	0	0	0	0	-70.5025
67	1IBR	-52.6522	-90.8146	3.62382	-7.35943	-6.2621	-1.83712	0	93.2933		-43.2961	3.31105	2.32711	3.62229	0	0	0	0	-0.825965		-1.81238	-286.498	-250.22	3.70813	0	0	0	0	-70.8827		30.8963	-18087.1	-20415.2	9886.18	-390.723	-1404.17	-45.3303	-48.2234	-4657.52		-1012.09	-286.498	-250.22	3.70813	0	0	0	0	-70.8827
68	1IBR	-55.8764	-74.6936	4.08131	-8.30565	-6.12746	-2.19302	0	75.781		-44.4189	3.66663	5.89393	4.07734	0	0	0	0	-4.36187		-1.94276	-276.88	-240.701	9.70943	0	0	0	0	-75.4708		29.5825	-18087.3	-20352.3	9915.52	-388.796	-1404.01	-50.649	-46.432	-4629.15		-1131.46	-276.88	-240.701	9.70943	0	0	0	0	-75.4708
69	1IBR	-58.5149	-121.928	7.89551	-9.18699	-7.40023	-2.26722	0	116.067		-41.6953	7.70491	6.45304	7.89192	0	0	0	0	-4.72421		-1.91584	-286.518	-250.226	3.71103	0	0	0	0	-70.9042		30.9005	-18126.4	-20724.7	9913.51	-379.847	-1406.4	-47.0741	-48.9921	-4247.81		-1185.07	-286.518	-250.226	3.71103	0	0	0	0	-70.9042
70	1IBR	-52.6057	-109.482	4.82591	-7.79594	-6.56873	-2.26421	0	113.568		-44.8894	4.99387	3.19061	4.82427	0	0	0	0	-0.814784		-2.20622	-286.502	-250.223	3.70134	0	0	0	0	-70.8869		30.9072	-18180.4	-20618.7	9834.44	-382.069	-1404.05	-50.0201	-55.8443	-4328.19		-1175.9	-286.502	-250.223	3.70134	0	0	0	0	-70.8869
71	1IBR	-47.3053	-94.0371	5.12066	-7.03531	-6.19943	-1.08006	0	100.696		-44.7702	4.51446	6.23641	5.11779	0	0	0	0	-4.42679		-2.41295	-286.372	-250.225	3.70358	0	0	0	0	-70.7569		30.9057	-18182.8	-20623	9895.42	-383.407	-1407.5	-48.0392	-48.8292	-4382.42		-1185	-286.372	-250.225	3.70358	0	0	0	0	-70.7569
72	1IBR	-54.3538	-100.712	3.21597	-9.35961	-5.58835	-2.17208	0	105.593		-45.3312	2.32138	1.56264	3.21175	0	0	0	0	-0.567033		-1.88598	-286.239	-250.219	3.69601	0	0	0	0	-70.6227		30.9065	-18180.3	-20624.7	9880.98	-383.071	-1388.79	-51.9107	-54.2641	-4368.69		-1189.76	-286.239	-250.219	3.69601	0	0	0	0	-70.6227
73	1IBR	-55.6991	-93.2262	5.21493	-8.80021	-7.5716	-2.42725	0	93.068		-41.9567	5.06356	5.77629	5.21118	0	0	0	0	-4.40607		-1.51783	-277.034	-240.698	9.70667	0	0	0	0	-75.6269		29.5838	-18099.5	-20632.8	9871.57	-383.522	-1414.86	-54.7415	-50.9222	-4399.65		-1034.64	-277.034	-240.698	9.70667	0	0	0	0	-75.6269
74	1IBR	-51.1162	-88.6402	2.05734	-7.86278	-7.60016	-2.0709	0	94.1626		-41.1621	2.4047	1.70707	2.05021	0	0	0	0	-0.425291		-0.927289	-286.586	-250.224	3.70481	0	0	0	0	-70.9739		30.907	-17959.6	-20572.4	9928.89	-379.309	-1409.71	-48.6156	-56.6604	-4392.57		-1029.26	-286.586	-250.224	3.70481	0	0	0	0	-70.9739
75	1IBR	-56.784	-89.1429	4.8417	-8.63605	-6.71592	-1.95669	0	90.5832		-45.7573	4.68791	3.40895	4.84126	0	0	0	0	-1.60308		-1.95921	-286.374	-250.227	3.69999	0	0	0	0	-70.7592		30.9118	-18244.7	-20720.4	9870.59	-388.304	-1415.33	-53.112	-58.1747	-4323.95		-1156	-286.374	-250.227	3.69999	0	0	0	0	-70.7592
76	1IBR	-51.3572	-103.633	5.17738	-7.89482	-7.11916	-1.74968	0	106.951		-43.0888	4.89175	2.59479	5.17435	0	0	0	0	-0.879811		-1.99757	-286.567	-250.225	3.70622	0	0	0	0	-70.9525		30.9048	-18175.9	-20618.5	9834.44	-384.203	-1388.17	-47.0871	-55.3859	-4420.17		-1096.82	-286.567	-250.225	3.70622	0	0	0	0	-70.9525
77	1IBR	-49.0508	-123.226	4.49749	-7.3079	-6.42356	-1.93645	0	126.946		-41.6003	3.49922	0.820506	4.49205	0	0	0	0	-0.377064		-1.43627	-276.974	-240.699	9.71165	0	0	0	0	-75.5671		29.5801	-18055.2	-20619.7	9799.69	-378.224	-1402.38	-54.3963	-54.9776	-4346.8		-998.36	-276.974	-240.699	9.71165	0	0	0	0	-75.5671
78	1IBR	-56.4576	-113.783	3.24544	-8.24957	-7.70752	-2.54565	0	117.494		-44.911	3.80246	0.670786	3.23884	0	0	0	0	0.216961		-0.324128	-277	-240.693	9.70295	0	0	0	0	-75.594		29.5841	-18002.7	-20633.7	9888.38	-378.986	-1402.45	-47.5739	-64.2704	-4291.77		-1072.32	-277	-240.693	9.70295	0	0	0	0	-75.594
79	1IBR	-54.118	-96.4491	4.55627	-7.71476	-6.85935	-2.41991	0	102.859		-48.0905	2.89473	0.210458	4.55371	0	0	0	0	-0.0490522		-1.82038	-286.405	-250.215	3.7026	0	0	0	0	-70.7924		30.9	-18146.4	-20879.6	9902.34	-381.301	-1419.48	-57.8305	-56.1648	-4129.63		-1124.7	-286.405	-250.215	3.7026	0	0	0	0	-70.7924
80	1IBR	-63.199	-122.159	4.20692	-8.67778	-7.3325	-1.91651	0	120.007		-47.3275	4.02088	2.19221	4.20409	0	0	0	0	-0.778956		-1.59646	-286.217	-250.213	3.6995	0	0	0	0	-70.6018		30.8984	-18201	-20963.7	9735.43	-385.763	-1411.03	-55.4542	-51.8999	-4053.42		-1015.17	-286.217	-250.213	3.6995	0	0	0	0	-70.6018
81	1IBR	-53.6979	-98.8322	4.31266	-7.82395	-7.42297	-2.18274	0	101.57		-43.3192	4.74393	2.81826	4.30722	0	0	0	0	-0.952408		-1.42914	-286.443	-250.226	3.70712	0	0	0	0	-70.8277		30.9037	-18185.5	-20967.3	9775.9	-389.869	-1422.35	-53.3581	-56.0841	-4093.66		-978.801	-286.443	-250.226	3.70712	0	0	0	0	-70.8277
82	1IBR	-56.9094	-100.3	3.78151	-7.75984	-7.27691	-2.20053	0	99.964		-43.1175	3.94829	6.2781	3.77706	0	0	0	0	-4.51589		-1.59098	-286.416	-250.219	3.71285	0	0	0	0	-70.802		30.8916	-18286.9	-20905.5	9740.54	-387	-1430.19	-55.928	-54.2693	-4125.6		-1068.96	-286.416	-250.219	3.71285	0	0	0	0	-70.802
83	1IBR	-52.9425	-88.2335	3.92852	-7.55717	-7.25294	-1.44734	0	92.7843		-45.1643	4.49974	1.43204	3.92525	0	0	0	0	-0.122539		-0.735013	-286.58	-250.216	3.71095	0	0	0	0	-70.9664		30.8916	-18260.4	-20839.3	9842.45	-387.107	-1410.02	-51.5744	-57.5466	-4177.88		-1179.43	-286.58	-250.216	3.71095	0	0	0	0	-70.9664
84	1IBR	-61.3895	-96.6055	3.7818	-8.1831	-7.58295	-1.8477	0	97.1552		-48.1072	3.77163	2.00423	3.78058	0	0	0	0	-0.5836		-1.42958	-286.566	-250.221	3.7054	0	0	0	0	-70.9507		30.9008	-18044.6	-20881.7	9876.57	-387.644	-1395.18	-47.5658	-51.4018	-4160.7		-996.989	-286.566	-250.221	3.7054	0	0	0	0	-70.9507
85	1IBR	-60.8758	-99.6718	4.58832	-8.30289	-7.5189	-2.30779	0	97.6413		-45.304	4.34502	6.11942	4.58816	0	0	0	0	-4.52823		-1.83433	-286.326	-250.219	3.70554	0	0	0	0	-70.7113		30.8982	-17908.5	-20879	10021.5	-388.408	-1408.67	-50.5766	-49.7878	-4176.62		-976.917	-286.326	-250.219	3.70554	0	0	0	0	-70.7113
86	1IBR	-55.9964	-105.915	4.08097	-8.14068	-6.73593	-1.80149	0	103.146		-40.6307	3.36787	1.40874	4.07642	0	0	0	0	-0.597627		-1.51967	-286.338	-250.214	3.71225	0	0	0	0	-70.7227		30.8862	-17910.2	-20892.7	10030.5	-385.532	-1408.34	-49.6266	-61.302	-4167.38		-975.857	-286.338	-250.214	3.71225	0	0	0	0	-70.7227
87	1IBR	-53.5538	-97.0324	3.36026	-8.13408	-7.28459	-1.58387	0	98.9841		-41.8633	3.94333	1.73197	3.35789	0	0	0	0	-0.511295		-0.635237	-286.277	-250.228	3.70505	0	0	0	0	-70.6604		30.9057	-18153.4	-20648.5	9738.44	-376.088	-1406.69	-51.9984	-70.8402	-4284.56		-1053.2	-286.277	-250.228	3.70505	0	0	0	0	-70.6604
88	1IBR	-52.4804	-89.6504	3.72717	-8.30672	-6.93878	-1.71402	0	95.5322		-45.1298	3.74829	1.98228	3.72235	0	0	0	0	-0.486875		-1.46946	-286.368	-250.217	3.70699	0	0	0	0	-70.7539		30.8956	-18206.8	-20784.5	9756.66	-378.202	-1425.98	-48.9059	-58.7846	-4211.23		-1055.95	-286.368	-250.217	3.70699	0	0	0	0	-70.7539
89	1IBR	-53.5181	-68.6058	6.02638	-7.8677	-6.97096	-2.78742	0	73.3745		-46.6872	5.37468	3.04702	6.02361	0	0	0	0	-1.32154		-2.37442	-286.398	-250.221	3.7077	0	0	0	0	-70.7827		30.8984	-18213	-20675	9808.91	-374.19	-1423.31	-51.456	-66.1973	-4314.41		-1117.33	-286.398	-250.221	3.7077	0	0	0	0	-70.7827
90	1IBR	-53.5971	-91.4658	6.04301	-9.01447	-6.33963	-1.3507	0	91.572		-43.0414	6.05818	5.22517	6.03825	0	0	0	0	-3.18535		-2.01989	-286.413	-250.225	3.70904	0	0	0	0	-70.7974		30.9009	-18066.5	-20644.1	9899.11	-378.778	-1417.07	-55.7036	-59.0575	-4318		-1092.87	-286.413	-250.225	3.70904	0	0	0	0	-70.7974
91	1IBR	-54.5538	-68.6264	2.88526	-7.44192	-7.32995	-2.12237	0	72.0522		-43.9705	3.02974	2.35691	2.88114	0	0	0	0	-1.00022		-1.20808	-286.136	-250.22	3.70808	0	0	0	0	-70.5207		30.8962	-17951.5	-20640.1	9917.33	-382.272	-1396.91	-51.3918	-63.0821	-4365.97		-969.08	-286.136	-250.22	3.70808	0	0	0	0	-70.5207
92	1IBR	-50.5405	-79.4468	4.38015	-8.2415	-6.4422	-1.44199	0	81.1679		-40.516	3.56824	2.2259	4.3758	0	0	0	0	-0.866978		-2.16648	-286.431	-250.219	3.7065	0	0	0	0	-70.817		30.8984	-18025.3	-20526.9	9844.73	-376.679	-1390.45	-50.6331	-56.0451	-4446.59		-1022.69	-286.431	-250.219	3.7065	0	0	0	0	-70.817
93	1IBR	-56.0256	-75.4042	5.97726	-8.30048	-6.76595	-1.8966	0	76.8781		-46.5137	5.84019	2.69866	5.97376	0	0	0	0	-1.01539		-1.81685	-276.846	-240.692	9.70921	0	0	0	0	-75.4386		29.5758	-17976.2	-20581.8	9835.18	-380.531	-1391.66	-52.264	-56.1958	-4394.24		-954.728	-276.846	-240.692	9.70921	0	0	0	0	-75.4386
94	1IBR	-48.6991	-72.5951	4.6289	-8.67041	-6.59737	-1.43448	0	76.5394		-40.57	4.54922	2.5552	4.62561	0	0	0	0	-0.994439		-1.63715	-276.763	-240.69	9.69619	0	0	0	0	-75.3555		29.5859	-18171	-20629	9802.75	-385.904	-1398.24	-54.1892	-60.3427	-4404.54		-1041.48	-276.763	-240.69	9.69619	0	0	0	0	-75.3555
95	1IBR	-54.6159	-62.7254	3.44213	-8.08489	-7.45275	-1.52996	0	64.5564		-42.8215	4.11582	5.52531	3.43695	0	0	0	0	-3.78052		-1.06592	-286.533	-250.224	3.70656	0	0	0	0	-70.9209		30.905	-17964.8	-20229.5	9965.8	-374.106	-1393.66	-48.3067	-57.7511	-4652.14		-1175.11	-286.533	-250.224	3.70656	0	0	0	0	-70.9209
96	1IBR	-51.7051	-69.9644	8.15886	-8.87782	-7.03451	-1.51312	0	63.4296		-35.9038	7.1239	4.1536	8.15911	0	0	0	0	-2.62304		-2.56577	-286.42	-250.216	3.70688	0	0	0	0	-70.8063		30.8954	-17967.8	-20180.5	9829.35	-377.085	-1406.66	-50.5119	-50.9312	-4756.98		-974.532	-286.42	-250.216	3.70688	0	0	0	0	-70.8063
97	1IBR	-55.2831	-80.5462	4.96621	-8.75541	-7.06021	-1.41268	0	76.7409		-39.2158	5.54448	5.51961	4.96166	0	0	0	0	-3.77198		-1.16481	-286.486	-250.22	3.70412	0	0	0	0	-70.8721		30.9022	-18069	-20250.6	9826.46	-388.46	-1403.49	-49.2851	-45.6744	-4713.25		-1044.71	-286.486	-250.22	3.70412	0	0	0	0	-70.8721
98	1IBR	-53.7885	-60.641	3.45462	-8.4836	-5.55504	-1.37779	0	66.2797		-47.4654	2.89204	1.37369	3.44519	0	0	0	0	-0.45737		-1.46946	-286.368	-250.22	3.70442	0	0	0	0	-70.7525		30.9004	-18024	-20238.8	9784.43	-381.021	-1398.21	-47.8478	-53.5266	-4703.47		-985.491	-286.368	-250.22	3.70442	0	0	0	0	-70.7525
99	1IBR	-53.6412	-91.3464	6.64874	-8.0688	-5.71315	-1.49543	0	92.1278		-45.794	5.90765	4.09267	6.64568	0	0	0	0	-2.25541		-2.57528	-286.443	-250.223	3.71443	0	0	0	0	-70.83		30.8958	-18130.1	-20388.1	9747.52	-385.183	-1394.43	-50.1227	-60.211	-4581.15		-1018.45	-286.443	-250.223	3.71443	0	0	0	0	-70.83
100	1IBR	-54.7636	-93.3364	2.38189	-8.62438	-7.21141	-1.85914	0	86.9217		-33.0359	4.13587	6.31295	2.37886	0	0	0	0	-4.56662		0.0106897	-286.451	-250.222	3.71103	0	0	0	0	-70.8376		30.8977	-18095.6	-20349.3	9829.23	-380.287	-1405.48	-53.4022	-54.83	-4590.93		-1090.53	-286.451	-250.222	3.71103	0	0	0	0	-70.8376
101	1IBR	-57.5759	-100.55	7.44895	-8.7906	-6.80946	-1.82401	0	90.7354		-37.7864	7.61069	6.91743	7.44374	0	0	0	0	-4.95227		-1.79821	-286.384	-250.228	3.69827	0	0	0	0	-70.7694		30.9149	-17837.8	-20317.5	9965.21	-383.41	-1401.21	-54.1844	-40.5643	-4617.79		-988.319	-286.384	-250.228	3.69827	0	0	0	0	-70.7694
102	1IBR	-59.1025	-84.9208	3.69882	-8.79551	-6.79468	-1.99383	0	83.1257		-43.4223	4.47807	6.15913	3.69349	0	0	0	0	-4.46034		-0.914213	-286.176	-250.218	3.69857	0	0	0	0	-70.5624		30.9058	-17976.2	-20330.8	9852.86	-383.7	-1383.47	-50.0446	-51.3803	-4640.43		-989.165	-286.176	-250.218	3.69857	0	0	0	0	-70.5624
103	1IBR	-60.973	-84.7787	6.72026	-9.49702	-8.2483	-3.23109	0	82.1265		-44.0646	7.80452	6.25251	6.71688	0	0	0	0	-4.2217		-0.943166	-286.482	-250.227	3.70844	0	0	0	0	-70.8689		30.9051	-18101.3	-20304	9682.37	-374.086	-1406.58	-49.2878	-49.618	-4602.37		-997.702	-286.482	-250.227	3.70844	0	0	0	0	-70.8689
104	1IBR	-56.1235	-89.3373	1.97296	-9.00811	-6.95509	-2.50587	0	94.1771		-44.4671	2.54554	1.45291	1.96682	0	0	0	0	-0.368247		-0.505946	-286.287	-250.222	3.69438	0	0	0	0	-70.6734		30.914	-18150.9	-20285.2	9899.06	-386.088	-1407.78	-48.9337	-53.6597	-4733.13		-1135.2	-286.287	-250.222	3.69438	0	0	0	0	-70.6734
105	1IBR	-62.5109	-77.3135	2.56171	-8.10888	-8.61371	-2.49873	0	78.9547		-47.4925	3.19946	2.32179	2.55859	0	0	0	0	-0.769529		-0.911387	-286.287	-250.221	3.70528	0	0	0	0	-70.6726		30.901	-17940.7	-20076.8	9966.07	-383.552	-1394.36	-46.3717	-65.2728	-4885.04		-1055.36	-286.287	-250.221	3.70528	0	0	0	0	-70.6726
106	1IBR	-59.0123	-82.3903	7.54249	-8.4299	-8.83975	-1.92259	0	83.5493		-48.5215	7.45659	0.451995	7.53882	0	0	0	0	0.846913		-1.38114	-276.989	-240.7	9.71041	0	0	0	0	-75.5801		29.5816	-17947	-20214.9	9968.17	-390.639	-1404.59	-49.1897	-59.4126	-4762.73		-1033.73	-276.989	-240.7	9.71041	0	0	0	0	-75.5801
107	1IBR	-64.6121	-87.0218	6.23838	-9.30371	-8.7536	-2.17174	0	85.2194		-48.819	6.91311	3.07582	6.23659	0	0	0	0	-0.994648		-1.40466	-286.561	-250.214	3.70201	0	0	0	0	-70.9494		30.9008	-18146.4	-20403.4	9922.41	-390.469	-1403.14	-47.9133	-56.8069	-4629.27		-1137.78	-286.561	-250.214	3.70201	0	0	0	0	-70.9494
108	1IBR	-62.1289	-90.0756	4.42025	-8.99418	-8.26528	-2.02059	0	87.096		-44.2895	5.33914	5.61451	4.41457	0	0	0	0	-3.99255		-0.697386	-286.379	-250.212	3.70134	0	0	0	0	-70.7649		30.8971	-18106.2	-20308.4	9833.29	-381.577	-1393.21	-51.6554	-58.937	-4667.74		-1077.96	-286.379	-250.212	3.70134	0	0	0	0	-70.7649
109	1IBR	-58.4376	-48.9892	5.56222	-8.71831	-8.20949	-4.04987	0	51.262		-45.295	5.08091	5.97167	5.55775	0	0	0	0	-4.46771		-1.9808	-276.936	-240.697	9.70609	0	0	0	0	-75.5284		29.5836	-17877.6	-19869.3	9972.13	-386.804	-1412.67	-52.9653	-50.7296	-5106.28		-971.041	-276.936	-240.697	9.70609	0	0	0	0	-75.5284
110	1IBR	-61.7876	-65.2135	2.96298	-8.58873	-8.77907	-4.20198	0	71.053		-49.0203	4.04434	3.05306	2.96137	0	0	0	0	-1.18519		-0.784899	-276.906	-240.696	9.70635	0	0	0	0	-75.4991		29.5827	-18029.9	-19888.8	9932.04	-385.792	-1407.95	-49.2226	-50.8551	-5082.39		-1096.99	-276.906	-240.696	9.70635	0	0	0	0	-75.4991
111	1IBR	-57.6107	-73.6717	5.49062	-9.2303	-9.02997	-3.9263	0	79.7198		-46.9629	5.79379	3.29362	5.48595	0	0	0	0	-1.73127		-1.25451	-276.937	-240.706	9.69872	0	0	0	0	-75.5277		29.5987	-18107.3	-19769.7	9842.93	-379.081	-1403.98	-55.4796	-61.3012	-5136.42		-1144.2	-276.937	-240.706	9.69872	0	0	0	0	-75.5277
112	1IBR	-59.2408	-70.0863	3.25635	-9.24943	-7.93587	-2.41297	0	69.4805		-42.2931	3.88288	2.99559	3.25001	0	0	0	0	-1.22599		-1.13674	-286.276	-250.221	3.71207	0	0	0	0	-70.6617		30.8942	-18126	-19891.3	9731.55	-375.838	-1405.74	-45.9517	-41.8634	-5043.06		-1053.8	-286.276	-250.221	3.71207	0	0	0	0	-70.6617
113	1IBR	-54.7838	-63.9757	5.38204	-7.80698	-8.83436	-4.77752	0	70.5112		-45.2825	4.84113	5.01739	5.37825	0	0	0	0	-3.99888		-1.55563	-286.297	-250.218	3.69746	0	0	0	0	-70.684		30.9077	-18011.9	-19902.2	10047.6	-379.994	-1396.6	-49.7379	-55.4855	-5028.9		-1246.6	-286.297	-250.218	3.69746	0	0	0	0	-70.684
114	1IBR	-54.055	-76.8684	4.89497	-8.35401	-8.52604	-4.45996	0	85.0873		-45.8289	5.29913	5.59941	4.8883	0	0	0	0	-4.27807		-0.910515	-276.722	-240.694	9.69791	0	0	0	0	-75.3138		29.5878	-17808	-19925.3	10113.4	-383.837	-1397.25	-47.7046	-66.1652	-5067.4		-1033.75	-276.722	-240.694	9.69791	0	0	0	0	-75.3138
115	1IBR	-61.2418	-71.2557	6.94517	-10.0342	-8.03154	-2.01032	0	69.3109		-46.1661	7.67427	4.01949	6.93866	0	0	0	0	-1.51544		-1.76844	-277.11	-240.7	9.70795	0	0	0	0	-75.7051		29.587	-18099.4	-20040.6	9942.34	-390.59	-1411.44	-50.6976	-56.7807	-5055.07		-1036.58	-277.11	-240.7	9.70795	0	0	0	0	-75.7051
116	1IBR	-62.8506	-82.5236	5.83112	-9.27061	-8.50149	-2.65202	0	84.4521		-50.1861	5.3663	2.42799	5.82774	0	0	0	0	-0.6228		-2.26664	-277.013	-240.694	9.70419	0	0	0	0	-75.609		29.5858	-17963	-20249.6	9921.99	-380.742	-1396.31	-49.8102	-53.5795	-4734.19		-1020.78	-277.013	-240.694	9.70419	0	0	0	0	-75.609
117	1IBR	-59.5364	-67.2606	5.86191	-7.62859	-6.92686	-2.19698	0	70.3026		-51.6879	5.03666	2.72334	5.85523	0	0	0	0	-1.11311		-2.42881	-276.81	-240.703	9.70511	0	0	0	0	-75.4016		29.5899	-18153.5	-20270.8	9863.26	-382.542	-1404.12	-47.3855	-54.6799	-4735.9		-1121.3	-276.81	-240.703	9.70511	0	0	0	0	-75.4016
118	1IBR	-49.4471	-63.9175	7.51157	-7.93314	-7.50433	-1.8286	0	71.8175		-47.5926	6.684	2.96368	7.50879	0	0	0	0	-1.37438		-2.41409	-276.955	-240.696	9.70686	0	0	0	0	-75.5475		29.5818	-18158.5	-20296.1	9882.01	-377.317	-1399.69	-50.2748	-52.9777	-4670.55		-1193.58	-276.955	-240.696	9.70686	0	0	0	0	-75.5475
119	1IBR	-63.7317	-86.5583	7.02176	-9.76026	-8.22728	-4.64499	0	85.3288		-46.8914	6.46651	3.65191	7.01534	0	0	0	0	-2.22259		-1.97815	-286.397	-250.217	3.70725	0	0	0	0	-70.7839		30.8967	-18251.2	-20509.2	9947.63	-389.577	-1423.81	-50.4683	-52.8258	-4582.44		-1190.55	-286.397	-250.217	3.70725	0	0	0	0	-70.7839
120	1IBR	-64.8302	-103.211	3.7883	-9.05794	-8.42432	-3.52663	0	100.267		-44.6665	5.13797	6.33618	3.78264	0	0	0	0	-4.5901		-0.390748	-286.448	-250.224	3.70639	0	0	0	0	-70.8341		30.9036	-18338.1	-20340.7	9723.76	-381.125	-1426.38	-48.4711	-57.322	-4652.89		-1154.94	-286.448	-250.224	3.70639	0	0	0	0	-70.8341
121	1IBR	-60.6151	-79.3622	2.63463	-8.66359	-8.8516	-4.19208	0	81.454		-43.6343	3.67379	5.89034	2.62821	0	0	0	0	-4.65182		-0.192932	-283.388	-247.479	5.24511	0	0	0	0	-71.9013		30.7468	-17938.7	-20304.5	10010.9	-378.938	-1398.32	-47.5909	-48.223	-4655.29		-1116.75	-283.388	-247.479	5.24511	0	0	0	0	-71.9013
122	1IBR	-64.901	-84.0652	4.85577	-8.59182	-8.5368	-3.96173	0	83.6533		-48.2545	4.68849	5.43003	4.85257	0	0	0	0	-4.58872		-1.00539	-283.288	-247.484	5.24644	0	0	0	0	-71.7984		30.7487	-18062.7	-20460.5	9891.22	-377.48	-1399.47	-48.1658	-49.5839	-4529.65		-1088.98	-283.288	-247.484	5.24644	0	0	0	0	-71.7984
123	1IBR	-61.7014	-100.007	8.24281	-8.71349	-8.48535	-4.70762	0	100.663		-48.6938	8.22574	5.36126	8.23651	0	0	0	0	-4.23651		-1.13551	-283.19	-247.469	5.24027	0	0	0	0	-71.7044		30.7425	-18058.2	-20436.8	9916.63	-385.466	-1415.15	-51.694	-51.935	-4558.78		-1075.04	-283.19	-247.469	5.24027	0	0	0	0	-71.7044
124	1IBR	-62.845	-95.0451	4.59039	-8.29966	-7.13069	-2.5385	0	93.8531		-48.2745	4.52832	5.99539	4.58612	0	0	0	0	-4.28861		-1.76458	-283.644	-247.494	5.24903	0	0	0	0	-72.1565		30.7571	-17837.5	-20473.6	9893.91	-379.562	-1372.9	-46.6793	-58.3467	-4515.89		-884.397	-283.644	-247.494	5.24903	0	0	0	0	-72.1565
125	1IBR	-62.5173	-78.8423	5.50486	-8.28115	-7.4865	-1.98855	0	81.0773		-52.5009	5.56126	3.85373	5.49829	0	0	0	0	-2.33555		-1.45521	-283.45	-247.483	5.2399	0	0	0	0	-71.9626		30.7558	-18206	-20584.2	9900.22	-381.875	-1417.76	-49.9847	-48.4738	-4419.89		-1204.04	-283.45	-247.483	5.2399	0	0	0	0	-71.9626
126	1IBR	-62.6783	-111.068	7.95273	-9.20508	-7.2191	-2.08345	0	102.224		-43.2795	7.97331	6.40065	7.94865	0	0	0	0	-4.94414		-1.43185	-283.521	-247.492	5.24065	0	0	0	0	-72.0327		30.7634	-18021.4	-20597.7	9813.83	-380.894	-1410.57	-50.5573	-56.0473	-4416.45		-923.006	-283.521	-247.492	5.24065	0	0	0	0	-72.0327
127	1IBR	-61.7987	-109.009	4.27121	-9.06078	-7.996	-2.15205	0	104.157		-42.0094	4.95849	3.06625	4.26534	0	0	0	0	-1.3448		-1.0283	-273.369	-235.293	11.0908	0	0	0	0	-78.3108		29.1439	-18077.2	-20577	9891.21	-375.984	-1409.05	-47.5372	-48.8504	-4400.98		-1109.04	-273.369	-235.293	11.0908	0	0	0	0	-78.3108
128	1IBR	-55.6503	-112.265	11.365	-8.33159	-8.07709	-4.52607	0	117.539		-51.3547	14.7673	17.3458	11.3595	0	0	0	0	-10.4029		-3.53521	-283.3	-247.478	5.24792	0	0	0	0	-71.8119		30.7422	-18009.1	-20643.4	9904.76	-383.927	-1402.39	-51.1442	-43.2738	-4314.02		-1075.67	-283.3	-247.478	5.24792	0	0	0	0	-71.8119
129	1IBR	-65.2548	-105.839	3.95903	-8.3328	-7.97945	-4.63873	0	105.235		-47.6581	3.88585	2.5339	3.95479	0	0	0	0	-1.32833		-1.27451	-283.465	-247.483	5.24904	0	0	0	0	-71.9763		30.745	-18014.5	-20665.4	9847.51	-378.251	-1404.04	-46.1149	-46.8685	-4305.47		-1015.83	-283.465	-247.483	5.24904	0	0	0	0	-71.9763
130	1IBR	-63.5925	-88.799	3.00446	-8.54286	-8.45259	-4.49582	0	86.1419		-42.4486	4.80263	6.66163	2.99993	0	0	0	0	-5.04346		0.184538	-283.472	-247.49	5.24667	0	0	0	0	-71.9835		30.7549	-18051.4	-20677.9	9821.27	-380.584	-1401.77	-50.0274	-53.7018	-4299.92		-1008.81	-283.472	-247.49	5.24667	0	0	0	0	-71.9835
131	1IBR	-58.4764	-107.759	4.87389	-8.30906	-8.49535	-3.31801	0	110.609		-46.0776	4.59849	2.2587	4.86945	0	0	0	0	-0.729479		-1.80018	-283.542	-247.492	5.2425	0	0	0	0	-72.0533		30.7606	-17953.1	-20804.5	9986.79	-383.009	-1381.61	-49.5672	-55.6558	-4263.52		-1002	-283.542	-247.492	5.2425	0	0	0	0	-72.0533
132	1IBR	-60.7624	-104.325	4.9624	-8.4894	-9.62187	-4.04975	0	101.96		-41.1984	5.73206	2.34164	4.95783	0	0	0	0	-1.19631		-0.371103	-283.488	-247.488	5.2479	0	0	0	0	-72.0002		30.7526	-18172.1	-20811.4	9839.12	-373.08	-1405.5	-50.1712	-48.6557	-4172.45		-1149.98	-283.488	-247.488	5.2479	0	0	0	0	-72.0002
133	1IBR	-64.3586	-118.812	8.80122	-10.0898	-7.49898	-2.02969	0	114.761		-49.4903	8.04867	3.96679	8.79458	0	0	0	0	-2.50882		-2.20387	-283.62	-247.489	5.25096	0	0	0	0	-72.1333		30.7516	-17874.7	-20777.2	9905.05	-379.551	-1382.42	-45.7529	-44.4957	-4205.56		-944.807	-283.62	-247.489	5.25096	0	0	0	0	-72.1333
134	1IBR	-61.958	-108.609	8.58722	-9.88412	-8.40441	-2.39341	0	103.373		-44.627	8.87624	3.705	8.58441	0	0	0	0	-2.40384		-1.00933	-283.394	-247.491	5.24411	0	0	0	0	-71.9036		30.7568	-18016.5	-20845.4	9913.03	-382.274	-1402.54	-46.7077	-51.4164	-4154.23		-1046.98	-283.394	-247.491	5.24411	0	0	0	0	-71.9036
135	1IBR	-62.4085	-92.9312	8.93186	-9.24142	-7.77023	-2.4567	0	91.4028		-50.3436	8.76391	4.62635	8.92727	0	0	0	0	-2.94574		-1.84397	-283.513	-247.488	5.25348	0	0	0	0	-72.024		30.7453	-17992.9	-20801.4	9959.79	-386.357	-1396.9	-48.9146	-52.9096	-4228.95		-1037.27	-283.513	-247.488	5.25348	0	0	0	0	-72.024
136	1IBR	-58.1862	-96.5425	4.75338	-7.7133	-7.83968	-2.1958	0	100.786		-49.4338	4.911	2.45883	4.74896	0	0	0	0	-1.07661		-1.22018	-286.282	-250.216	3.70566	0	0	0	0	-70.6647		30.8933	-17975.9	-20699.7	9907.1	-378.329	-1379.3	-47.4727	-40.4422	-4238.29		-1099.42	-286.282	-250.216	3.70566	0	0	0	0	-70.6647
137	1IBR	-58.2273	-89.8282	4.87528	-7.82108	-8.00877	-2.1808	0	90.9486		-46.2124	4.57547	1.72704	4.87081	0	0	0	0	-0.534366		-1.48802	-277.18	-240.697	9.69705	0	0	0	0	-75.7771		29.5964	-17941.1	-20709.1	9838.98	-377.179	-1383.81	-47.3862	-41.563	-4277.4		-943.587	-277.18	-240.697	9.69705	0	0	0	0	-75.7771
138	1IBR	-64.1303	-92.2869	4.65846	-8.84433	-8.70551	-2.73373	0	89.2762		-45.4945	5.77348	6.16049	4.65422	0	0	0	0	-4.21781		-0.823421	-286.58	-250.073	3.70204	0	0	0	0	-71.1174		30.9074	-17891.2	-20723.8	9953.94	-386.392	-1395.73	-47.8861	-53.4633	-4308.04		-929.807	-286.58	-250.073	3.70204	0	0	0	0	-71.1174
139	1IBR	-61.3181	-101.362	8.44033	-8.98006	-7.81302	-2.4392	0	100.324		-49.4878	7.43397	4.70362	8.43718	0	0	0	0	-3.61797		-2.08886	-286.484	-250.213	3.70768	0	0	0	0	-70.8702		30.891	-17852.6	-20752.6	9878.28	-377.03	-1394.82	-47.5139	-48.389	-4199.33		-911.219	-286.484	-250.213	3.70768	0	0	0	0	-70.8702
140	1IBR	-61.2558	-109.239	6.02834	-8.95404	-7.41249	-1.88959	0	108.499		-48.2881	5.67838	2.77482	6.02494	0	0	0	0	-1.03475		-2.08663	-286.585	-250.218	3.7085	0	0	0	0	-70.9716		30.8959	-17915.7	-20752.4	9961.35	-382.991	-1412.21	-48.3576	-43.461	-4192.85		-1044.75	-286.585	-250.218	3.7085	0	0	0	0	-70.9716
141	1IBR	-50.7826	-104.515	4.83856	-7.97305	-8.39927	-2.95971	0	109.579		-41.3532	4.64357	2.04704	4.8313	0	0	0	0	-0.731664		-1.5031	-277.106	-240.696	9.7127	0	0	0	0	-75.6998		29.577	-17906.1	-20754.7	10019.4	-376.764	-1398.59	-50.6038	-49.3378	-4228.52		-1066.98	-277.106	-240.696	9.7127	0	0	0	0	-75.6998
142	1IBR	-56.123	-110.863	5.41246	-9.40819	-7.35914	-1.92968	0	113.194		-45.1689	6.36814	4.42488	5.40769	0	0	0	0	-2.10145		-1.36298	-276.978	-240.69	9.7074	0	0	0	0	-75.5726		29.5777	-18057.7	-20512.6	9802.31	-368.713	-1393.09	-46.5609	-44.0825	-4387.13		-1107.77	-276.978	-240.69	9.7074	0	0	0	0	-75.5726
143	1IBR	-69.6299	-89.6453	6.28685	-8.60555	-8.11531	-4.33512	0	90.7315		-55.947	6.22842	4.44014	6.28357	0	0	0	0	-2.15771		-2.33758	-286.471	-250.21	3.70687	0	0	0	0	-70.8614		30.8935	-17924.9	-20468.1	9929.14	-377.545	-1387.19	-49.5583	-46.2758	-4518		-1007.34	-286.471	-250.21	3.70687	0	0	0	0	-70.8614
144	1IBR	-63.9959	-102.006	5.78647	-8.96441	-8.1069	-2.31405	0	102.452		-50.8427	5.19595	5.25393	5.78026	0	0	0	0	-3.75058		-2.08767	-276.996	-240.537	9.80921	0	0	0	0	-75.6704		29.4019	-18034.5	-20415	9803.82	-382.445	-1391.76	-48.362	-38.9431	-4587.81		-974.023	-276.996	-240.537	9.80921	0	0	0	0	-75.6704
145	1IBR	-63.2363	-87.5166	6.04755	-8.17212	-8.66149	-2.67636	0	88.3625		-50.6198	5.74008	3.71638	6.04551	0	0	0	0	-2.05554		-1.96627	-276.895	-240.695	9.71042	0	0	0	0	-75.4857		29.5744	-17911.2	-20339.3	9842.75	-376.429	-1389.46	-49.7412	-44.4973	-4621.53		-933.043	-276.895	-240.695	9.71042	0	0	0	0	-75.4857
146	1IBR	-59.6395	-94.5796	4.63149	-8.02753	-9.27872	-3.89237	0	99.746		-48.2386	4.64094	5.57428	4.62884	0	0	0	0	-4.21749		-1.34469	-286.42	-250.219	3.69547	0	0	0	0	-70.8059		30.9099	-17977.5	-20318.5	9984.71	-381.361	-1404.83	-49.2969	-44.1006	-4649.7		-1114.4	-286.42	-250.219	3.69547	0	0	0	0	-70.8059
147	1IBR	-54.7366	-82.0324	5.59125	-8.35519	-7.91206	-3.80072	0	85.4836		-43.7111	4.99306	5.54869	5.58743	0	0	0	0	-4.04876		-2.0943	-277.085	-240.692	9.71242	0	0	0	0	-75.6793		29.5737	-17877.6	-20209	9924.65	-377.936	-1400.24	-52.3013	-41.1271	-4719.85		-1001.8	-277.085	-240.692	9.71242	0	0	0	0	-75.6793
148	1IBR	-51.6797	-63.4129	5.01056	-8.4062	-8.15967	-1.84614	0	70.3162		-45.1816	4.98035	2.77898	5.00432	0	0	0	0	-1.07634		-1.7266	-277.004	-240.698	9.70571	0	0	0	0	-75.5977		29.5861	-17954.5	-19973.5	9944.27	-374.702	-1397.82	-48.2967	-45.8523	-4950.09		-1108.56	-277.004	-240.698	9.70571	0	0	0	0	-75.5977
149	1IBR	-51.1947	-84.605	7.02187	-8.82578	-8.57544	-2.49319	0	87.832		-41.5492	7.28965	3.20157	7.01857	0	0	0	0	-1.30268		-1.62782	-276.987	-240.694	9.70279	0	0	0	0	-75.5778		29.5819	-18003.5	-20325.1	9917.16	-370.466	-1377.8	-46.3633	-51.4754	-4602.48		-1147.02	-276.987	-240.694	9.70279	0	0	0	0	-75.5778
150	1IBR	-57.3885	-73.6855	6.95289	-8.79342	-7.92528	-2.26025	0	78.6121		-50.289	6.81622	3.53876	6.95042	0	0	0	0	-1.63588		-2.03708	-277.12	-240.694	9.70637	0	0	0	0	-75.7134		29.5807	-17952.1	-20406.1	10014.4	-382.062	-1416.19	-48.6472	-46.5434	-4632.13		-1034.81	-277.12	-240.694	9.70637	0	0	0	0	-75.7134
151	1IBR	-59.1054	-94.6096	6.15254	-9.23985	-8.4894	-2.1918	0	90.2403		-40.9676	6.62965	3.53152	6.1486	0	0	0	0	-1.569		-1.48147	-276.936	-240.695	9.70171	0	0	0	0	-75.5303		29.5878	-17969.6	-20414.5	9987.53	-382.73	-1414.38	-46.6219	-50.8476	-4614.17		-1033.84	-276.936	-240.695	9.70171	0	0	0	0	-75.5303
152	1IBR	-60.6048	-76.1747	8.00411	-8.4149	-8.77387	-4.24462	0	79.7456		-50.7464	8.1063	5.68941	7.99991	0	0	0	0	-3.87303		-1.70999	-286.446	-250.221	3.7083	0	0	0	0	-70.8334		30.9002	-18095.3	-20353.3	9853.78	-375.61	-1390.34	-50.6272	-55.1978	-4654.71		-1069.37	-286.446	-250.221	3.7083	0	0	0	0	-70.8334
153	1IBR	-60.0176	-96.2635	6.35196	-8.18386	-8.38996	-2.42274	0	93.84		-44.9494	6.34802	5.35384	6.34262	0	0	0	0	-3.62534		-1.72311	-286.565	-250.214	3.71676	0	0	0	0	-70.9528		30.8853	-18089.2	-20458	9877.05	-375.656	-1405.53	-48.5786	-53.841	-4597.97		-1026.76	-286.565	-250.214	3.71676	0	0	0	0	-70.9528
154	1IBR	-62.1155	-60.7111	6.16031	-7.81483	-8.52977	-2.37539	0	60.6982		-49.5429	6.41292	3.90062	6.15581	0	0	0	0	-1.86919		-1.77433	-286.498	-250.218	3.70668	0	0	0	0	-70.8837		30.8975	-18183.8	-19879	9814.19	-370.874	-1404.29	-51.0038	-54.2754	-5069.69		-1168.79	-286.498	-250.218	3.70668	0	0	0	0	-70.8837
155	1IBR	-55.6784	-67.6683	6.75218	-9.03023	-7.43811	-2.20018	0	71.1896		-47.2834	7.10198	4.09254	6.7476	0	0	0	0	-2.14701		-1.59115	-276.963	-240.693	9.70238	0	0	0	0	-75.5578		29.585	-17874.8	-19876.8	9960.46	-365.541	-1399.43	-44.4661	-46.5714	-5024.29		-1078.08	-276.963	-240.693	9.70238	0	0	0	0	-75.5578
156	1IBR	-58.753	-54.8214	5.09223	-8.66465	-8.8322	-2.28959	0	59.8311		-49.0685	5.56054	3.04445	5.08762	0	0	0	0	-1.3592		-1.21233	-277.092	-240.701	9.70947	0	0	0	0	-75.6867		29.586	-17939.2	-19898.7	9902.1	-369.615	-1394.8	-49.5745	-57.6803	-5002.31		-1068.65	-277.092	-240.701	9.70947	0	0	0	0	-75.6867
157	1IBR	-64.3767	-73.5449	3.31574	-8.55021	-8.80774	-2.66427	0	73.2787		-47.4041	3.89479	2.36892	3.31055	0	0	0	0	-0.752439		-1.03223	-286.399	-250.219	3.70735	0	0	0	0	-70.7868		30.8988	-18032.6	-20065.3	9904.32	-365.86	-1408.04	-45.0668	-53.1232	-4872.08		-1127.39	-286.399	-250.219	3.70735	0	0	0	0	-70.7868
158	1IBR	-59.6033	-89.6708	3.26563	-9.04966	-6.9748	-3.77689	0	91.0992		-44.4959	4.55416	6.77016	3.26064	0	0	0	0	-4.63653		-0.840104	-286.38	-250.208	3.71171	0	0	0	0	-70.7679		30.8839	-18002.2	-20091.9	9767.23	-365.128	-1392.51	-50.8494	-63.9229	-4778.77		-1026.37	-286.38	-250.208	3.71171	0	0	0	0	-70.7679
159	1IBR	-61.7932	-90.9761	5.9553	-8.22964	-7.78459	-1.53852	0	89.1908		-48.4105	5.48628	5.4492	5.95096	0	0	0	0	-3.95524		-1.95863	-286.412	-250.211	3.70698	0	0	0	0	-70.7982		30.8907	-17809.8	-20027.2	9965.81	-371.467	-1397.97	-50.3681	-64.427	-4872.06		-992.12	-286.412	-250.211	3.70698	0	0	0	0	-70.7982
160	1IBR	-59.5519	-105.34	8.01737	-9.01607	-7.7619	-2.13281	0	96.871		-40.1891	7.88902	6.77242	8.01386	0	0	0	0	-4.9251		-1.97216	-286.363	-250.225	3.70385	0	0	0	0	-70.7484		30.9063	-17945	-20269.5	9924.85	-370.327	-1402.84	-46.3859	-43.8022	-4692.4		-1044.55	-286.363	-250.225	3.70385	0	0	0	0	-70.7484
161	1IBR	-58.8888	-98.4225	9.06188	-8.91429	-7.86436	-2.22555	0	98.5094		-49.0334	7.86996	4.23154	9.05848	0	0	0	0	-3.22503		-2.19503	-286.432	-250.214	3.70113	0	0	0	0	-70.8187		30.8996	-17936.5	-20118.3	9896.56	-365.457	-1394.16	-49.1623	-55.3981	-4740.01		-1110.53	-286.432	-250.214	3.70113	0	0	0	0	-70.8187
162	1IBR	-63.3059	-84.7309	7.56767	-9.42037	-8.29094	-2.27767	0	86.0713		-52.225	7.22349	4.50369	7.56472	0	0	0	0	-2.31812		-2.52681	-277.248	-240.692	9.71319	0	0	0	0	-75.8429		29.574	-18126.6	-20265.3	9839.95	-368.546	-1405.2	-53.1513	-59.0647	-4670.14		-1145.14	-277.248	-240.692	9.71319	0	0	0	0	-75.8429
163	1IBR	-64.6817	-85.7964	5.63744	-8.65331	-8.05633	-2.27603	0	83.6667		-49.2038	5.82206	3.36926	5.63473	0	0	0	0	-1.55102		-1.63092	-286.359	-250.221	3.70614	0	0	0	0	-70.7462		30.9017	-18252.7	-20256.2	9716.95	-378.102	-1408.36	-51.9669	-47.5842	-4675.33		-1152.02	-286.359	-250.221	3.70614	0	0	0	0	-70.7462
164	1IBR	-54.6247	-75.2359	9.53392	-7.55362	-8.17409	-1.69725	0	76.9797		-48.4774	8.60265	4.62315	9.52757	0	0	0	0	-3.10652		-2.44154	-286.444	-250.214	3.7106	0	0	0	0	-70.8305		30.8898	-18102.5	-20370.9	9917.28	-372.219	-1411.72	-44.7213	-58.0251	-4650.31		-1111.91	-286.444	-250.214	3.7106	0	0	0	0	-70.8305
165	1IBR	-60.1592	-74.1192	4.19679	-7.82611	-9.0302	-4.4359	0	80.8613		-49.8059	4.2482	2.65878	4.19207	0	0	0	0	-0.908002		-1.69466	-276.947	-240.698	9.70002	0	0	0	0	-75.5371		29.5888	-18089.1	-20291.4	9831.95	-370.577	-1395.91	-48.6637	-53.1092	-4645.2		-1116.18	-276.947	-240.698	9.70002	0	0	0	0	-75.5371
166	1IBR	-56.9627	-80.8795	6.49436	-9.21988	-7.60392	-3.81192	0	80.8554		-42.7972	6.49304	6.38181	6.4926	0	0	0	0	-4.81843		-1.56295	-276.907	-240.694	9.708	0	0	0	0	-75.5002		29.5795	-17904.4	-20290.4	9892.05	-375.822	-1388.29	-44.6317	-47.5355	-4672.78		-976.972	-276.907	-240.694	9.708	0	0	0	0	-75.5002
167	1IBR	-63.0783	-92.3086	9.55804	-8.55158	-7.82062	-3.14196	0	90.8054		-51.619	9.42842	4.91575	9.5567	0	0	0	0	-2.98007		-2.06397	-286.697	-250.231	3.70744	0	0	0	0	-71.0846		30.911	-18055.1	-20324.6	9746.54	-375.344	-1403.39	-45.6414	-43.8772	-4644.11		-964.667	-286.697	-250.231	3.70744	0	0	0	0	-71.0846
168	1IBR	-66.0697	-105.176	5.46829	-8.28232	-8.71773	-2.21842	0	102.062		-49.2059	4.46216	1.80866	5.4607	0	0	0	0	-0.620722		-2.18648	-276.972	-240.692	9.71087	0	0	0	0	-75.5666		29.5755	-17929	-20501.3	9917.9	-372.135	-1397.22	-49.2522	-50.6225	-4475.45		-1000.98	-276.972	-240.692	9.71087	0	0	0	0	-75.5666
169	1IBR	-60.8643	-101.31	8.31345	-10.0878	-8.29804	-2.01347	0	99.7085		-47.177	8.27806	3.09484	8.30914	0	0	0	0	-1.49895		-1.62697	-286.393	-250.219	3.70273	0	0	0	0	-70.7777		30.9011	-18197.4	-20504	9763.3	-373.703	-1409.46	-46.8253	-43.6656	-4509.93		-1073.16	-286.393	-250.219	3.70273	0	0	0	0	-70.7777
170	1IBR	-64.8732	-99.5454	3.1161	-8.85674	-8.75902	-2.28728	0	100.683		-49.2241	3.78261	2.54356	3.1126	0	0	0	0	-0.840042		-1.03351	-286.318	-250.216	3.70523	0	0	0	0	-70.7035		30.8965	-17997.8	-20439.2	9927.08	-376.533	-1408.78	-46.9546	-35.8655	-4562.1		-1055.37	-286.318	-250.216	3.70523	0	0	0	0	-70.7035
171	1IBR	-59.732	-89.9695	6.77762	-7.97459	-8.47824	-4.44985	0	92.006		-47.6435	7.38089	6.56088	6.77363	0	0	0	0	-4.7901		-1.16353	-286.415	-250.226	3.69946	0	0	0	0	-70.8001		30.9114	-18103	-20356.7	9739.28	-371.701	-1398.99	-55.5196	-42.3363	-4591.24		-1025.74	-286.415	-250.226	3.69946	0	0	0	0	-70.8001
172	1IBR	-56.6754	-103.569	5.33882	-8.62876	-7.98918	-3.33354	0	105.57		-44.0636	5.35083	2.86703	5.33543	0	0	0	0	-1.40861		-1.44302	-286.446	-250.214	3.70363	0	0	0	0	-70.8297		30.8947	-17882.1	-20377.5	9926.49	-373.607	-1386.26	-49.5238	-42.5403	-4579.61		-999.635	-286.446	-250.214	3.70363	0	0	0	0	-70.8297
173	1IBR	-56.44	-81.158	5.31068	-8.03893	-8.50504	-2.50689	0	88.4583		-50.0002	4.85771	2.57666	5.3057	0	0	0	0	-1.20358		-1.82107	-286.396	-250.229	3.69823	0	0	0	0	-70.7825		30.9171	-18034.4	-20147	9898.96	-374.507	-1395.12	-49.3718	-51.155	-4802.73		-1113.54	-286.396	-250.229	3.69823	0	0	0	0	-70.7825
174	1IBR	-59.482	-74.301	6.18973	-8.89332	-8.03579	-1.69565	0	74.5255		-47.2715	6.61756	5.83927	6.18609	0	0	0	0	-4.05637		-1.35143	-286.515	-250.221	3.69973	0	0	0	0	-70.9041		30.9106	-18063.1	-20283.4	9947.59	-375.646	-1404.87	-49.815	-41.3879	-4676.22		-1179.34	-286.515	-250.221	3.69973	0	0	0	0	-70.9041
175	1IBR	-64.519	-99.5269	3.72862	-8.65638	-8.57415	-2.52164	0	100.902		-49.8701	3.75502	2.2165	3.72591	0	0	0	0	-0.768407		-1.41899	-286.298	-250.21	3.70256	0	0	0	0	-70.6848		30.8938	-18067.4	-20647.9	9918.22	-375.23	-1395.38	-49.7115	-39.0009	-4328.42		-1150	-286.298	-250.21	3.70256	0	0	0	0	-70.6848
176	1IBR	-51.0177	-77.2772	3.75939	-8.06409	-8.37063	-2.81372	0	84.1193		-42.3708	4.18181	2.6657	3.75466	0	0	0	0	-0.976675		-1.26188	-276.842	-240.692	9.70826	0	0	0	0	-75.4321		29.5741	-18131	-20524.4	9860.34	-375.472	-1391.61	-48.8233	-46.739	-4482.9		-1121.46	-276.842	-240.692	9.70826	0	0	0	0	-75.4321
177	1IBR	-62.9204	-82.9001	4.46089	-8.31349	-8.49342	-2.4936	0	80.1995		-45.3802	4.54736	3.26319	4.45501	0	0	0	0	-2.06372		-1.10712	-276.913	-240.695	9.70622	0	0	0	0	-75.5051		29.5818	-18065.9	-20613	9879.63	-381.946	-1399.25	-47.2404	-43.9865	-4396.81		-1063.29	-276.913	-240.695	9.70622	0	0	0	0	-75.5051
178	1IBR	-70.0357	-99.6841	-3.12252	-8.00555	-7.85002	-2.23048	0	99.9133		-49.0564	-6.91898	-7.51994	-3.12687	0	0	0	0	4.15681		-0.428984	-276.95	-240.697	9.7092	0	0	0	0	-75.5431		29.5809	-18137.3	-20735.9	9945.59	-379.728	-1417.04	-50.1204	-40.4319	-4306.99		-1152.73	-276.95	-240.697	9.7092	0	0	0	0	-75.5431
179	1IBR	-56.1903	-118.954	9.04258	-9.12144	-8.97656	-2.81597	0	114.842		-40.207	10.0123	5.76024	9.0402	0	0	0	0	-3.75612		-1.03203	-286.466	-250.215	3.70284	0	0	0	0	-70.8518		30.8984	-17899.3	-20804.7	10019.4	-381.888	-1416.21	-54.9611	-44.2633	-4198.99		-1017.68	-286.466	-250.215	3.70284	0	0	0	0	-70.8518
180	1IBR	-57.8733	-108.165	6.89598	-9.18525	-8.09267	-2.64568	0	103.612		-40.2926	6.98658	4.93984	6.8915	0	0	0	0	-3.53847		-1.30629	-276.93	-240.691	9.7071	0	0	0	0	-75.5246		29.578	-18066.1	-20782.4	9821.09	-372.642	-1395.95	-49.5049	-45.7434	-4222.38		-1018.63	-276.93	-240.691	9.7071	0	0	0	0	-75.5246
181	1IBR	-61.4404	-105.579	6.57245	-8.87562	-8.18552	-2.73759	0	103.644		-46.2787	5.93368	5.55966	6.56962	0	0	0	0	-4.18811		-2.00749	-286.465	-250.222	3.70695	0	0	0	0	-70.852		30.9013	-18073.6	-20632.9	9991.38	-372.134	-1393.91	-51.6889	-39.4152	-4379.45		-1195.52	-286.465	-250.222	3.70695	0	0	0	0	-70.852
182	1IBR	-55.6269	-105.45	7.21079	-9.54117	-7.35698	-2.91241	0	105.331		-42.9082	7.10417	5.71956	7.20795	0	0	0	0	-4.07381		-1.74953	-276.874	-240.693	9.70354	0	0	0	0	-75.465		29.5802	-18132	-20768.9	9877.5	-370.801	-1420.3	-47.7927	-38.9432	-4205.58		-1157.22	-276.874	-240.693	9.70354	0	0	0	0	-75.465
183	1IBR	-53.5894	-110.219	6.68501	-8.86627	-7.23875	-2.30549	0	114.338		-45.983	6.5841	3.70945	6.68298	0	0	0	0	-1.69918		-2.10915	-277.119	-240.697	9.71146	0	0	0	0	-75.714		29.5805	-18014.4	-20807.4	9898.72	-373.943	-1401.29	-51.5005	-42.5882	-4201.59		-1034.86	-277.119	-240.697	9.71146	0	0	0	0	-75.714
184	1IBR	-53.5104	-119.157	5.17894	-8.22212	-8.24543	-2.33261	0	122.567		-43.2989	5.05757	5.75176	5.17341	0	0	0	0	-4.45384		-1.41376	-276.931	-240.694	9.7057	0	0	0	0	-75.5236		29.5808	-17975	-21045.6	9920.1	-383.477	-1391.6	-51.3568	-52.301	-4100.81		-869.935	-276.931	-240.694	9.7057	0	0	0	0	-75.5236
185	1IBR	-62.312	-124.581	8.93052	-8.21332	-7.29008	-2.61742	0	121.453		-49.9938	8.52515	6.44966	8.92147	0	0	0	0	-4.7568		-2.08918	-286.377	-250.225	3.70361	0	0	0	0	-70.763		30.9071	-17930.2	-20860.4	9840.88	-380.864	-1388.35	-51.759	-52.6908	-4201.15		-835.89	-286.377	-250.225	3.70361	0	0	0	0	-70.763
186	1IBR	-62.9561	-106.829	6.21549	-8.61218	-8.01709	-4.23017	0	106.561		-48.044	6.48009	4.90776	6.21042	0	0	0	0	-3.32472		-1.31338	-286.261	-250.223	3.69941	0	0	0	0	-70.6466		30.9095	-17961.8	-20758.5	9972.64	-386.414	-1398.46	-51.5316	-42.3678	-4290.89		-1006.27	-286.261	-250.223	3.69941	0	0	0	0	-70.6466
187	1IBR	-61.3563	-86.6937	4.4929	-8.53206	-7.85759	-3.21626	0	90.7062		-50.2559	4.36759	2.86008	4.48729	0	0	0	0	-1.34865		-1.63114	-286.418	-250.216	3.70044	0	0	0	0	-70.8036		30.9006	-17741.6	-20504	10057.5	-377.526	-1373.24	-48.592	-47.837	-4439.93		-1007.95	-286.418	-250.216	3.70044	0	0	0	0	-70.8036
188	1IBR	-52.7941	-72.9319	5.58501	-8.42052	-7.55739	-2.03438	0	82.7611		-50.1961	5.25298	2.7928	5.5813	0	0	0	0	-1.16563		-1.95548	-277.024	-240.7	9.71049	0	0	0	0	-75.6154		29.5806	-17867.7	-20301.7	10007	-383.241	-1389.56	-52.056	-41.7649	-4678.82		-1027.61	-277.024	-240.7	9.71049	0	0	0	0	-75.6154
189	1IBR	-57.6137	-99.9077	7.33562	-9.0056	-8.08267	-3.234	0	101.691		-46.4106	6.99481	3.66437	7.33096	0	0	0	0	-1.84796		-2.15256	-276.876	-240.699	9.70742	0	0	0	0	-75.4679		29.5835	-17869.9	-20314.2	10027.3	-385.09	-1389.62	-52.5843	-33.828	-4667.25		-1054.58	-276.876	-240.699	9.70742	0	0	0	0	-75.4679
190	1IBR	-56.1088	-82.9332	3.93543	-8.61709	-7.80659	-3.70118	0	88.2683		-45.2545	4.14745	5.75429	3.93207	0	0	0	0	-4.45089		-1.08802	-276.874	-240.698	9.70667	0	0	0	0	-75.4665		29.5834	-17897.3	-20138.2	9905.75	-381.979	-1401.14	-53.1619	-40.5727	-4774.71		-1013.27	-276.874	-240.698	9.70667	0	0	0	0	-75.4665
191	1IBR	-56.6606	-93.8676	9.30044	-8.18502	-7.39528	-3.79852	0	99.1502		-51.8648	8.64913	5.30093	9.29652	0	0	0	0	-3.64003		-2.30829	-286.334	-250.215	3.70286	0	0	0	0	-70.7202		30.8976	-18009.7	-20414.9	9926.93	-383.48	-1398.58	-49.9145	-49.1924	-4620.99		-1019.56	-286.334	-250.215	3.70286	0	0	0	0	-70.7202
192	1IBR	-60.3652	-102.396	6.40122	-8.59411	-8.10327	-3.57099	0	106.943		-51.0448	7.32121	5.039	6.3948	0	0	0	0	-3.05086		-1.06173	-286.479	-250.227	3.70803	0	0	0	0	-70.8649		30.9047	-18058.2	-20339.4	9967.58	-383.56	-1410.52	-53.2835	-46.8244	-4658.58		-1133.61	-286.479	-250.227	3.70803	0	0	0	0	-70.8649
193	1IBR	-57.9304	-95.3828	3.99683	-8.39602	-7.93729	-1.98909	0	97.9715		-46.1936	3.52465	2.16579	3.99294	0	0	0	0	-0.744888		-1.8892	-286.469	-250.217	3.70498	0	0	0	0	-70.8547		30.898	-17959	-20407.5	10009.6	-386.159	-1398.01	-54.7948	-43.2671	-4651.58		-1027.29	-286.469	-250.217	3.70498	0	0	0	0	-70.8547
194	1IBR	-57.5007	-118.145	4.65256	-8.50933	-7.89497	-2.17591	0	119.284		-44.7118	4.76732	6.08911	4.64845	0	0	0	0	-4.51856		-1.45168	-286.342	-250.219	3.70269	0	0	0	0	-70.7277		30.902	-18062.9	-20505.2	9803.18	-385.553	-1394.63	-46.9361	-51.8004	-4531.72		-950.202	-286.342	-250.219	3.70269	0	0	0	0	-70.7277
195	1IBR	-61.5904	-99.9255	1.40332	-8.61164	-8.39227	-4.03474	0	107.004		-49.0332	3.0125	1.53832	1.40106	0	0	0	0	-0.212986		0.2861	-286.45	-250.231	3.70313	0	0	0	0	-70.836		30.9135	-18000.9	-20396.8	9772.63	-385.09	-1395.25	-50.9856	-44.7748	-4581.55		-919.053	-286.45	-250.231	3.70313	0	0	0	0	-70.836
196	1IBR	-68.803	-131.106	8.06861	-10.2781	-8.21572	-4.42607	0	126.364		-49.2097	9.20389	5.79167	8.06376	0	0	0	0	-3.9865		-0.665038	-286.299	-250.224	3.70608	0	0	0	0	-70.6834		30.9023	-18115.8	-20420.9	9891.53	-386.817	-1409.73	-53.3523	-44.7118	-4592.27		-1099.58	-286.299	-250.224	3.70608	0	0	0	0	-70.6834
197	1IBR	-62.7745	-115.503	7.85475	-8.82512	-7.96565	-4.3302	0	112.412		-46.4182	7.24651	5.27647	7.84984	0	0	0	0	-3.87903		-2.00077	-286.295	-250.218	3.70666	0	0	0	0	-70.6816		30.8975	-18075.5	-20601.1	9856.78	-383.508	-1412.54	-51.9776	-40.9603	-4425.7		-1016.48	-286.295	-250.218	3.70666	0	0	0	0	-70.6816
198	1IBR	-61.1719	-110.139	5.24194	-8.02885	-8.49967	-5.09795	0	111.991		-46.6399	5.13534	5.82714	5.24056	0	0	0	0	-4.7279		-1.20445	-286.264	-250.22	3.70642	0	0	0	0	-70.6495		30.8989	-18045.5	-20535.3	9873.17	-377.12	-1419.13	-51.4956	-38.0229	-4396.5		-1101.15	-286.264	-250.22	3.70642	0	0	0	0	-70.6495
199	1IBR	-62.5031	-124.131	5.0331	-8.37732	-7.68023	-2.6329	0	122.458		-47.1724	5.25855	6.19649	5.02705	0	0	0	0	-4.54862		-1.41637	-276.816	-240.696	9.7029	0	0	0	0	-75.4107		29.5874	-18046.2	-20673.1	10024.5	-388.062	-1410.09	-46.8938	-41.0362	-4379.23		-1132.32	-276.816	-240.696	9.7029	0	0	0	0	-75.4107
200	1IBR	-62.6833	-100.245	7.5704	-8.59633	-8.61235	-4.0832	0	103.975		-52.6912	7.21107	4.21253	7.56525	0	0	0	0	-2.57468		-1.99203	-276.816	-240.698	9.70738	0	0	0	0	-75.4089		29.5835	-18007.6	-20527.7	9826.65	-384.996	-1412.44	-51.7836	-36.6537	-4513.19		-907.499	-276.816	-240.698	9.70738	0	0	0	0	-75.4089
201	1IBR	-69.2128	-130.198	4.31533	-8.36704	-8.61062	-4.31051	0	122.589		-44.6315	4.40468	5.67328	4.31148	0	0	0	0	-4.63002		-0.950066	-276.698	-240.703	9.7021	0	0	0	0	-75.2897		29.5928	-17982.7	-20600	9955.17	-379.873	-1399.42	-47.6801	-34.294	-4409.35		-1067.27	-276.698	-240.703	9.7021	0	0	0	0	-75.2897
202	1IBR	-64.0542	-103.904	7.87121	-8.39051	-7.45998	-4.41311	0	103.218		-50.9754	7.60684	5.99203	7.86766	0	0	0	0	-4.39453		-1.85833	-286.288	-250.218	3.70488	0	0	0	0	-70.6715		30.896	-17913.2	-20281	9948.85	-377.737	-1397.76	-47.2067	-36.13	-4664.08		-1058.12	-286.288	-250.218	3.70488	0	0	0	0	-70.6715
203	1IBR	-68.0976	-89.1776	5.16864	-8.64174	-8.23663	-4.17467	0	85.2701		-48.3056	5.351	5.99021	5.16345	0	0	0	0	-4.24385		-1.55882	-286.281	-250.208	3.70458	0	0	0	0	-70.6673		30.8896	-17925.8	-20237.9	9873.78	-379.593	-1407.51	-51.33	-36.8393	-4738.6		-947.752	-286.281	-250.208	3.70458	0	0	0	0	-70.6673
204	1IBR	-61.6009	-70.1525	9.48319	-8.79926	-8.61391	-4.56074	0	69.9506		-48.9082	9.25781	4.67785	9.47599	0	0	0	0	-3.20956		-1.68646	-286.352	-250.218	3.70851	0	0	0	0	-70.7365		30.8941	-18121.4	-20553.6	9849.91	-379.598	-1421.11	-47.08	-51.5641	-4420.7		-1097.6	-286.352	-250.218	3.70851	0	0	0	0	-70.7365
205	1IBR	-66.8164	-107.715	4.93073	-8.91356	-8.18626	-2.48993	0	104.807		-49.2495	4.87509	2.9388	4.93033	0	0	0	0	-1.26723		-1.7268	-286.316	-250.218	3.70809	0	0	0	0	-70.7015		30.8961	-18172.4	-20836.3	9775.97	-385.044	-1407.71	-44.2689	-50.3878	-4198.03		-1026.62	-286.316	-250.218	3.70809	0	0	0	0	-70.7015
206	1IBR	-65.3831	-101.189	3.90236	-9.1807	-9.0453	-2.95805	0	100.484		-47.3965	3.33066	2.27846	3.89734	0	0	0	0	-1.02805		-1.81708	-286.242	-250.219	3.71124	0	0	0	0	-70.6277		30.8929	-18216.7	-20791.3	9819.01	-381.516	-1412.69	-49.7749	-49.0331	-4144.17		-1207.26	-286.242	-250.219	3.71124	0	0	0	0	-70.6277
207	1IBR	-61.7784	-119.01	5.70728	-8.6467	-8.02947	-2.718	0	115.053		-44.1345	5.70521	6.21487	5.70237	0	0	0	0	-4.636		-1.57602	-286.355	-250.219	3.71258	0	0	0	0	-70.7401		30.8919	-18105.1	-20832.5	9836.15	-381.234	-1402.3	-48.0967	-39.7208	-4200.64		-1036.76	-286.355	-250.219	3.71258	0	0	0	0	-70.7401
208	1IBR	-63.9558	-120.56	3.85819	-8.55792	-7.88378	-3.82576	0	116.553		-43.5392	4.96738	6.38912	3.85324	0	0	0	0	-4.68833		-0.586643	-286.441	-250.224	3.70778	0	0	0	0	-70.8282		30.9031	-17985.2	-20753.7	9882.39	-392.719	-1395.63	-50.1708	-50.8138	-4259.3		-965.17	-286.441	-250.224	3.70778	0	0	0	0	-70.8282
209	1IBR	-64.0575	-107.695	4.50255	-8.68058	-8.4585	-4.59461	0	105.795		-44.9264	5.89598	6.01051	4.49555	0	0	0	0	-4.44961		-0.160476	-286.395	-250.217	3.70046	0	0	0	0	-70.7801		30.9017	-18046.8	-20779	9919.19	-390.645	-1409.36	-47.1831	-54.3223	-4238.81		-1046.7	-286.395	-250.217	3.70046	0	0	0	0	-70.7801
210	1IBR	-56.9223	-105.3	9.94571	-8.90251	-8.17071	-2.46449	0	102.846		-44.8757	11.2987	7.11464	9.94002	0	0	0	0	-4.60388		-1.15206	-286.418	-250.224	3.69618	0	0	0	0	-70.8044		30.9143	-18051.8	-20625.9	9831.12	-389.638	-1408.35	-48.3529	-51.1265	-4402.06		-957.48	-286.418	-250.224	3.69618	0	0	0	0	-70.8044
211	1IBR	-55.7137	-98.0703	8.09727	-8.55086	-8.43759	-3.98693	0	98.5781		-43.3434	9.11234	5.801	8.09357	0	0	0	0	-3.66589		-1.11634	-286.416	-250.226	3.71579	0	0	0	0	-70.802		30.8966	-18002	-20393.5	9973.71	-394.059	-1413.27	-46.977	-40.3442	-4636.58		-1050.92	-286.416	-250.226	3.71579	0	0	0	0	-70.802
212	1IBR	-61.5898	-96.0954	8.23567	-8.49491	-8.33182	-4.48908	0	92.3445		-44.7587	8.95776	6.10052	8.23445	0	0	0	0	-4.26922		-1.10799	-286.309	-250.227	3.70714	0	0	0	0	-70.6954		30.9062	-18142	-20293.2	9840.95	-385.08	-1409.38	-50.9903	-44.8954	-4716.52		-1082.85	-286.309	-250.227	3.70714	0	0	0	0	-70.6954
213	1IBR	-56.1088	-103.169	6.73408	-8.5679	-7.60608	-2.28068	0	103.527		-44.7465	6.75064	3.65225	6.72698	0	0	0	0	-1.90652		-1.72207	-286.311	-250.216	3.70003	0	0	0	0	-70.6976		30.9029	-17989.4	-20339.5	9961.78	-385.157	-1405.38	-44.8344	-41.5177	-4749.12		-985.72	-286.311	-250.216	3.70003	0	0	0	0	-70.6976
214	1IBR	-53.1278	-99.3174	7.17992	-9.05324	-8.63266	-4.22933	0	102.594		-41.6693	7.59768	3.03794	7.17738	0	0	0	0	-1.01714		-1.6005	-286.462	-250.215	3.70968	0	0	0	0	-70.8493		30.8924	-18145.5	-20752.9	9822.98	-392.333	-1412.25	-49.4616	-32.136	-4310.84		-1018.55	-286.462	-250.215	3.70968	0	0	0	0	-70.8493
215	1IBR	-65.385	-112.322	5.26747	-8.27541	-7.69219	-4.02457	0	113.62		-51.9584	5.2642	4.04025	5.26607	0	0	0	0	-1.92918		-2.11294	-286.284	-250.219	3.70531	0	0	0	0	-70.6691		30.8984	-17995.1	-21007.4	9939.54	-388.593	-1409.24	-49.6728	-34.2302	-4109.65		-935.832	-286.284	-250.219	3.70531	0	0	0	0	-70.6691
216	1IBR	-61.2614	-102.992	4.53699	-7.86865	-8.42669	-4.06126	0	106.986		-49.4364	5.27275	3.05919	4.53192	0	0	0	0	-1.3313		-0.98705	-286.326	-250.221	3.71023	0	0	0	0	-70.7114		30.8967	-17898	-20865.3	9919.31	-376.802	-1391.95	-47.0354	-36.2536	-4100.48		-999.499	-286.326	-250.221	3.71023	0	0	0	0	-70.7114
217	1IBR	-61.9586	-118.395	7.16531	-8.94795	-7.55598	-3.20308	0	116.942		-47.9642	7.39625	4.00794	7.16442	0	0	0	0	-2.56989		-1.20621	-286.315	-250.214	3.7035	0	0	0	0	-70.7005		30.8964	-18025.1	-20894.5	9911.94	-390.925	-1408.53	-46.3112	-34.6277	-4115.99		-1046.17	-286.315	-250.214	3.7035	0	0	0	0	-70.7005
218	1IBR	-63.6357	-126.378	8.69001	-9.42069	-8.31282	-4.3223	0	125.534		-49.4259	8.68637	4.12949	8.68554	0	0	0	0	-2.6379		-1.49076	-286.453	-250.22	3.70313	0	0	0	0	-70.839		30.9031	-17947.4	-20876.4	9926.13	-376.646	-1396.68	-45.9454	-43.4833	-4101.39		-1032.98	-286.453	-250.22	3.70313	0	0	0	0	-70.839
219	1IBR	-67.607	-146.636	7.75955	-8.88183	-7.93885	-5.21129	0	136.705		-43.4029	8.39561	6.27604	7.75606	0	0	0	0	-4.96547		-0.671018	-286.217	-250.217	3.7073	0	0	0	0	-70.6031		30.8954	-17946.1	-20982	9958.89	-380.755	-1418.43	-49.3804	-48.7323	-4064.69		-960.981	-286.217	-250.217	3.7073	0	0	0	0	-70.6031
220	1IBR	-68.3231	-135.138	3.55874	-9.1949	-8.79127	-4.74975	0	136.086		-50.0935	4.03978	5.38375	3.55461	0	0	0	0	-3.78045		-1.11814	-286.342	-250.218	3.69489	0	0	0	0	-70.7271		30.9084	-17942.8	-20907.6	9941.67	-386.776	-1402.32	-50.0586	-50.8842	-4130.24		-956.618	-286.342	-250.218	3.69489	0	0	0	0	-70.7271
221	1IBR	-63.9391	-131.005	3.97809	-8.2576	-8.79446	-4.61681	0	136		-51.2427	4.59249	2.10225	3.9749	0	0	0	0	-0.642703		-0.841955	-286.501	-250.219	3.71495	0	0	0	0	-70.8879		30.8906	-17996.7	-20841.5	9920.34	-382.654	-1408.6	-52.247	-45.8071	-4180.63		-1005.56	-286.501	-250.219	3.71495	0	0	0	0	-70.8879
222	1IBR	-59.883	-136.541	5.45276	-8.74166	-8.49668	-3.44813	0	141.322		-49.4301	6.88277	6.57788	5.45175	0	0	0	0	-4.36175		-0.785113	-276.946	-240.692	9.7003	0	0	0	0	-75.5389		29.584	-18037.3	-20861.4	9907.88	-389.683	-1402.46	-52.9885	-41.7109	-4149.07		-1047.79	-276.946	-240.692	9.7003	0	0	0	0	-75.5389
223	1IBR	-55.0244	-116.804	14.7788	-8.85556	-8.38094	-4.25752	0	119.682		-51.1879	18.0547	15.1113	14.7721	0	0	0	0	-8.44736		-3.38137	-286.227	-250.218	3.70247	0	0	0	0	-70.6136		30.9019	-18177.8	-20881.6	9806.35	-384.052	-1409.17	-52.8181	-38.4874	-4155.73		-1062.28	-286.227	-250.218	3.70247	0	0	0	0	-70.6136
224	1IBR	-64.6642	-149.701	5.09437	-8.50836	-8.86466	-4.52234	0	143.355		-41.5174	5.23059	6.10312	5.08994	0	0	0	0	-4.79951		-1.16295	-276.749	-240.694	9.68363	0	0	0	0	-75.3433		29.6048	-17961.2	-20910.2	9918.52	-384.965	-1409.03	-47.5168	-50.1017	-4116.33		-961.555	-276.749	-240.694	9.68363	0	0	0	0	-75.3433
225	1IBR	-60.751	-111.382	3.59389	-8.04435	-9.49651	-4.1734	0	118.265		-49.513	4.33819	2.35755	3.59126	0	0	0	0	-0.666723		-0.943896	-276.934	-240.7	9.70957	0	0	0	0	-75.5266		29.583	-18381.6	-20797.7	9685.94	-384.632	-1409.1	-51.9129	-48.139	-4175.26		-1200.78	-276.934	-240.7	9.70957	0	0	0	0	-75.5266
226	1IBR	-59.1838	-129.112	6.78983	-8.61915	-8.45706	-3.69601	0	131.824		-47.9133	6.3354	3.79679	6.7864	0	0	0	0	-1.87632		-2.37146	-276.892	-240.693	9.70358	0	0	0	0	-75.4826		29.5798	-17999.6	-20847.2	9956.01	-386.997	-1404.05	-46.6987	-38.7173	-4172.36		-1059.62	-276.892	-240.693	9.70358	0	0	0	0	-75.4826
227	1IBR	-50.9997	-103.798	4.96017	-8.71452	-8.02171	-1.90766	0	101.601		-35.1199	5.11751	2.45741	4.95563	0	0	0	0	-1.13737		-1.15815	-276.902	-240.69	9.70837	0	0	0	0	-75.4957		29.5754	-17973.6	-20575.7	9932.6	-387.422	-1401.35	-49.2451	-42.2762	-4405.08		-1045.14	-276.902	-240.69	9.70837	0	0	0	0	-75.4957
228	1IBR	-60.4903	-98.1663	8.93445	-9.16445	-8.90179	-2.21236	0	92.2198		-43.1997	9.6409	4.62798	8.92828	0	0	0	0	-3.40596		-0.5094	-286.414	-250.224	3.71223	0	0	0	0	-70.8001		30.898	-18061.1	-20408.4	9876.95	-382.431	-1389.95	-46.8675	-44.6858	-4565		-1100.71	-286.414	-250.224	3.71223	0	0	0	0	-70.8001
229	1IBR	-69.9668	-104.924	5.45699	-9.12222	-9.28889	-4.49799	0	100.062		-47.6527	7.32966	6.48551	5.45656	0	0	0	0	-4.54965		-0.0627602	-286.39	-250.218	3.70402	0	0	0	0	-70.7757		30.8995	-18072	-20639.4	9893.09	-389.927	-1393.88	-52.3007	-45.3494	-4481.36		-962.827	-286.39	-250.218	3.70402	0	0	0	0	-70.7757
230	1IBR	-66.8864	-91.433	4.12951	-9.39783	-9.08275	-4.18047	0	90.4416		-47.3634	6.18312	6.20871	4.12536	0	0	0	0	-4.18531		0.0343632	-276.899	-240.695	9.70136	0	0	0	0	-75.4903		29.5851	-17971.8	-20479.4	9917.53	-385.958	-1403.3	-55.6945	-43.9855	-4593.95		-927.038	-276.899	-240.695	9.70136	0	0	0	0	-75.4903
231	1IBR	-50.3208	-81.4368	2.11512	-7.80105	-7.83261	-2.69538	0	87.8263		-40.4963	3.23878	2.27054	2.11292	0	0	0	0	-0.786234		-0.358446	-276.981	-240.689	9.70956	0	0	0	0	-75.5777		29.576	-18075.5	-20358.8	9901.19	-379.138	-1400.74	-54.8223	-39.5128	-4686.73		-1056.96	-276.981	-240.689	9.70956	0	0	0	0	-75.5777
232	1IBR	-54.2581	-99.3723	2.51593	-8.5899	-8.80044	-3.02381	0	98.4411		-35.4287	3.84311	2.20857	2.51371	0	0	0	0	-0.560763		-0.318401	-286.444	-250.224	3.70649	0	0	0	0	-70.8281		30.9017	-18156.8	-20464.1	9819.87	-381.239	-1427.48	-50.1169	-47.7763	-4497.07		-1108.85	-286.444	-250.224	3.70649	0	0	0	0	-70.8281
233	1IBR	-59.3666	-78.8295	2.42567	-8.27713	-8.99685	-2.50178	0	83.9054		-47.0925	3.12325	1.91005	2.42098	0	0	0	0	-0.865741		-0.342032	-276.885	-240.695	9.70783	0	0	0	0	-75.4776		29.58	-18023.9	-20532.2	9931.33	-379.588	-1399.59	-51.0571	-41.1827	-4460.08		-1091.58	-276.885	-240.695	9.70783	0	0	0	0	-75.4776
234	1IBR	-64.54	-103.157	1.85588	-9.00292	-8.91487	-5.05837	0	105.784		-46.0466	2.67036	1.56525	1.853	0	0	0	0	-0.590163		-0.157728	-286.332	-250.227	3.7027	0	0	0	0	-70.7175		30.9097	-18123.6	-20649.7	9936.27	-379.331	-1418.83	-54.1392	-38.4229	-4400.12		-1119.34	-286.332	-250.227	3.7027	0	0	0	0	-70.7175
235	1IBR	-65.9162	-94.1563	7.10075	-8.03629	-8.36456	-3.61563	0	89.939		-48.7831	8.09101	5.79918	7.09401	0	0	0	0	-4.28417		-0.518013	-286.499	-250.221	3.70799	0	0	0	0	-70.8858		30.8995	-18091.4	-20566.6	9806.3	-383.242	-1399.6	-50.1196	-31.5334	-4412.88		-1053.68	-286.499	-250.221	3.70799	0	0	0	0	-70.8858
236	1IBR	-64.5455	-102.51	8.06896	-9.36521	-8.79721	-4.00039	0	98.4085		-46.3506	9.72881	5.35552	8.0644	0	0	0	0	-3.53904		-0.152071	-286.342	-250.229	3.70171	0	0	0	0	-70.7268		30.9122	-18056.9	-20937.5	9916.01	-386.627	-1406.56	-51.0881	-48.3433	-4093.97		-1048.88	-286.342	-250.229	3.70171	0	0	0	0	-70.7268
237	1IBR	-56.9482	-96.864	3.21957	-8.48878	-8.41064	-3.33685	0	99.935		-43.0025	3.92521	6.07844	3.21454	0	0	0	0	-4.28546		-1.0823	-276.911	-240.693	9.70402	0	0	0	0	-75.5036		29.5814	-18046.1	-20780.7	9941.29	-383.229	-1417.83	-53.7866	-42.2939	-4264.08		-1045.47	-276.911	-240.693	9.70402	0	0	0	0	-75.5036
238	1IBR	-62.0065	-110.791	7.07295	-9.27771	-9.14243	-2.89221	0	107.245		-44.2212	7.88767	5.74505	7.06813	0	0	0	0	-3.8763		-1.04921	-276.983	-240.703	9.6921	0	0	0	0	-75.5746		29.6024	-18026	-20883.3	9846.97	-381.053	-1406.8	-49.4576	-41.4003	-4200.16		-910.802	-276.983	-240.703	9.6921	0	0	0	0	-75.5746
239	1IBR	-56.435	-90.791	0.620239	-7.88979	-9.82957	-4.21946	0	105.665		-49.9903	2.65818	6.06376	0.615098	0	0	0	0	-3.84488		-0.175805	-276.786	-240.703	9.70537	0	0	0	0	-75.3778		29.5893	-18093.6	-20923.9	9867.06	-391.16	-1417.49	-49.6561	-36.9313	-4139.69		-1001.82	-276.786	-240.703	9.70537	0	0	0	0	-75.3778
240	1IBR	-51.8675	-99.6319	2.07248	-8.92816	-8.31945	-1.65964	0	103.298		-38.6986	3.32968	2.13219	2.07014	0	0	0	0	-0.429326		-0.443327	-276.997	-240.707	9.7074	0	0	0	0	-75.5896		29.5924	-18151.5	-20714.1	9886.91	-380.502	-1411.44	-46.7744	-41.9674	-4284.5		-1159.17	-276.997	-240.707	9.7074	0	0	0	0	-75.5896
241	1IBR	-53.6713	-76.0514	7.04658	-8.6548	-8.82707	-2.16915	0	78.9951		-44.0106	8.34594	5.19973	7.0441	0	0	0	0	-3.16108		-0.73681	-276.897	-240.703	9.7054	0	0	0	0	-75.488		29.5884	-18047.6	-20910.5	9992.18	-380.803	-1417.22	-55.8702	-32.9331	-4195.72		-1046.82	-276.897	-240.703	9.7054	0	0	0	0	-75.488
242	1IBR	-60.2186	-89.273	5.58503	-8.60537	-8.11032	-2.27617	0	90.6394		-48.1782	6.06546	4.08228	5.58115	0	0	0	0	-1.77704		-1.82093	-276.919	-240.704	9.70453	0	0	0	0	-75.5116		29.5922	-17925.1	-20758.8	9995.95	-378.092	-1411.32	-47.2926	-33.1764	-4245.38		-1046.93	-276.919	-240.704	9.70453	0	0	0	0	-75.5116
243	1IBR	-53.8722	-74.5095	8.44778	-8.199	-7.88335	-2.40912	0	77.3727		-46.6917	8.25558	6.21478	8.44151	0	0	0	0	-4.38672		-2.01399	-286.331	-250.22	3.70153	0	0	0	0	-70.7163		30.9035	-18042.1	-20784.5	9921.56	-378.709	-1395.08	-52.2178	-29.4829	-4262.04		-1061.64	-286.331	-250.22	3.70153	0	0	0	0	-70.7163
244	1IBR	-59.5366	-82.7685	1.66277	-7.58253	-9.05856	-3.23122	0	87.3524		-45.9111	2.19251	1.90566	1.65801	0	0	0	0	-0.475304		-0.895855	-286.309	-250.228	3.70349	0	0	0	0	-70.694		30.9095	-18077.9	-20843	9876.99	-382.587	-1423.43	-48.0199	-41.2462	-4212.49		-1004.12	-286.309	-250.228	3.70349	0	0	0	0	-70.694
245	1IBR	-58.3424	-82.541	3.96533	-8.65369	-8.61083	-2.49666	0	81.3633		-41.3688	4.70598	2.71736	3.96291	0	0	0	0	-0.703848		-1.27044	-286.372	-250.226	3.70697	0	0	0	0	-70.7583		30.9052	-18037.7	-20913.9	9959	-382.613	-1407.37	-48.7226	-41.6643	-4143.45		-1058.92	-286.372	-250.226	3.70697	0	0	0	0	-70.7583
246	1IBR	-60.3398	-87.1481	3.24248	-9.10988	-8.33517	-2.04697	0	84.6031		-41.5452	3.81339	5.49179	3.23625	0	0	0	0	-3.94895		-0.965704	-276.835	-240.698	9.70066	0	0	0	0	-75.4289		29.5905	-18034.9	-20919.5	9819.69	-391.305	-1387.91	-50.1371	-45.0301	-4137.76		-922.93	-276.835	-240.698	9.70066	0	0	0	0	-75.4289
247	1IBR	-53.2907	-80.0915	4.86433	-8.09299	-7.8119	-1.40651	0	84.1853		-44.9374	5.05822	3.05626	4.85869	0	0	0	0	-1.48889		-1.36784	-286.234	-250.227	3.70735	0	0	0	0	-70.6184		30.9037	-18124.7	-20805.8	9867.49	-383.71	-1389.92	-52.4392	-46.3716	-4240.19		-1073.78	-286.234	-250.227	3.70735	0	0	0	0	-70.6184
248	1IBR	-56.4518	-98.4384	6.03605	-8.66464	-7.82258	-2.30679	0	101.053		-46.3082	5.98891	4.00655	6.03584	0	0	0	0	-1.98788		-2.0656	-286.577	-250.221	3.70642	0	0	0	0	-70.9644		30.9024	-17936.4	-20886.2	9997.29	-384.577	-1401.84	-47.4911	-41.9245	-4180.64		-991.07	-286.577	-250.221	3.70642	0	0	0	0	-70.9644
249	1IBR	-60.6424	-68.6806	3.01149	-8.93961	-8.46118	-2.75519	0	71.5439		-46.3613	3.56745	2.71568	3.00797	0	0	0	0	-1.09211		-1.06409	-286.169	-250.227	3.69623	0	0	0	0	-70.5532		30.9153	-17989.1	-20811.7	9859.4	-381.301	-1390.13	-47.1706	-46.0806	-4220		-952.11	-286.169	-250.227	3.69623	0	0	0	0	-70.5532
250	1IBR	-50.3532	-67.498	7.08222	-8.06945	-7.56571	-2.34226	0	73.7906		-45.7505	7.24831	4.63695	7.07961	0	0	0	0	-2.17533		-2.29291	-286.589	-250.226	3.70374	0	0	0	0	-70.977		30.9106	-18069.6	-20849.8	9946.45	-380.039	-1411.35	-54.2602	-47.0402	-4235.2		-1038.39	-286.589	-250.226	3.70374	0	0	0	0	-70.977
251	1IBR	-55.2583	-100.462	4.49462	-9.50807	-8.3717	-2.98634	0	99.9939		-38.4192	5.33682	6.4027	4.48905	0	0	0	0	-4.48995		-1.06498	-276.925	-240.697	9.70778	0	0	0	0	-75.5184		29.5823	-18094	-20751.2	9837.02	-379.919	-1405.52	-51.5362	-43.5097	-4307.13		-992.225	-276.925	-240.697	9.70778	0	0	0	0	-75.5184
252	1IBR	-57.4798	-85.4162	6.25833	-9.38783	-7.89276	-2.46244	0	89.1507		-47.7296	7.41521	4.31063	6.2559	0	0	0	0	-2.22119		-0.930134	-286.295	-250.228	3.70723	0	0	0	0	-70.6814		30.9072	-17922.7	-20773.4	9953.97	-380.357	-1401.77	-52.4861	-49.064	-4280.16		-939.383	-286.295	-250.228	3.70723	0	0	0	0	-70.6814
253	1IBR	-71.9867	-94.7476	-4.62982	-8.88778	-7.57861	-2.19566	0	90.3384		-44.2856	-6.20261	-7.08228	-4.63386	0	0	0	0	4.27871		1.23483	-276.998	-240.693	9.70955	0	0	0	0	-75.5937		29.5797	-18046.3	-20741.4	9914.74	-383.087	-1390.09	-49.4384	-54.0988	-4278.66		-1064.23	-276.998	-240.693	9.70955	0	0	0	0	-75.5937
254	1IBR	-58.2613	-84.3876	3.32394	-7.90802	-8.05264	-2.81162	0	88.1252		-46.5506	3.6291	6.11766	3.3182	0	0	0	0	-4.33817		-1.46858	-276.83	-240.692	9.70431	0	0	0	0	-75.4212		29.5795	-17945.4	-20822.8	9899.46	-379.145	-1406.33	-48.379	-54.2323	-4144.28		-989.661	-276.83	-240.692	9.70431	0	0	0	0	-75.4212
255	1IBR	-59.1125	-98.458	4.95503	-8.42219	-7.3608	-2.6027	0	99.9452		-47.1691	5.32079	6.64686	4.95098	0	0	0	0	-4.75565		-1.5214	-276.774	-240.697	9.70688	0	0	0	0	-75.3684		29.5845	-18183.3	-20938.5	9904.56	-391.397	-1414.56	-50.463	-52.7805	-4154.11		-1086.07	-276.774	-240.697	9.70688	0	0	0	0	-75.3684
256	1IBR	-60.939	-100.249	9.22499	-9.00339	-7.73928	-2.30143	0	99.0024		-49.8734	9.49776	6.38956	9.22077	0	0	0	0	-4.14583		-1.96674	-276.918	-240.699	9.70867	0	0	0	0	-75.5107		29.5822	-17958.4	-20792.6	9929.19	-388.716	-1409.13	-49.8686	-50.1307	-4285.1		-911.985	-276.918	-240.699	9.70867	0	0	0	0	-75.5107
257	1IBR	-58.0477	-110.626	2.49999	-8.14148	-7.09872	-2.84599	0	109.917		-41.7527	3.63348	5.92707	2.49831	0	0	0	0	-4.01127		-0.780628	-276.912	-240.696	9.69799	0	0	0	0	-75.5047		29.5902	-17838	-20664.8	10107.9	-388.302	-1402.01	-52.5262	-55.1548	-4357.99		-1025.16	-276.912	-240.696	9.69799	0	0	0	0	-75.5047
258	1IBR	-52.9301	-101.012	3.47029	-8.49843	-7.48026	-2.78798	0	101.415		-38.0369	4.59532	6.75882	3.46687	0	0	0	0	-4.74514		-0.885227	-276.882	-240.691	9.70093	0	0	0	0	-75.4752		29.5841	-17977.7	-20732.4	9901.88	-393.154	-1400.2	-51.6346	-50.7123	-4308		-943.485	-276.882	-240.691	9.70093	0	0	0	0	-75.4752
259	1IBR	-57.2518	-75.6217	4.05244	-8.001	-7.832	-3.07509	0	79.6729		-46.4474	3.53725	5.79466	4.04935	0	0	0	0	-4.45937		-1.8474	-286.334	-250.222	3.70587	0	0	0	0	-70.7194		30.9018	-17932.9	-20681.8	10018	-389.374	-1416.09	-54.6362	-49.789	-4350.88		-1008.41	-286.334	-250.222	3.70587	0	0	0	0	-70.7194
260	1IBR	-55.2783	-99.4798	7.41239	-9.08018	-7.75451	-2.88742	0	103.988		-47.477	8.84416	5.09704	7.40873	0	0	0	0	-2.26573		-1.39588	-276.853	-240.697	9.68803	0	0	0	0	-75.4473		29.6033	-18006.1	-20742	9886.27	-391.51	-1402.53	-54.7679	-55.3674	-4330.39		-915.736	-276.853	-240.697	9.68803	0	0	0	0	-75.4473
261	1IBR	-57.3362	-108.756	5.23851	-8.06487	-7.85889	-2.99476	0	109.75		-44.6504	6.82613	5.18841	5.23777	0	0	0	0	-2.85912		-0.740931	-276.848	-240.697	9.69242	0	0	0	0	-75.4405		29.597	-17876.7	-20735.9	9917.13	-385	-1391.18	-50.906	-54.2941	-4301.17		-875.386	-276.848	-240.697	9.69242	0	0	0	0	-75.4405
262	1IBR	-52.3455	-97.2809	5.68142	-8.30842	-8.73358	-3.00821	0	101.877		-42.5727	6.90168	5.25287	5.67591	0	0	0	0	-3.73532		-0.291785	-276.837	-240.698	9.70367	0	0	0	0	-75.4301		29.5877	-17781.1	-20738.7	9966.55	-391.115	-1391.72	-51.8424	-50.0154	-4305.56		-818.628	-276.837	-240.698	9.70367	0	0	0	0	-75.4301
263	1IBR	-53.9615	-86.3624	7.24482	-9.29351	-7.50554	-2.05079	0	93.3479		-49.342	7.92644	4.67769	7.23816	0	0	0	0	-1.90175		-2.08766	-276.973	-240.702	9.70448	0	0	0	0	-75.5667		29.5911	-17994.1	-20914	9893.84	-388.465	-1387.59	-48.3763	-51.0034	-4183.29		-915.181	-276.973	-240.702	9.70448	0	0	0	0	-75.5667
264	1IBR	-54.8129	-85.8113	8.73605	-8.22875	-7.44875	-1.92666	0	89.5967		-49.7302	8.72999	4.9576	8.73234	0	0	0	0	-2.91943		-2.04052	-286.443	-250.223	3.70377	0	0	0	0	-70.8287		30.905	-18106.4	-20708.5	9826.67	-392.252	-1408.79	-48.089	-49.4404	-4380.13		-945.88	-286.443	-250.223	3.70377	0	0	0	0	-70.8287
265	1IBR	-56.4896	-71.2867	5.07538	-8.27943	-7.5788	-3.11079	0	72.0063		-43.3155	5.47917	6.27067	5.07504	0	0	0	0	-4.46356		-1.40298	-286.398	-250.222	3.70668	0	0	0	0	-70.7834		30.9001	-18110.5	-20604.6	9930.34	-394.487	-1417.64	-47.2403	-49.9569	-4498.58		-1028.33	-286.398	-250.222	3.70668	0	0	0	0	-70.7834
266	1IBR	-50.8108	-83.6731	5.02602	-8.84506	-7.94438	-1.92056	0	90.9487		-44.4025	5.95359	2.45058	5.02147	0	0	0	0	-0.714567		-0.803893	-286.568	-250.224	3.70728	0	0	0	0	-70.9546		30.9031	-17868	-20668.7	10014.4	-385.049	-1404.07	-52.7084	-36.7907	-4367.76		-967.333	-286.568	-250.224	3.70728	0	0	0	0	-70.9546
267	1IBR	-54.0443	-75.6928	6.30256	-9.25574	-7.12901	-1.42668	0	80.2206		-47.0633	7.98387	4.28979	6.2994	0	0	0	0	-1.78223		-0.823086	-286.316	-250.235	3.71101	0	0	0	0	-70.7039		30.9119	-18069.2	-20653.6	9929.25	-387.814	-1408.88	-49.4795	-46.7134	-4454.29		-997.704	-286.316	-250.235	3.71101	0	0	0	0	-70.7039
268	1IBR	-46.7844	-41.25	11.5365	-8.65774	-7.50368	-2.09722	0	47.061		-45.8732	12.8484	5.77378	11.5321	0	0	0	0	-3.62678		-0.830689	-286.352	-250.215	3.70406	0	0	0	0	-70.7382		30.8978	-17990.8	-20379.8	10003.6	-383.717	-1412.8	-56.3598	-36.9242	-4711.26		-1013.48	-286.352	-250.215	3.70406	0	0	0	0	-70.7382
269	1IBR	-58.5803	-62.3725	6.56243	-9.39454	-7.40047	-1.21555	0	62.6983		-47.458	6.78241	3.95571	6.55704	0	0	0	0	-1.96521		-1.76513	-286.542	-250.226	3.70364	0	0	0	0	-70.9294		30.91	-17966.3	-20418.7	9984.14	-380.298	-1379.42	-47.1939	-35.172	-4596.98		-1092.63	-286.542	-250.226	3.70364	0	0	0	0	-70.9294
270	1IBR	-51.8707	-61.8647	4.76419	-8.01439	-8.70829	-3.32446	0	63.739		-38.4621	5.47572	5.77925	4.76115	0	0	0	0	-4.02209		-1.0426	-286.463	-250.224	3.70171	0	0	0	0	-70.8501		30.91	-17856.4	-20332.7	10100.8	-382.94	-1396.49	-53.9824	-36.7647	-4663.8		-1090.56	-286.463	-250.224	3.70171	0	0	0	0	-70.8501
271	1IBR	-58.3878	-67.1945	2.97887	-8.54695	-8.36938	-2.85703	0	65.4287		-39.8275	4.39033	2.76403	2.97621	0	0	0	0	-0.909561		-0.440348	-286.399	-250.226	3.70614	0	0	0	0	-70.7849		30.905	-17895.1	-20414.6	9995.11	-384.557	-1414.14	-47.573	-39.9346	-4647.55		-941.831	-286.399	-250.226	3.70614	0	0	0	0	-70.7849
272	1IBR	-57.9357	-62.9914	2.44888	-9.32199	-8.09391	-2.8586	0	63.5919		-40.7106	3.77552	5.94204	2.44235	0	0	0	0	-4.55024		-0.05863	-286.323	-250.221	3.70287	0	0	0	0	-70.7097		30.9042	-18062.6	-20353.9	9882.09	-384.504	-1399.87	-49.8359	-42.3004	-4634.93		-1079.33	-286.323	-250.221	3.70287	0	0	0	0	-70.7097
273	1IBR	-59.9415	-72.7325	2.39449	-7.49368	-8.46149	-3.24857	0	79.8341		-50.2337	3.38439	6.01514	2.39189	0	0	0	0	-4.50836		-0.514278	-286.183	-250.225	3.70156	0	0	0	0	-70.5661		30.9071	-17956.3	-20483.9	10056.5	-383.286	-1397.27	-49.0023	-40.302	-4627.27		-1031.82	-286.183	-250.225	3.70156	0	0	0	0	-70.5661
274	1IBR	-63.6298	-68.063	8.19192	-9.03809	-8.92636	-4.09633	0	63.8299		-45.5278	9.39635	5.51586	8.18899	0	0	0	0	-3.95607		-0.352427	-286.44	-250.225	3.70842	0	0	0	0	-70.8252		30.9016	-18134.6	-20598	9857.68	-392.061	-1400.67	-48.299	-40.2758	-4460.44		-1052.53	-286.44	-250.225	3.70842	0	0	0	0	-70.8252
275	1IBR	-62.5463	-64.0382	5.37796	-9.01658	-8.83284	-3.92024	0	63.8372		-45.9536	5.90437	4.12389	5.37073	0	0	0	0	-2.61527		-0.974982	-286.351	-250.224	3.70535	0	0	0	0	-70.7358		30.9034	-17836	-20572.4	10062.2	-384.963	-1414.76	-53.4617	-47.2176	-4444.18		-981.299	-286.351	-250.224	3.70535	0	0	0	0	-70.7358
276	1IBR	-64.5374	-78.6911	5.62932	-9.28949	-8.84269	-3.586	0	74.7569		-44.5143	7.13805	6.33407	5.62454	0	0	0	0	-4.65942		-0.161127	-276.801	-240.701	9.70525	0	0	0	0	-75.3919		29.5865	-17900.8	-20511.5	9887.62	-382.663	-1411.23	-55.2028	-46.4531	-4472.91		-908.459	-276.801	-240.701	9.70525	0	0	0	0	-75.3919
277	1IBR	-58.1773	-78.4763	6.37966	-8.66986	-8.87339	-3.44892	0	80.513		-45.6015	7.23674	5.77151	6.37428	0	0	0	0	-4.31809		-0.590967	-286.528	-250.224	3.70981	0	0	0	0	-70.9141		30.9	-17927.8	-20687.5	9983.41	-380.719	-1398.02	-52.8535	-40.9765	-4385.5		-965.649	-286.528	-250.224	3.70981	0	0	0	0	-70.9141
278	1IBR	-60.5326	-78.9506	5.69714	-8.42458	-7.75072	-3.0231	0	78.2298		-46.3106	6.63191	5.21162	5.6947	0	0	0	0	-3.84819		-0.426225	-286.356	-250.221	3.70605	0	0	0	0	-70.7405		30.8988	-17988.6	-20601.7	9963.66	-386.428	-1392.67	-56.5891	-34.0457	-4399.52		-1081.32	-286.356	-250.221	3.70605	0	0	0	0	-70.7405
279	1IBR	-53.3719	-63.968	1.36349	-7.63207	-9.26607	-3.534	0	68.6829		-39.0182	3.56465	2.13436	1.36089	0	0	0	0	-0.574201		0.643599	-286.45	-250.227	3.70706	0	0	0	0	-70.836		30.9056	-18051.2	-20594.3	9956.05	-382.374	-1397.61	-54.2356	-43.3701	-4457.27		-1078.09	-286.45	-250.227	3.70706	0	0	0	0	-70.836
280	1IBR	-60.2266	-89.3958	6.17967	-9.68423	-8.49052	-4.03324	0	84.9679		-39.7703	7.52154	6.00025	6.17041	0	0	0	0	-5.01629		0.367172	-286.377	-250.224	3.7008	0	0	0	0	-70.7621		30.9087	-17874.1	-20694.2	9870.36	-384.443	-1400.44	-50.9222	-46.9262	-4364.49		-803.004	-286.377	-250.224	3.7008	0	0	0	0	-70.7621
281	1IBR	-67.9735	-69.938	3.75931	-9.30255	-8.59292	-3.28141	0	67.1295		-47.7474	5.04891	6.47431	3.75569	0	0	0	0	-4.66944		-0.511653	-286.251	-250.223	3.70292	0	0	0	0	-70.6347		30.9036	-17957.6	-20520.2	10038.1	-375.422	-1400	-50.7864	-49.0981	-4552.41		-1047.81	-286.251	-250.223	3.70292	0	0	0	0	-70.6347
282	1IBR	-59.0095	-67.0572	5.78705	-9.21278	-7.76606	-2.81744	0	67.4928		-45.4358	5.66474	6.27676	5.78397	0	0	0	0	-4.56831		-1.82768	-276.85	-240.699	9.70913	0	0	0	0	-75.442		29.5818	-17857.2	-20465.2	10047.1	-379.723	-1391.08	-52.1274	-35.3284	-4537.25		-1043.49	-276.85	-240.699	9.70913	0	0	0	0	-75.442
283	1IBR	-55.9377	-58.0088	7.21886	-8.84253	-8.70269	-3.55977	0	60.0975		-44.1403	8.33728	3.47029	7.21398	0	0	0	0	-2.80759		0.460601	-286.324	-250.217	3.70914	0	0	0	0	-70.7105		30.8945	-17960.8	-20756	9994.75	-387.132	-1410.14	-50.6839	-40.9163	-4386.77		-923.86	-286.324	-250.217	3.70914	0	0	0	0	-70.7105
284	1IBR	-62.8142	-78.1804	4.82244	-8.23768	-8.10587	-2.8819	0	75.9365		-46.1673	5.76481	6.2617	4.81962	0	0	0	0	-4.58724		-0.729271	-286.448	-250.226	3.70394	0	0	0	0	-70.8341		30.9075	-18085.4	-20735.9	9929.14	-384.721	-1394.62	-56.9359	-36.6379	-4345.45		-1060.25	-286.448	-250.226	3.70394	0	0	0	0	-70.8341
285	1IBR	-60.6178	-76.8036	3.28069	-7.67397	-7.48451	-3.31214	0	82.8649		-51.4891	3.1234	3.31564	3.27845	0	0	0	0	-1.78512		-1.68557	-286.324	-250.225	3.70949	0	0	0	0	-70.7086		30.8999	-17824.2	-20748	10061.5	-386.267	-1395.22	-51.2809	-46.4388	-4309.06		-949.48	-286.324	-250.225	3.70949	0	0	0	0	-70.7086
286	1IBR	-61.5524	-86.7243	5.98885	-8.20074	-8.42637	-4.59697	0	90.4327		-50.0256	6.4665	6.038	5.9876	0	0	0	0	-4.6154		-0.943694	-286.201	-250.229	3.70212	0	0	0	0	-70.5848		30.9104	-17944	-20780.1	10037.6	-383.233	-1416.62	-57.4471	-45.2973	-4275.13		-1023.76	-286.201	-250.229	3.70212	0	0	0	0	-70.5848
287	1IBR	-59.5566	-98.5659	4.6431	-8.74138	-8.33354	-4.88593	0	103.893		-47.5657	3.69067	0.927274	4.63962	0	0	0	0	-0.74558		-1.13065	-286.415	-250.222	3.70407	0	0	0	0	-70.801		30.9034	-17986.8	-20907.2	9960.17	-387.895	-1398.1	-50.9605	-44.0388	-4181.77		-977.022	-286.415	-250.222	3.70407	0	0	0	0	-70.801
288	1IBR	-71.9866	-98.6156	5.5	-8.70202	-8.73542	-4.58844	0	92.273		-49.1181	5.8508	5.97107	5.49608	0	0	0	0	-4.87718		-0.739174	-286.34	-250.225	3.70149	0	0	0	0	-70.7254		30.9088	-18186.5	-20872.6	9896.09	-388.182	-1380.23	-57.0389	-44.9294	-4202.52		-1137.15	-286.34	-250.225	3.70149	0	0	0	0	-70.7254
289	1IBR	-60.1412	-99.8962	6.29729	-8.69513	-9.05783	-4.24108	0	98.4105		-42.9588	7.274	6.08316	6.28971	0	0	0	0	-4.64606		-0.452814	-286.358	-250.222	3.70217	0	0	0	0	-70.7426		30.9052	-18165.7	-20806.7	9837.01	-383.51	-1395.71	-58.1378	-45.7186	-4222.34		-1090.6	-286.358	-250.222	3.70217	0	0	0	0	-70.7426
290	1IBR	-63.5244	-90.1068	4.1735	-8.75882	-8.25042	-3.81589	0	90.4272		-47.1931	5.14371	6.19062	4.17141	0	0	0	0	-4.55555		-0.66278	-286.581	-250.22	3.70637	0	0	0	0	-70.9676		30.9003	-18054.3	-20778.8	9952.02	-378.26	-1405.02	-52.8268	-46.4142	-4193.62		-1151.34	-286.581	-250.22	3.70637	0	0	0	0	-70.9676
291	1IBR	-56.8657	-80.4539	8.64877	-8.42366	-8.50692	-4.9528	0	83.9879		-47.1651	7.52876	1.93908	8.64432	0	0	0	0	-1.27312		-1.78151	-286.457	-250.216	3.70949	0	0	0	0	-70.8433		30.8921	-17961.3	-20854.3	9943.48	-381.58	-1413.85	-52.5252	-39.5667	-4105.82		-1057.15	-286.457	-250.216	3.70949	0	0	0	0	-70.8433
292	1IBR	-60.2515	-95.7318	9.50972	-9.92538	-8.76542	-3.09303	0	95.3078		-47.5534	10.0022	5.64473	9.50215	0	0	0	0	-3.95863		-1.18602	-286.258	-250.219	3.70279	0	0	0	0	-70.6427		30.9002	-17955.5	-20908.2	10019.6	-378.054	-1415.96	-53.0937	-38.9035	-4114.56		-1066.28	-286.258	-250.219	3.70279	0	0	0	0	-70.6427
293	1IBR	-65.0717	-86.7948	4.11924	-8.85258	-8.84252	-4.642	0	88.8294		-48.8885	4.89446	6.13695	4.11653	0	0	0	0	-4.38977		-0.96925	-276.957	-240.695	9.70053	0	0	0	0	-75.5496		29.5873	-18073.3	-21020.8	9941.18	-381.668	-1419.34	-51.0978	-36.1953	-4044.37		-1061	-276.957	-240.695	9.70053	0	0	0	0	-75.5496
294	1IBR	-59.1391	-89.8768	3.71228	-7.55235	-8.05061	-3.99547	0	97.0789		-50.4551	3.38952	5.73457	3.70819	0	0	0	0	-4.25126		-1.80198	-276.883	-240.701	9.7084	0	0	0	0	-75.4739		29.5835	-18079.4	-21080.5	9868.52	-384.796	-1416.12	-54.9933	-44.8068	-3982.37		-984.322	-276.883	-240.701	9.7084	0	0	0	0	-75.4739
295	1IBR	-61.6139	-106.182	3.23081	-9.05848	-8.17293	-5.03237	0	108.171		-44.5704	3.7552	5.50263	3.22635	0	0	0	0	-4.31522		-0.658555	-286.366	-250.221	3.70859	0	0	0	0	-70.7512		30.8982	-18084.2	-20904.5	9870.73	-384.536	-1410.83	-58.4417	-38.4855	-4120.14		-1038.01	-286.366	-250.221	3.70859	0	0	0	0	-70.7512
296	1IBR	-62.8032	-87.2788	3.81464	-7.27995	-8.20575	-4.35263	0	90.73		-50.2306	3.48022	5.10464	3.81232	0	0	0	0	-3.93666		-1.50008	-286.384	-250.227	3.69932	0	0	0	0	-70.7687		30.9129	-17988.2	-20918	10015.4	-376.94	-1414.12	-55.2376	-48.2167	-4102.11		-1089	-286.384	-250.227	3.69932	0	0	0	0	-70.7687
297	1IBR	-57.6142	-101.651	3.55716	-7.63133	-9.15079	-5.1078	0	105.688		-43.3185	3.95585	5.60409	3.55287	0	0	0	0	-4.12393		-1.07717	-286.452	-250.222	3.70323	0	0	0	0	-70.8379		30.9042	-18237.2	-20945.3	9920.78	-380.962	-1417.78	-55.1277	-37.8775	-4144.3		-1176.63	-286.452	-250.222	3.70323	0	0	0	0	-70.8379
298	1IBR	-56.1173	-101.397	4.98488	-8.0131	-8.0582	-3.23505	0	102.836		-43.2342	4.89574	3.49382	4.98053	0	0	0	0	-1.80081		-1.7778	-286.184	-250.227	3.69932	0	0	0	0	-70.5677		30.9116	-18136.1	-20993.5	9851.24	-382.102	-1408.93	-48.6567	-42.4649	-4059.45		-1052.3	-286.184	-250.227	3.69932	0	0	0	0	-70.5677
299	1IBR	-59.5142	-106.121	6.24307	-8.66326	-8.42252	-3.94084	0	109.547		-48.1567	5.87081	3.57775	6.24248	0	0	0	0	-2.01995		-1.92948	-286.337	-250.219	3.70755	0	0	0	0	-70.7208		30.8952	-17863.6	-21053	10076.4	-391.07	-1404.49	-51.5988	-38.8182	-3990.81		-1010.26	-286.337	-250.219	3.70755	0	0	0	0	-70.7208
300	1IBR	-55.7357	-101.718	9.26302	-8.48632	-8.78918	-4.24507	0	105.974		-47.734	8.93791	4.39991	9.25736	0	0	0	0	-3.5686		-1.15076	-286.379	-250.231	3.70309	0	0	0	0	-70.7645		30.9135	-18121.8	-20898.1	9976.72	-387.003	-1414.12	-53.2442	-40.4698	-4180.12		-1125.46	-286.379	-250.231	3.70309	0	0	0	0	-70.7645
301	1IBR	-54.6725	-98.7888	9.26096	-8.19684	-8.50635	-5.2329	0	97.9044		-41.113	9.47841	5.44785	9.25561	0	0	0	0	-4.29141		-0.933647	-286.346	-250.222	3.70292	0	0	0	0	-70.7311		30.9042	-18017.5	-20920.9	9993.73	-386.404	-1411.68	-51.4815	-39.6618	-4191.64		-1009.53	-286.346	-250.222	3.70292	0	0	0	0	-70.7311
302	1IBR	-59.2199	-97.1276	8.10089	-8.46666	-7.95248	-3.43668	0	98.6157		-48.9531	7.77878	3.85665	8.09613	0	0	0	0	-2.72282		-1.45118	-286.434	-250.221	3.7116	0	0	0	0	-70.8203		30.8953	-17901.8	-20985.6	10129.5	-387.285	-1402.19	-50.9461	-45.0101	-4086.98		-1073.23	-286.434	-250.221	3.7116	0	0	0	0	-70.8203
303	1IBR	-59.6096	-83.7542	3.98152	-7.98898	-8.4153	-3.35561	0	88.9887		-49.0657	3.97474	1.52464	3.97829	0	0	0	0	-0.463472		-1.06471	-286.439	-250.23	3.70336	0	0	0	0	-70.8239		30.9122	-17927.3	-20677.1	10002.9	-385.005	-1402.89	-49.8511	-51.4675	-4347.52		-1016.42	-286.439	-250.23	3.70336	0	0	0	0	-70.8239
304	1IBR	-57.239	-45.2066	6.1665	-8.17698	-8.19753	-4.64018	0	51.9301		-49.1144	6.30184	3.97462	6.16213	0	0	0	0	-2.79213		-1.04277	-286.349	-250.225	3.70498	0	0	0	0	-70.7357		30.9062	-18036.1	-20663.4	9936.37	-385.824	-1395.54	-50.2465	-50.8145	-4384.56		-1042.07	-286.349	-250.225	3.70498	0	0	0	0	-70.7357
305	1IBR	-65.9878	-94.926	3.93237	-8.51266	-8.24863	-3.70178	0	94.3785		-48.9096	4.22687	5.16714	3.92846	0	0	0	0	-3.61448		-1.25424	-286.448	-250.224	3.70439	0	0	0	0	-70.8341		30.9065	-17896.8	-20727.7	10091.7	-392.048	-1397.55	-49.2895	-50.0586	-4386.43		-985.449	-286.448	-250.224	3.70439	0	0	0	0	-70.8341
306	1IBR	-63.6003	-78.7592	7.00586	-8.26669	-9.21375	-4.35465	0	79.314		-49.3258	7.41408	6.13261	7.00208	0	0	0	0	-4.57521		-1.1454	-286.274	-250.223	3.70171	0	0	0	0	-70.6582		30.905	-18151	-20654.8	9838.24	-382.269	-1406.6	-53.2548	-41.2536	-4428.02		-1023.13	-286.274	-250.223	3.70171	0	0	0	0	-70.6582
307	1IBR	-56.5273	-55.101	5.44863	-8.73159	-8.60353	-3.60802	0	57.5987		-43.5305	6.65614	5.82434	5.44057	0	0	0	0	-4.37908		-0.229689	-286.394	-250.226	3.70443	0	0	0	0	-70.7784		30.9051	-18054.1	-20349.2	9967.67	-381.039	-1400.43	-53.3176	-51.1426	-4711.31		-1075.35	-286.394	-250.226	3.70443	0	0	0	0	-70.7784
308	1IBR	-65.0015	-70.8826	2.8535	-8.70519	-8.41131	-4.48055	0	70.7637		-46.1391	3.79528	5.58248	2.85063	0	0	0	0	-4.34591		-0.291925	-286.436	-250.236	3.69317	0	0	0	0	-70.8207		30.9272	-18019.5	-20584	10013	-383.085	-1406.4	-49.9515	-44.7513	-4489.93		-1074.36	-286.436	-250.236	3.69317	0	0	0	0	-70.8207
309	1IBR	-57.5508	-55.0958	4.493	-8.41489	-8.84665	-4.69526	0	60.1886		-45.1798	4.21297	2.0674	4.48831	0	0	0	0	-1.16687		-1.17587	-286.268	-250.224	3.69103	0	0	0	0	-70.6529		30.9178	-18130.2	-20407.9	9946.77	-383.164	-1403.89	-50.8618	-41.4132	-4628.77		-1161	-286.268	-250.224	3.69103	0	0	0	0	-70.6529
310	1IBR	-77.9774	-71.2183	0.433423	-8.39022	-8.91977	-4.20047	0	62.991		-48.6731	-2.61229	-3.52543	0.425841	0	0	0	0	0.425252		0.0620451	-276.947	-240.703	9.7055	0	0	0	0	-75.539		29.5897	-18122.9	-20437.1	9934.89	-390.265	-1408.56	-51.7849	-38.5352	-4641.17		-1090.36	-276.947	-240.703	9.7055	0	0	0	0	-75.539
311	1IBR	-58.8414	-52.9309	3.43252	-7.99057	-8.74981	-4.92269	0	62.5129		-50.1929	3.01528	1.81499	3.4285	0	0	0	0	-0.669415		-1.5588	-276.759	-240.693	9.70282	0	0	0	0	-75.3507		29.5815	-17867.2	-20457.7	10019.3	-388.745	-1411.58	-51.9762	-49.8764	-4630.02		-896.707	-276.759	-240.693	9.70282	0	0	0	0	-75.3507
312	1IBR	-64.2102	-67.5658	2.99354	-8.58409	-8.33118	-4.28133	0	74.2797		-52.7211	3.10682	2.24782	2.98881	0	0	0	0	-0.800164		-1.32965	-286.487	-250.226	3.70575	0	0	0	0	-70.8727		30.9056	-18131.3	-20485.7	9832.68	-381.488	-1402.5	-55.7562	-36.1688	-4525.02		-1077.4	-286.487	-250.226	3.70575	0	0	0	0	-70.8727
313	1IBR	-56.6338	-38.0098	5.31915	-8.39993	-8.48233	-4.45627	0	47.0796		-49.6842	5.44053	3.39754	5.31554	0	0	0	0	-1.80877		-1.46378	-286.442	-250.225	3.70561	0	0	0	0	-70.8285		30.9066	-17977.7	-20194.5	10034.5	-385.763	-1411.51	-58.9521	-53.5226	-4842.02		-1065.9	-286.442	-250.225	3.70561	0	0	0	0	-70.8285
314	1IBR	-59.0579	-51.9372	6.57642	-8.85916	-8.0212	-4.40261	0	54.0984		-46.5126	7.16364	6.67805	6.57195	0	0	0	0	-4.77731		-1.30905	-286.4	-250.225	3.70715	0	0	0	0	-70.7869		30.9046	-18032.2	-20133.5	9914.57	-383.856	-1397.1	-52.6061	-41.0493	-4868		-1070.64	-286.4	-250.225	3.70715	0	0	0	0	-70.7869
315	1IBR	-59.7455	-61.7469	2.42743	-7.90923	-8.5148	-4.99944	0	69.3362		-48.3387	3.56551	2.54251	2.42191	0	0	0	0	-1.23118		-0.167728	-286.326	-250.228	3.70133	0	0	0	0	-70.7111		30.9118	-17923.5	-20381.6	9964.19	-386.439	-1392.87	-57.4179	-43.8075	-4659.35		-966.258	-286.326	-250.228	3.70133	0	0	0	0	-70.7111
316	1IBR	-59.9707	-74.6806	4.73176	-8.59763	-8.50615	-4.50277	0	74.5651		-42.9804	5.57641	6.15331	4.72648	0	0	0	0	-4.52229		-0.781088	-277.067	-240.7	9.70596	0	0	0	0	-75.661		29.5875	-18116.2	-20387.6	9831.92	-386.068	-1409.13	-49.4237	-46.5511	-4613.69		-1055.57	-277.067	-240.7	9.70596	0	0	0	0	-75.661
317	1IBR	-64.5378	-83.6745	4.33188	-8.6611	-8.29443	-4.41855	0	84.7857		-48.6067	3.82359	5.78169	4.32825	0	0	0	0	-4.56521		-1.72114	-286.261	-250.223	3.70019	0	0	0	0	-70.6461		30.9077	-18139.4	-20564.2	9855.45	-391.861	-1403.29	-54.9285	-38.604	-4520.28		-1021.67	-286.261	-250.223	3.70019	0	0	0	0	-70.6461
318	1IBR	-54.9383	-77.1903	3.54557	-8.26191	-8.37804	-4.8886	0	82.1701		-41.9351	4.37649	2.20381	3.54014	0	0	0	0	-1.0485		-0.318949	-286.403	-250.224	3.70652	0	0	0	0	-70.7885		30.9024	-18046.8	-20503.2	9952.02	-383.616	-1406.18	-59.1592	-46.9658	-4536.17		-1063.5	-286.403	-250.224	3.70652	0	0	0	0	-70.7885
319	1IBR	-59.9435	-86.3326	6.82224	-8.17786	-8.44517	-5.04548	0	89.9866		-48.7513	6.44631	4.07067	6.81845	0	0	0	0	-3.30862		-1.13418	-286.422	-250.223	3.7076	0	0	0	0	-70.8068		30.901	-17902.2	-20555.1	9985.79	-388.949	-1389.93	-50.3298	-41.8808	-4522.14		-939.722	-286.422	-250.223	3.7076	0	0	0	0	-70.8068
320	1IBR	-65.9806	-92.0158	3.16776	-8.67575	-8.27055	-4.17898	0	93.0616		-49.0689	3.34739	6.02598	3.16344	0	0	0	0	-4.60581		-1.23622	-286.149	-250.225	3.69947	0	0	0	0	-70.5335		30.9103	-18139.2	-20382.5	9881.74	-377.48	-1398.46	-47.0542	-40.4709	-4644.46		-1130.53	-286.149	-250.225	3.69947	0	0	0	0	-70.5335
321	1IBR	-60.8313	-71.3632	3.0962	-8.89488	-9.16228	-3.89722	0	78.469		-49.079	3.18716	1.68318	3.08997	0	0	0	0	-1.12192		-0.464073	-272.852	-235.298	11.0942	0	0	0	0	-77.789		29.1408	-18166.5	-20429	9832.94	-378.243	-1396.16	-50.9461	-44.6719	-4556.87		-1143.52	-272.852	-235.298	11.0942	0	0	0	0	-77.789
322	1IBR	-64.9004	-62.8829	7.58378	-8.35976	-8.84579	-4.14703	0	61.3504		-49.5991	7.70906	5.3377	7.58208	0	0	0	0	-3.96173		-1.24899	-283.28	-247.497	5.24514	0	0	0	0	-71.7903		30.7616	-17915.5	-20354.8	10015.3	-384.012	-1404.11	-49.1023	-45.3568	-4688.3		-1005.05	-283.28	-247.497	5.24514	0	0	0	0	-71.7903
323	1IBR	-65.5851	-88.1009	5.16072	-8.80908	-9.05836	-4.32658	0	87.9589		-48.4097	6.00093	3.6621	5.15731	0	0	0	0	-2.24547		-0.573011	-283.397	-247.482	5.24885	0	0	0	0	-71.9083		30.7444	-17998.4	-20500.3	10041.1	-380.988	-1388.81	-46.304	-48.3883	-4555.96		-1118.77	-283.397	-247.482	5.24885	0	0	0	0	-71.9083
324	1IBR	-64.5531	-93.1145	6.95131	-9.16724	-8.38376	-4.36479	0	87.9016		-44.3758	7.55878	5.24522	6.94225	0	0	0	0	-4.00271		-0.625983	-283.27	-247.502	5.24061	0	0	0	0	-71.7786		30.7696	-18130.4	-20664.2	9863.26	-383.561	-1416.89	-44.7707	-43.5352	-4445.07		-995.674	-283.27	-247.502	5.24061	0	0	0	0	-71.7786
325	1IBR	-62.8493	-88.9678	3.96616	-8.32732	-7.52976	-4.03313	0	87.6501		-45.6076	3.90579	5.59934	3.96049	0	0	0	0	-4.3044		-1.34964	-283.381	-247.486	5.24787	0	0	0	0	-71.8934		30.7496	-18134.9	-20532	9858.77	-377.171	-1414.6	-48.734	-44.9821	-4465.85		-1110.31	-283.381	-247.486	5.24787	0	0	0	0	-71.8934
326	1IBR	-64.9499	-86.9763	2.96365	-8.02974	-8.01093	-4.4174	0	89.8748		-50.3539	2.91869	2.59994	2.95956	0	0	0	0	-1.49878		-1.14204	-283.365	-247.483	5.25107	0	0	0	0	-71.8774		30.7442	-18024.1	-20668.8	9938.69	-376.815	-1398.5	-51.9958	-44.4596	-4382.3		-1039.91	-283.365	-247.483	5.25107	0	0	0	0	-71.8774
327	1IBR	-68.9248	-115.555	3.85828	-8.85934	-8.33909	-4.03708	0	112.746		-48.7379	5.58542	6.22764	3.85321	0	0	0	0	-4.61618		0.120748	-283.41	-247.487	5.24954	0	0	0	0	-71.9215		30.7492	-17968.7	-20908.1	10043.8	-378.413	-1398.17	-43.1771	-42.5953	-4190.8		-1051.3	-283.41	-247.487	5.24954	0	0	0	0	-71.9215
328	1IBR	-61.2997	-111.293	1.44556	-8.56096	-8.58426	-4.67553	0	115.826		-45.4569	3.22809	6.25908	1.44104	0	0	0	0	-4.62629		0.154252	-283.498	-247.483	5.25172	0	0	0	0	-72.0108		30.7442	-17998	-20726.8	10046.4	-383.604	-1387.04	-52.0156	-41.2731	-4366.79		-1086.92	-283.498	-247.483	5.25172	0	0	0	0	-72.0108
329	1IBR	-63.7946	-114.256	7.02578	-8.70853	-8.80074	-4.20009	0	110.337		-45.1921	7.76977	4.08089	7.01947	0	0	0	0	-2.88173		-0.448858	-283.38	-247.5	5.23905	0	0	0	0	-71.8886		30.77	-18104	-20761.1	9830.1	-380.164	-1388.58	-50.5491	-44.6134	-4321.26		-987.916	-283.38	-247.5	5.23905	0	0	0	0	-71.8886
330	1IBR	-65.4256	-107.953	6.47384	-8.1839	-8.45546	-4.35692	0	101.902		-44.8522	7.66553	4.95858	6.47237	0	0	0	0	-3.70833		-0.0570858	-283.446	-247.488	5.24684	0	0	0	0	-71.9581		30.7531	-18058.4	-20773.7	9876.75	-376.198	-1399.68	-48.1912	-46.0524	-4248.22		-1043.05	-283.446	-247.488	5.24684	0	0	0	0	-71.9581
331	1IBR	-62.6438	-89.5877	7.54882	-8.83792	-7.762	-3.6723	0	87.6348		-47.9674	8.01974	5.08355	7.54417	0	0	0	0	-4.04065		-0.567326	-283.359	-247.497	5.24272	0	0	0	0	-71.8691		30.765	-17986.6	-20786.9	10022.4	-378.625	-1388.21	-48.2601	-42.8659	-4269.71		-1094.34	-283.359	-247.497	5.24272	0	0	0	0	-71.8691
332	1IBR	-62.2141	-88.9606	4.76312	-8.01964	-8.47539	-4.22046	0	93.3978		-50.6989	5.34622	3.6926	4.75703	0	0	0	0	-2.10882		-0.994599	-283.539	-247.487	5.25175	0	0	0	0	-72.0512		30.7474	-18155.9	-20640.3	9905.79	-374.234	-1386.94	-42.8881	-46.2589	-4391.21		-1179.89	-283.539	-247.487	5.25175	0	0	0	0	-72.0512
333	1IBR	-69.7275	-93.0108	3.26894	-9.18868	-8.28329	-4.68014	0	85.0597		-42.8932	4.4606	6.552	3.26603	0	0	0	0	-5.16838		-0.189056	-283.564	-247.484	5.25402	0	0	0	0	-72.0766		30.7424	-18052.2	-20687	9969.12	-369.037	-1403.85	-45.1722	-48.4006	-4404.8		-1063.08	-283.564	-247.484	5.25402	0	0	0	0	-72.0766
334	1IBR	-52.4284	-90.611	5.08331	-7.92431	-7.42893	-4.05952	0	93.1922		-40.6802	5.07687	5.55496	5.07925	0	0	0	0	-4.43057		-1.12677	-273.301	-235.295	11.0959	0	0	0	0	-78.2423		29.14	-18024.1	-20537.9	9911.39	-367.098	-1400.86	-42.7037	-44.8077	-4464.47		-1077.67	-273.301	-235.295	11.0959	0	0	0	0	-78.2423
335	1IBR	-60.0059	-84.7691	1.90649	-7.82328	-8.47814	-4.22916	0	84.5634		-41.1761	2.70444	1.07104	1.90571	0	0	0	0	-0.702052		0.429749	-283.078	-247.491	5.2458	0	0	0	0	-71.5864		30.7535	-18147.6	-20405.9	9861.33	-378.918	-1388.38	-41.223	-49.1155	-4622.71		-1122.73	-283.078	-247.491	5.2458	0	0	0	0	-71.5864
336	1IBR	-61.1254	-84.5896	3.09397	-8.48117	-7.70515	-3.22895	0	86.2898		-46.5043	4.35721	5.89175	3.0862	0	0	0	0	-4.89707		0.276329	-283.435	-247.489	5.24488	0	0	0	0	-71.9461		30.755	-17977.1	-20519.8	9914.86	-371.414	-1389.37	-41.7021	-49.256	-4492.94		-1027.52	-283.435	-247.489	5.24488	0	0	0	0	-71.9461
337	1IBR	-67.656	-112.08	7.24106	-8.85874	-8.47761	-4.63145	0	104.915		-45.7647	8.27078	5.66334	7.23741	0	0	0	0	-4.45092		-0.179051	-283.437	-247.496	5.25397	0	0	0	0	-71.9489		30.7535	-18099.4	-20777.1	9857.27	-383.537	-1397.8	-44.5319	-45.9695	-4285.26		-1022.49	-283.437	-247.496	5.25397	0	0	0	0	-71.9489
338	1IBR	-65.5075	-87.411	5.04814	-8.61868	-8.33606	-3.62889	0	87.6839		-50.2449	4.90664	4.0052	5.04506	0	0	0	0	-2.73542		-1.40819	-283.374	-247.478	5.24318	0	0	0	0	-71.8863		30.7477	-18090	-20686.7	9938.38	-378.96	-1392.88	-44.4736	-51.0316	-4382.35		-1092.02	-283.374	-247.478	5.24318	0	0	0	0	-71.8863
339	1IBR	-65.5351	-89.5435	5.829	-8.32857	-8.45391	-4.61839	0	91.5823		-52.002	6.07025	4.17753	5.82465	0	0	0	0	-2.91851		-1.01343	-283.325	-247.487	5.25162	0	0	0	0	-71.8369		30.7469	-18092.4	-20639.7	9885.98	-377.732	-1398.2	-46.7127	-50.9056	-4419.43		-1045.7	-283.325	-247.487	5.25162	0	0	0	0	-71.8369
340	1IBR	-66.6337	-103.871	2.81527	-8.40669	-8.54723	-4.54968	0	104.832		-48.9066	3.56027	1.64403	2.81266	0	0	0	0	-0.36501		-0.53141	-273.249	-235.296	11.0996	0	0	0	0	-78.1898		29.1363	-18188	-20738.6	9806.38	-381.604	-1395.32	-47.648	-53.9638	-4288.58		-1088.66	-273.249	-235.296	11.0996	0	0	0	0	-78.1898
341	1IBR	-61.2706	-86.2722	6.82705	-8.77283	-8.44359	-4.35521	0	89.1825		-49.4363	7.7947	4.99515	6.82364	0	0	0	0	-3.70419		-0.319899	-273.113	-235.294	11.0988	0	0	0	0	-78.0511		29.134	-17939.3	-20365.2	9982.44	-381.07	-1391.59	-48.055	-53.3916	-4633.26		-1049.2	-273.113	-235.294	11.0988	0	0	0	0	-78.0511
342	1IBR	-52.2505	-53.4584	7.54847	-8.5018	-8.52499	-4.57502	0	61.296		-46.0347	8.27534	5.11105	7.54626	0	0	0	0	-3.88403		-0.49794	-273.267	-235.296	11.1011	0	0	0	0	-78.2069		29.1341	-18045.2	-20050.3	9907.68	-381.373	-1409.56	-44.5755	-54.6376	-4980.75		-1031.66	-273.267	-235.296	11.1011	0	0	0	0	-78.2069
343	1IBR	-56.4441	-44.5814	8.05657	-8.55266	-8.1488	-4.39722	0	53.8146		-52.6352	8.18685	4.38287	8.05313	0	0	0	0	-3.18503		-1.06412	-283.488	-247.496	5.24714	0	0	0	0	-72.0003		30.7602	-17865.5	-20171.6	10006.6	-378.895	-1395.38	-47.9922	-50.2442	-4858.79		-969.227	-283.488	-247.496	5.24714	0	0	0	0	-72.0003
344	1IBR	-57.9353	-62.6931	5.48467	-8.45232	-8.16637	-2.37812	0	67.7838		-49.5138	6.66044	4.35322	5.47753	0	0	0	0	-2.81269		-0.35762	-283.397	-247.491	5.25289	0	0	0	0	-71.9078		30.7495	-18104.7	-20243.9	9850.9	-384.531	-1392.41	-43.4358	-47.5437	-4805.67		-1038.16	-283.397	-247.491	5.25289	0	0	0	0	-71.9078
345	1IBR	-60.8771	-77.0979	4.65528	-8.86601	-8.17383	-4.2274	0	76.9304		-44.0976	5.31208	3.34927	4.65251	0	0	0	0	-1.86615		-0.823552	-283.488	-247.49	5.24557	0	0	0	0	-71.9982		30.7547	-17971.4	-20051.7	9841.04	-378.944	-1396.55	-43.6821	-47.4757	-4904.05		-989.998	-283.488	-247.49	5.24557	0	0	0	0	-71.9982
346	1IBR	-61.4101	-106.151	5.35151	-8.60523	-8.70705	-4.12094	0	105.479		-44.6565	5.26547	4.88205	5.34916	0	0	0	0	-3.78513		-1.18061	-283.483	-247.491	5.24709	0	0	0	0	-71.9929		30.7541	-18265.5	-20550.9	9919.43	-379.685	-1391.19	-44.2891	-57.7344	-4527.36		-1233.83	-283.483	-247.491	5.24709	0	0	0	0	-71.9929
347	1IBR	-64.1977	-105.311	2.22918	-8.53887	-8.74712	-4.24029	0	110.742		-50.3318	3.62675	2.28003	2.22705	0	0	0	0	-0.995921		0.115586	-283.278	-247.491	5.24787	0	0	0	0	-71.7878		30.7537	-17978.5	-20824.8	10036.8	-382.319	-1404.77	-47.4773	-44.8828	-4238.12		-1072.88	-283.278	-247.491	5.24787	0	0	0	0	-71.7878
348	1IBR	-58.4543	-130.989	2.64159	-8.35261	-8.56044	-5.09788	0	126.558		-34.6539	5.25961	6.11004	2.6388	0	0	0	0	-4.99557		1.50635	-283.473	-247.49	5.25074	0	0	0	0	-71.9855		30.7513	-18025.7	-20993.6	9926.26	-382.857	-1385.23	-45.9808	-47.0551	-4175.24		-921.963	-283.473	-247.49	5.25074	0	0	0	0	-71.9855
349	1IBR	-66.6677	-114.445	8.87119	-8.92794	-8.01426	-4.67477	0	110.042		-49.519	8.71263	5.54858	8.8672	0	0	0	0	-4.55829		-1.14486	-283.554	-247.496	5.24776	0	0	0	0	-72.0646		30.7591	-18090.7	-20790	9929.19	-382.774	-1393.8	-43.6924	-52.664	-4251.55		-1105.45	-283.554	-247.496	5.24776	0	0	0	0	-72.0646
350	1IBR	-64.5776	-115.807	1.86678	-9.02285	-8.59455	-4.64777	0	117.89		-46.2619	3.12358	5.49244	1.86237	0	0	0	0	-4.44273		0.211493	-273.272	-235.298	11.0955	0	0	0	0	-78.2122		29.1427	-17967.5	-20829.1	9929.43	-387.694	-1391.3	-44.4712	-49.8724	-4249.38		-945.155	-273.272	-235.298	11.0955	0	0	0	0	-78.2122
351	1IBR	-65.5513	-113.647	5.28937	-8.5172	-8.62245	-3.50681	0	111.908		-48.4558	5.62966	2.82255	5.28869	0	0	0	0	-1.65318		-0.828409	-283.404	-247.495	5.24832	0	0	0	0	-71.9146		30.7567	-17889.5	-20896.2	9885.16	-379.78	-1384.51	-45.8278	-43.8264	-4173.3		-851.169	-283.404	-247.495	5.24832	0	0	0	0	-71.9146
352	1IBR	-68.3141	-126.595	7.74397	-9.22216	-7.97093	-4.03692	0	118.796		-47.0291	8.13188	5.49865	7.74104	0	0	0	0	-4.27897		-0.828836	-283.48	-247.487	5.25593	0	0	0	0	-71.9924		30.7436	-18133.9	-20949.1	9823.85	-388.385	-1392.91	-47.1842	-51.3585	-4138.32		-990.53	-283.48	-247.487	5.25593	0	0	0	0	-71.9924
353	1IBR	-68.9033	-111.527	5.61928	-8.6373	-8.44299	-4.33067	0	101.997		-43.5812	7.15249	6.53907	5.61564	0	0	0	0	-5.12503		0.122814	-283.38	-247.489	5.24642	0	0	0	0	-71.8912		30.7535	-18000.8	-20864.9	9942.54	-368.297	-1382.78	-48.4129	-47.1679	-4217.75		-1013.97	-283.38	-247.489	5.24642	0	0	0	0	-71.8912
354	1IBR	-69.048	-100.147	5.51794	-8.96217	-9.12332	-4.76768	0	92.8511		-44.4173	5.76628	4.7459	5.51229	0	0	0	0	-3.85666		-0.635254	-283.272	-247.491	5.24275	0	0	0	0	-71.782		30.7581	-17820.2	-20758.2	9911.37	-371.691	-1384.95	-50.7028	-47.6517	-4220.39		-897.984	-283.272	-247.491	5.24275	0	0	0	0	-71.782
355	1IBR	-71.1945	-121.21	1.9006	-8.90084	-8.12734	-3.74048	0	118.962		-50.0782	2.90386	6.0987	1.89762	0	0	0	0	-4.6937		-0.398759	-283.28	-247.496	5.25293	0	0	0	0	-71.7901		30.7528	-17966.8	-20812.4	9834.08	-374.628	-1389.48	-49.3392	-39.6069	-4181.75		-953.64	-283.28	-247.496	5.25293	0	0	0	0	-71.7901
356	1IBR	-61.08	-112.67	2.5847	-7.8671	-8.16024	-4.04723	0	114.035		-44.9548	3.19338	5.62157	2.58034	0	0	0	0	-4.75624		-0.252287	-283.363	-247.486	5.25476	0	0	0	0	-71.875		30.7432	-17942.1	-20958	10054.4	-381.132	-1396.4	-49.1546	-48.089	-4130.91		-1032.76	-283.363	-247.486	5.25476	0	0	0	0	-71.875
357	1IBR	-65.8798	-99.5785	2.03958	-7.88598	-8.09622	-4.42413	0	100.545		-48.4798	2.64643	2.01572	2.03711	0	0	0	0	-0.857876		-0.548522	-283.401	-247.492	5.24567	0	0	0	0	-71.9126		30.7581	-18043.6	-20890.3	9804.56	-382.927	-1393.8	-47.3641	-50.265	-4115.48		-968.044	-283.401	-247.492	5.24567	0	0	0	0	-71.9126
358	1IBR	-65.544	-111.203	3.04856	-7.88434	-8.96709	-4.86852	0	108.665		-44.3341	4.31826	6.57405	3.04372	0	0	0	0	-5.07054		-0.22897	-283.372	-247.491	5.24836	0	0	0	0	-71.8826		30.7538	-17940.9	-20793.4	9977.05	-372.904	-1398.61	-52.297	-40.1894	-4215.44		-1045.16	-283.372	-247.491	5.24836	0	0	0	0	-71.8826
359	1IBR	-62.1393	-103.15	2.56131	-7.86409	-9.05347	-4.56417	0	109.611		-49.6796	3.75666	2.86174	2.55784	0	0	0	0	-1.25537		-0.407563	-273.265	-235.297	11.0918	0	0	0	0	-78.2046		29.1448	-17911.2	-20822.5	9957.39	-373.698	-1395.4	-49.4706	-51.1107	-4175.26		-1001.08	-273.265	-235.297	11.0918	0	0	0	0	-78.2046
360	1IBR	-66.5478	-123.048	4.03203	-8.78699	-8.80371	-4.47638	0	117.174		-42.6385	4.63971	6.07837	4.02873	0	0	0	0	-5.23541		-0.231976	-283.402	-247.489	5.24973	0	0	0	0	-71.9118		30.75	-17976.4	-20932.6	9903.07	-381.596	-1385.51	-48.0354	-37.5563	-4190.08		-904.081	-283.402	-247.489	5.24973	0	0	0	0	-71.9118
361	1IBR	-62.1575	-88.9773	7.09975	-8.02926	-8.37994	-3.81624	0	89.598		-49.6525	6.98073	3.87216	7.09594	0	0	0	0	-3.04342		-0.94395	-283.493	-247.487	5.24704	0	0	0	0	-72.0053		30.7529	-17921.2	-20727.4	9895.73	-385.536	-1391.88	-44.4601	-38.5748	-4349.01		-880.107	-283.493	-247.487	5.24704	0	0	0	0	-72.0053
362	1IBR	-65.7785	-104.994	5.37255	-9.69933	-8.32806	-4.83197	0	98.2005		-41.498	6.87022	6.36408	5.36995	0	0	0	0	-4.85881		-0.00499501	-283.423	-247.505	5.24656	0	0	0	0	-71.9324		30.7672	-18047	-20606.8	9845.63	-389.279	-1392.01	-52.4872	-41.6705	-4489.21		-921.234	-283.423	-247.505	5.24656	0	0	0	0	-71.9324
363	1IBR	-61.6942	-76.717	4.15082	-7.91907	-8.12542	-4.52866	0	82.3881		-50.943	4.06317	2.46791	4.14889	0	0	0	0	-1.08103		-1.47259	-273.32	-235.292	11.097	0	0	0	0	-78.2609		29.136	-18109.6	-20015.1	9924.42	-373.865	-1403.3	-49.7604	-49.8017	-4942.49		-1199.7	-273.32	-235.292	11.097	0	0	0	0	-78.2609
364	1IBR	-56.5198	-75.7186	4.09719	-8.547	-7.53919	-3.94644	0	74.131		-38.9968	4.33805	2.86445	4.09789	0	0	0	0	-1.5867		-1.03758	-283.607	-247.488	5.24965	0	0	0	0	-72.1205		30.7515	-18119.1	-20147.7	9843.86	-378.959	-1403.63	-46.743	-42.1397	-4840.22		-1103.52	-283.607	-247.488	5.24965	0	0	0	0	-72.1205
365	1IBR	-65.3668	-85.5108	4.70068	-8.84391	-7.73323	-4.119	0	79.0217		-42.8822	5.16888	6.17389	4.69864	0	0	0	0	-5.10446		-0.599197	-283.21	-247.482	5.2515	0	0	0	0	-71.723		30.7433	-17944.8	-20236.2	9851.83	-376.26	-1390.98	-43.304	-38.7609	-4712.97		-998.204	-283.21	-247.482	5.2515	0	0	0	0	-71.723
366	1IBR	-73.4307	-102.944	2.10208	-8.93455	-8.89075	-4.51568	0	93.8194		-44.0675	3.52749	6.1174	2.09947	0	0	0	0	-4.7243		0.034921	-283.445	-247.489	5.24997	0	0	0	0	-71.9566		30.7511	-18087.9	-20378.6	9880.12	-377.713	-1383.82	-47.148	-30.456	-4642.7		-1107.58	-283.445	-247.489	5.24997	0	0	0	0	-71.9566
367	1IBR	-60.4053	-81.4625	8.65628	-8.78849	-8.3479	-4.60954	0	81.4682		-47.3214	8.95861	4.8673	8.65496	0	0	0	0	-3.68086		-0.882782	-283.313	-247.491	5.24173	0	0	0	0	-71.8233		30.7593	-17931.3	-20291.2	9913.25	-375.386	-1393.58	-43.089	-30.5442	-4663.19		-1047.46	-283.313	-247.491	5.24173	0	0	0	0	-71.8233
368	1IBR	-64.3947	-78.511	7.22162	-8.71047	-7.88703	-3.7667	0	79.7242		-52.4654	7.00454	4.28205	7.21915	0	0	0	0	-3.0424		-1.45425	-283.348	-247.485	5.25046	0	0	0	0	-71.8601		30.7465	-18127.2	-20544.3	9860.99	-380.758	-1389.92	-44.7005	-31.2208	-4497.17		-1100.13	-283.348	-247.485	5.25046	0	0	0	0	-71.8601
369	1IBR	-62.8497	-56.2637	2.56458	-7.91106	-8.82319	-4.75759	0	61.5741		-49.2329	3.19418	6.23388	2.55991	0	0	0	0	-4.69126		-0.908357	-283.35	-247.484	5.24663	0	0	0	0	-71.8613		30.7485	-18017.4	-20225.1	9983.93	-379.699	-1400.1	-43.7638	-31.7883	-4838.82		-1082.06	-283.35	-247.484	5.24663	0	0	0	0	-71.8613
370	1IBR	-56.6673	-94.8722	5.42595	-8.31465	-7.43889	-4.09113	0	89.9393		-37.3156	5.50155	5.63984	5.42132	0	0	0	0	-4.5494		-1.01021	-283.338	-247.496	5.24004	0	0	0	0	-71.8478		30.7657	-17773.5	-20455	10084.5	-386.929	-1382.04	-47.4655	-35.093	-4649.68		-901.858	-283.338	-247.496	5.24004	0	0	0	0	-71.8478
371	1IBR	-38.8045	-43.4488	5.0748	-6.92198	-7.65643	-3.57864	0	54.878		-37.1513	5.22784	1.01475	5.06846	0	0	0	0	-0.128737		-0.726627	-283.345	-247.488	5.24538	0	0	0	0	-71.8548		30.7524	-17975.4	-19948	9876.95	-383.72	-1390.25	-48.0253	-29.378	-5078.62		-974.455	-283.345	-247.488	5.24538	0	0	0	0	-71.8548
372	1IBR	-54.1627	-48.5869	3.98453	-8.10983	-7.51228	-2.4563	0	57.4453		-48.9273	3.401	1.2385	3.98347	0	0	0	0	-0.53976		-1.28122	-273.069	-235.293	11.0888	0	0	0	0	-78.0093		29.1442	-18019.4	-19786.6	9927.01	-383.875	-1381.91	-42.6992	-35.2596	-5208.93		-1107.15	-273.069	-235.293	11.0888	0	0	0	0	-78.0093
373	1IBR	-51.8813	-73.8658	7.51495	-7.51761	-7.74242	-3.1564	0	79.8357		-46.9497	6.51261	3.48389	7.50809	0	0	0	0	-2.59204		-1.88733	-283.424	-247.494	5.24597	0	0	0	0	-71.9349		30.7593	-17975	-20569	9933.92	-391.866	-1384.37	-45.613	-37.312	-4460.52		-1020.18	-283.424	-247.494	5.24597	0	0	0	0	-71.9349
374	1IBR	-59.5143	-102.493	6.83511	-8.56234	-6.70825	-2.02785	0	97.546		-44.1038	6.22312	3.6469	6.83103	0	0	0	0	-2.38209		-1.87273	-283.386	-247.493	5.25032	0	0	0	0	-71.8967		30.7536	-17856.2	-20666.5	9978.31	-383.732	-1384.43	-44.6394	-32.9226	-4359.11		-963.178	-283.386	-247.493	5.25032	0	0	0	0	-71.8967
375	1IBR	-66.1685	-112.586	8.29779	-9.44554	-8.25967	-4.64032	0	105.713		-45.2482	8.80538	6.50294	8.29419	0	0	0	0	-4.58296		-1.4088	-286.322	-250.228	3.70305	0	0	0	0	-70.7073		30.9101	-17912.7	-20552.5	9912.97	-383.185	-1365.66	-47.3553	-34.9893	-4441.73		-1000.3	-286.322	-250.228	3.70305	0	0	0	0	-70.7073
376	1IBR	-62.5059	-106.109	3.59662	-8.79942	-8.58801	-4.75556	0	105.154		-43.0043	3.7665	6.27892	3.58979	0	0	0	0	-4.8363		-1.26591	-286.125	-250.223	3.69493	0	0	0	0	-70.508		30.9114	-17922.7	-20579.5	9917.82	-375.617	-1393.43	-42.3511	-41.2663	-4394.24		-1014.09	-286.125	-250.223	3.69493	0	0	0	0	-70.508
377	1IBR	-61.7231	-93.5992	4.67891	-8.31495	-8.27519	-4.46535	0	98.3332		-50.0806	4.81851	5.84141	4.67315	0	0	0	0	-4.09195		-1.6041	-286.473	-250.227	3.70036	0	0	0	0	-70.858		30.9117	-18049.2	-20725.3	9922.47	-385.19	-1383.31	-43.2147	-45.3608	-4294.7		-1094.57	-286.473	-250.227	3.70036	0	0	0	0	-70.858
378	1IBR	-48.9313	-70.0194	9.46656	-8.17023	-7.76839	-3.42336	0	82.5846		-51.6012	13.0136	11.4111	9.46432	0	0	0	0	-5.22092		-2.6408	-286.309	-250.227	3.70072	0	0	0	0	-70.6936		30.9108	-17948.5	-20579.2	9993.14	-378.231	-1385.72	-42.7377	-33.6713	-4402.57		-1119.51	-286.309	-250.227	3.70072	0	0	0	0	-70.6936
379	1IBR	-53.1215	-85.2206	8.33173	-7.90838	-7.19917	-2.40817	0	88.1002		-46.817	7.60027	4.06916	8.32795	0	0	0	0	-2.78751		-2.00934	-286.22	-250.225	3.70576	0	0	0	0	-70.6038		30.9031	-17933.5	-20694	9885.87	-383.859	-1383.33	-47.0994	-43.9608	-4350.81		-916.29	-286.22	-250.225	3.70576	0	0	0	0	-70.6038
380	1IBR	-59.0712	-88.3774	3.30554	-8.75029	-7.79181	-4.7389	0	86.5128		-39.2311	5.36272	6.59895	3.30182	0	0	0	0	-4.82373		0.285688	-286.391	-250.225	3.70554	0	0	0	0	-70.7758		30.9039	-17761.6	-20609.9	10064.2	-387.55	-1377.8	-48.1803	-40.2189	-4434.94		-927.132	-286.391	-250.225	3.70554	0	0	0	0	-70.7758
381	1IBR	-50.2752	-84.8591	8.78949	-8.7405	-8.32374	-4.68509	0	91.0493		-43.5055	8.43341	4.05403	8.78838	0	0	0	0	-2.50214		-1.90686	-276.893	-240.699	9.70572	0	0	0	0	-75.4852		29.585	-17935.8	-20596.5	9938.19	-374.772	-1371.09	-48.8553	-43.3093	-4411.02		-1028.44	-276.893	-240.699	9.70572	0	0	0	0	-75.4852
382	1IBR	-58.9318	-92.6039	3.11405	-8.56747	-9.02016	-2.39112	0	93.8323		-43.2956	3.68356	1.74567	3.11061	0	0	0	0	-0.423753		-0.748977	-286.249	-250.221	3.70435	0	0	0	0	-70.6335		30.9011	-18063.6	-20437.8	9808.08	-378.492	-1388.08	-46.3744	-39.4174	-4546.84		-1034.66	-286.249	-250.221	3.70435	0	0	0	0	-70.6335
383	1IBR	-61.9154	-97.7569	6.33652	-9.59383	-8.59362	-4.86071	0	95.3777		-42.8245	7.56321	6.15792	6.33484	0	0	0	0	-4.55602		-0.373514	-286.49	-250.223	3.70534	0	0	0	0	-70.8761		30.904	-17959.2	-20330.5	9890.65	-376.497	-1352.11	-46.0329	-35.5566	-4687.17		-1021.96	-286.49	-250.223	3.70534	0	0	0	0	-70.8761
384	1IBR	-55.8639	-81.1133	4.24131	-8.91611	-8.82309	-4.23472	0	85.7016		-42.7197	4.54968	2.14472	4.23798	0	0	0	0	-1.08303		-0.749992	-286.369	-250.22	3.70324	0	0	0	0	-70.7534		30.902	-17941.6	-20318.5	9879.05	-378.663	-1400.66	-43.4464	-43.7279	-4702.4		-933.241	-286.369	-250.22	3.70324	0	0	0	0	-70.7534
385	1IBR	-62.5702	-88.6439	7.50327	-9.16525	-8.44926	-4.72833	0	92.8664		-51.9531	7.71738	4.75501	7.50078	0	0	0	0	-3.07512		-1.46329	-286.343	-250.229	3.71154	0	0	0	0	-70.7277		30.9025	-18054.7	-20370.2	9800.71	-380.6	-1380.87	-46.3428	-46.0197	-4611.83		-1019.55	-286.343	-250.229	3.71154	0	0	0	0	-70.7277
386	1IBR	-53.7233	-84.6103	6.15824	-8.19658	-8.2333	-3.90486	0	89.009		-43.9455	6.53325	6.45491	6.15204	0	0	0	0	-4.71329		-1.3604	-276.988	-240.706	9.71091	0	0	0	0	-75.5804		29.5868	-18027.3	-20294.1	9853.9	-380.687	-1378.53	-45.19	-49.4619	-4722.77		-1010.4	-276.988	-240.706	9.71091	0	0	0	0	-75.5804
387	1IBR	-60.7445	-74.2834	4.05834	-9.45291	-8.41896	-4.23807	0	80.4584		-48.8679	5.35277	6.33228	4.05368	0	0	0	0	-4.44856		-0.584629	-276.782	-240.7	9.70481	0	0	0	0	-75.3722		29.5858	-18109.7	-20168.9	9897.72	-377.675	-1405.94	-47.9343	-45.9533	-4810.79		-1150.19	-276.782	-240.7	9.70481	0	0	0	0	-75.3722
388	1IBR	-55.4731	-69.5407	3.04867	-8.21633	-9.37208	-4.41424	0	80.2561		-47.2345	4.56399	5.26358	3.04419	0	0	0	0	-3.69012		-0.0536522	-276.942	-240.703	9.70557	0	0	0	0	-75.5351		29.5908	-17908.2	-20079.3	9909.95	-380.903	-1412.1	-45.8253	-50.0807	-4869.85		-980.127	-276.942	-240.703	9.70557	0	0	0	0	-75.5351
389	1IBR	-52.7235	-74.9618	5.24355	-9.34998	-8.18857	-3.59988	0	82.8735		-44.7404	5.66064	5.69332	5.23906	0	0	0	0	-3.92003		-1.35171	-276.926	-240.703	9.71012	0	0	0	0	-75.5166		29.5836	-17839.8	-20090.2	9924.18	-377.626	-1372.95	-44.8278	-35.2179	-4867.54		-975.628	-276.926	-240.703	9.71012	0	0	0	0	-75.5166
390	1IBR	-57.9708	-67.9824	7.09435	-8.67731	-8.34112	-4.69475	0	64.312		-39.6816	7.68692	6.33637	7.08875	0	0	0	0	-4.77152		-0.966674	-286.336	-250.227	3.69885	0	0	0	0	-70.721		30.913	-18017.3	-20212.8	9921.44	-385.474	-1398.72	-46.1331	-39.197	-4832.72		-1023.69	-286.336	-250.227	3.69885	0	0	0	0	-70.721
391	1IBR	-59.609	-87.7976	9.60861	-9.17377	-8.32796	-4.00809	0	84.5816		-44.4917	10.1544	6.01312	9.60482	0	0	0	0	-4.09708		-1.36645	-276.719	-240.706	9.70147	0	0	0	0	-75.3104		29.5953	-18076.6	-20089.4	9855.11	-378.528	-1392.48	-48.2744	-45.2234	-4874.63		-1103.11	-276.719	-240.706	9.70147	0	0	0	0	-75.3104
392	1IBR	-62.3481	-81.1018	5.49305	-9.55521	-8.35794	-4.31674	0	75.2093		-39.7188	6.77563	6.51532	5.4893	0	0	0	0	-4.60489		-0.624091	-276.98	-240.7	9.70365	0	0	0	0	-75.5749		29.5913	-18067.6	-20273.2	9780.38	-374.327	-1392.38	-50.4204	-47.8185	-4745.67		-964.153	-276.98	-240.7	9.70365	0	0	0	0	-75.5749
393	1IBR	-61.1495	-93.2469	6.74683	-9.14209	-8.66201	-3.60963	0	100.37		-53.606	6.34998	4.00971	6.7442	0	0	0	0	-2.37928		-2.02464	-276.901	-240.701	9.70261	0	0	0	0	-75.4924		29.5902	-18030.3	-20286.5	9802.64	-376.94	-1374.51	-42.9358	-47.5724	-4704.42		-1000.04	-276.901	-240.701	9.70261	0	0	0	0	-75.4924
394	1IBR	-60.0532	-66.7077	3.84307	-8.2829	-7.74139	-4.06602	0	73.0155		-50.1138	3.71447	5.98974	3.83864	0	0	0	0	-4.46936		-1.64455	-276.745	-240.7	9.70872	0	0	0	0	-75.3358		29.5826	-17981.9	-19826.4	9891.13	-378.675	-1383.76	-44.3888	-51.9441	-5182.04		-1005.81	-276.745	-240.7	9.70872	0	0	0	0	-75.3358
395	1IBR	-58.0759	-86.6244	4.3741	-8.59041	-8.90498	-4.26157	0	95.9142		-49.9829	4.53517	2.58465	4.37376	0	0	0	0	-0.938775		-1.48446	-276.779	-240.699	9.70304	0	0	0	0	-75.3704		29.5871	-18071.6	-20753.6	9945.34	-379.77	-1381.69	-48.4849	-40.2828	-4306.97		-1106.19	-276.779	-240.699	9.70304	0	0	0	0	-75.3704
396	1IBR	-61.8433	-99.6219	2.6983	-8.55004	-7.83609	-3.97322	0	102.784		-47.3448	3.47494	6.10168	2.69353	0	0	0	0	-4.35343		-0.966846	-286.654	-250.225	3.7104	0	0	0	0	-71.0404		30.9012	-17991.4	-20828.3	9801.14	-382.277	-1385.99	-47.3908	-52.426	-4225.2		-870.947	-286.654	-250.225	3.7104	0	0	0	0	-71.0404
397	1IBR	-68.1973	-109.369	3.95386	-8.37248	-7.8115	-4.57932	0	103.928		-45.9468	4.95897	6.39615	3.94967	0	0	0	0	-4.67926		-0.707599	-286.371	-250.226	3.70619	0	0	0	0	-70.7551		30.9039	-18102.1	-20837.1	9834.53	-382.294	-1371.13	-42.7309	-60.8353	-4200.95		-1041.56	-286.371	-250.226	3.70619	0	0	0	0	-70.7551
398	1IBR	-52.7873	-89.733	4.84352	-7.74946	-7.97678	-3.41091	0	96.1052		-44.8659	5.23293	2.31238	4.83866	0	0	0	0	-0.720222		-1.19789	-286.375	-250.233	3.70297	0	0	0	0	-70.7595		30.9151	-18021.9	-20824.9	9840.55	-376.012	-1393.79	-44.5457	-52.944	-4118.29		-1051.9	-286.375	-250.233	3.70297	0	0	0	0	-70.7595
399	1IBR	-56.5986	-86.2294	4.4165	-8.75056	-8.3506	-3.59102	0	94.6852		-48.7786	5.3039	2.77831	4.41543	0	0	0	0	-0.846978		-1.04286	-277.019	-240.698	9.70085	0	0	0	0	-75.612		29.5902	-18014.9	-20964.4	9920.1	-385.819	-1397.28	-44.9888	-47.4844	-4074.92		-1020.1	-277.019	-240.698	9.70085	0	0	0	0	-75.612
400	1IBR	-59.1841	-94.5422	3.99057	-9.03157	-8.03345	-3.93799	0	98.037		-45.6664	4.66445	6.10227	3.98375	0	0	0	0	-4.33344		-1.08813	-276.971	-240.697	9.7023	0	0	0	0	-75.5648		29.5885	-18100.4	-21028.1	9770.11	-375.461	-1381.1	-43.1337	-50.1673	-3997.21		-995.28	-276.971	-240.697	9.7023	0	0	0	0	-75.5648
401	1IBR	-66.5582	-103.748	3.71435	-8.34948	-8.19199	-4.21785	0	103.142		-48.9071	4.46414	6.30149	3.7096	0	0	0	0	-4.66297		-0.883982	-286.595	-250.229	3.70641	0	0	0	0	-70.9821		30.9097	-17946	-20897.9	9941.48	-374.586	-1398.51	-45.8467	-54.4617	-4135.01		-981.091	-286.595	-250.229	3.70641	0	0	0	0	-70.9821
402	1IBR	-64.0488	-88.515	5.22635	-8.91852	-8.08781	-3.49396	0	85.2482		-45.508	6.01045	6.3001	5.22117	0	0	0	0	-4.80079		-0.710036	-286.361	-250.224	3.7061	0	0	0	0	-70.7463		30.9039	-17956.8	-20770	9812.77	-374.831	-1390.89	-46.4111	-52.3505	-4227.16		-907.988	-286.361	-250.224	3.7061	0	0	0	0	-70.7463
403	1IBR	-54.167	-74.4363	3.92728	-8.89227	-8.71169	-4.00279	0	82.5061		-44.5574	3.55193	1.17478	3.92359	0	0	0	0	-0.653956		-0.892487	-286.359	-250.229	3.71218	0	0	0	0	-70.744		30.9023	-17826.1	-20777.8	10019.1	-378.967	-1385.11	-45.6215	-44.7834	-4272.65		-940.255	-286.359	-250.229	3.71218	0	0	0	0	-70.744
404	1IBR	-63.0867	-91.0155	7.54439	-7.17423	-8.27488	-4.19147	0	90.5593		-50.5343	7.10315	5.48911	7.5417	0	0	0	0	-4.02603		-1.90162	-286.177	-250.224	3.70572	0	0	0	0	-70.5605		30.9013	-18030.4	-20939.6	9937.02	-380.889	-1394.85	-45.5981	-43.5203	-4138.95		-1023.95	-286.177	-250.224	3.70572	0	0	0	0	-70.5605
405	1IBR	-59.2	-92.3584	5.52377	-8.60205	-7.75781	-3.51807	0	90.8485		-43.3359	5.75465	6.06839	5.52142	0	0	0	0	-4.63973		-1.19543	-286.426	-250.223	3.70474	0	0	0	0	-70.8112		30.9036	-18095.1	-21034.3	9859.07	-389.991	-1406.16	-43.735	-53.2666	-4106.58		-920.089	-286.426	-250.223	3.70474	0	0	0	0	-70.8112
406	1IBR	-60.9922	-84.1505	6.19288	-8.85341	-8.51205	-3.75292	0	83.1615		-45.0777	6.45335	6.27979	6.18954	0	0	0	0	-4.90579		-1.11019	-286.227	-250.23	3.69807	0	0	0	0	-70.6107		30.9159	-17926.9	-20793.6	9979.16	-377.055	-1381.89	-48.3325	-46.4696	-4273.72		-984.903	-286.227	-250.23	3.69807	0	0	0	0	-70.6107
407	1IBR	-59.7504	-81.8197	5.51342	-9.21141	-8.17852	-4.0261	0	80.5587		-42.5868	7.25768	6.17539	5.507	0	0	0	0	-4.36837		-0.0563383	-286.451	-250.221	3.70235	0	0	0	0	-70.8382		30.9056	-17796.9	-20947.4	10061.3	-380.301	-1389.13	-44.2299	-47.3106	-4154.55		-895.25	-286.451	-250.221	3.70235	0	0	0	0	-70.8382
408	1IBR	-60.0626	-94.1142	2.89928	-8.86246	-9.11645	-4.78269	0	93.2435		-39.3296	3.84988	1.54976	2.89719	0	0	0	0	-0.647189		0.0501157	-286.364	-250.231	3.70758	0	0	0	0	-70.7493		30.9085	-18112	-20908.8	9778.93	-375.97	-1380.94	-45.5037	-37.1557	-4124.61		-1017.94	-286.364	-250.231	3.70758	0	0	0	0	-70.7493
409	1IBR	-65.2869	-100.133	7.04187	-8.71801	-8.80398	-4.01113	0	97.5996		-48.2618	7.43594	6.23424	7.03863	0	0	0	0	-4.62482		-1.21211	-286.337	-250.218	3.70289	0	0	0	0	-70.7207		30.899	-18035.5	-20881.5	9886.65	-386.951	-1384.47	-42.9355	-42.69	-4175.29		-1008.35	-286.337	-250.218	3.70289	0	0	0	0	-70.7207
410	1IBR	-48.5829	-83.8203	5.21074	-8.37598	-8.32599	-4.57422	0	89.952		-38.6492	4.98599	-0.912679	5.20626	0	0	0	0	0.317617		0.374793	-277.702	-237.652	7.33171	0	0	0	0	-76.5798		29.1978	-17933.1	-20734.5	9985.54	-382.036	-1383.27	-47.8132	-59.4984	-4283.1		-1028.42	-277.702	-237.652	7.33171	0	0	0	0	-76.5798
411	1IBR	-58.0836	-115.978	4.70816	-8.74886	-8.01151	-3.03107	0	112.454		-39.4761	4.90665	6.28267	4.70288	0	0	0	0	-4.86056		-1.21833	-286.265	-250.223	3.69507	0	0	0	0	-70.6502		30.914	-18009.4	-20835	9829.58	-380.646	-1388.6	-44.4165	-52.357	-4216.93		-920.973	-286.265	-250.223	3.69507	0	0	0	0	-70.6502
412	1IBR	-54.3918	-104.492	8.41826	-9.33699	-8.58395	-3.78963	0	105.158		-41.7659	9.83692	3.85014	8.41333	0	0	0	0	-2.49668		0.0701207	-286.527	-250.222	3.7016	0	0	0	0	-70.9112		30.9046	-18034.8	-20780.9	9847.9	-390.731	-1398.42	-49.4448	-55.7932	-4305.42		-901.992	-286.527	-250.222	3.7016	0	0	0	0	-70.9112
413	1IBR	-65.9539	-104.314	2.82316	-9.45025	-8.7434	-4.48425	0	99.386		-41.1711	4.81201	6.48025	2.82149	0	0	0	0	-4.94242		0.452685	-286.437	-250.227	3.70571	0	0	0	0	-70.8212		30.9056	-17967	-20653.3	9967.86	-378.201	-1376.95	-45.8738	-44.0799	-4378.06		-1058.36	-286.437	-250.227	3.70571	0	0	0	0	-70.8212
414	1IBR	-61.421	-90.8522	4.94462	-8.5465	-8.04148	-3.85113	0	92.7598		-47.8342	5.50156	6.01356	4.94176	0	0	0	0	-4.68651		-0.767251	-286.422	-250.226	3.70569	0	0	0	0	-70.8085		30.907	-17975.2	-20686.8	9888.61	-380.217	-1390.64	-48.3365	-42.6193	-4352.37		-962.776	-286.422	-250.226	3.70569	0	0	0	0	-70.8085
415	1IBR	-54.9872	-91.6951	3.83055	-8.86548	-8.62507	-5.27737	0	94.1318		-38.4865	4.52109	1.99071	3.82762	0	0	0	0	-1.20327		-0.093963	-286.271	-250.227	3.69982	0	0	0	0	-70.6556		30.9115	-18128.1	-20924.3	9940.62	-379.957	-1390.08	-45.5561	-51.7291	-4142.46		-1134.59	-286.271	-250.227	3.69982	0	0	0	0	-70.6556
416	1IBR	-54.7123	-99.3916	5.60787	-8.4579	-8.66346	-4.423	0	99.1909		-38.575	6.55299	5.16214	5.60165	0	0	0	0	-4.2378		0.0269992	-286.226	-250.221	3.71329	0	0	0	0	-70.6096		30.8906	-17908	-20887.9	9970	-374.139	-1389.79	-43.683	-47.848	-4186.23		-948.355	-286.226	-250.221	3.71329	0	0	0	0	-70.6096
417	1IBR	-63.0387	-97.3915	8.10955	-9.05745	-8.83657	-4.19779	0	92.3191		-43.9839	8.60933	6.2988	8.10337	0	0	0	0	-4.81812		-0.97472	-286.226	-250.219	3.7034	0	0	0	0	-70.6098		30.8993	-17916.2	-20777.8	9920.57	-371.852	-1384.47	-47.4471	-59.9352	-4215.7		-979.633	-286.226	-250.219	3.7034	0	0	0	0	-70.6098
418	1IBR	-58.1197	-102.488	5.20704	-9.04219	-8.50413	-4.0581	0	102.55		-41.7847	5.16284	5.8034	5.20356	0	0	0	0	-4.37185		-1.47228	-276.812	-240.704	9.70739	0	0	0	0	-75.4035		29.5875	-17999.3	-20105.8	9893.99	-372.515	-1384.58	-47.5052	-50.6027	-4852.3		-1079.92	-276.812	-240.704	9.70739	0	0	0	0	-75.4035
419	1IBR	-55.8185	-69.5788	4.08062	-8.05203	-8.75781	-4.66045	0	78.7523		-47.6023	4.20899	5.96889	4.07349	0	0	0	0	-4.39312		-1.44027	-286.394	-250.224	3.70396	0	0	0	0	-70.7786		30.904	-17996.2	-20097.9	9926.87	-373.217	-1395.48	-49.345	-37.2875	-4934.23		-1035.66	-286.394	-250.224	3.70396	0	0	0	0	-70.7786
420	1IBR	-67.4156	-89.6738	4.32505	-8.69508	-8.13381	-4.36626	0	89.0991		-49.9707	4.71567	6.7088	4.31931	0	0	0	0	-4.87705		-1.43539	-286.383	-250.22	3.7049	0	0	0	0	-70.7675		30.9004	-18082.8	-20028.7	9887.02	-366.445	-1405.58	-48.1081	-40.8049	-4955.36		-1124.82	-286.383	-250.22	3.7049	0	0	0	0	-70.7675
421	1IBR	-57.47	-73.6196	8.17391	-7.94436	-8.54836	-4.88533	0	81.4306		-52.0768	8.38863	3.82737	8.16751	0	0	0	0	-2.50764		-1.09862	-286.324	-250.223	3.70041	0	0	0	0	-70.7091		30.9077	-17933.5	-20109.2	10064.8	-371.941	-1398.81	-54.0569	-37.0038	-4856.67		-1170.65	-286.324	-250.223	3.70041	0	0	0	0	-70.7091
422	1IBR	-56.6895	-70.1146	7.47213	-8.53333	-7.25919	-2.28127	0	72.4633		-48.4366	6.11241	5.54626	7.46826	0	0	0	0	-4.01317		-2.88893	-286.195	-250.226	3.69775	0	0	0	0	-70.5799		30.9133	-18025.8	-20076.3	9988.5	-369.594	-1384.34	-42.7424	-45.6797	-4841.32		-1254.29	-286.195	-250.226	3.69775	0	0	0	0	-70.5799
423	1IBR	-58.5903	-65.3935	2.32691	-8.46046	-8.73927	-4.70065	0	75.4535		-49.0768	2.17349	1.1126	2.3263	0	0	0	0	-0.300034		-0.965376	-276.915	-240.705	9.70711	0	0	0	0	-75.5071		29.5897	-17944.3	-20230.3	9948.73	-377.279	-1399.87	-48.6684	-41.7405	-4724.32		-1070.82	-276.915	-240.705	9.70711	0	0	0	0	-75.5071
424	1IBR	-55.7192	-56.2782	2.92819	-8.06022	-8.03686	-3.29905	0	61.241		-44.2141	3.26129	1.40674	2.92564	0	0	0	0	-0.549012		-0.52208	-283.361	-247.489	5.2515	0	0	0	0	-71.8733		30.7496	-17900.9	-20136.9	9861.33	-372.315	-1422.1	-44.9977	-38.8684	-4764.17		-982.857	-283.361	-247.489	5.2515	0	0	0	0	-71.8733
425	1IBR	-60.9226	-76.2227	7.42653	-8.80967	-8.53168	-4.78867	0	75.0162		-45.0126	7.03177	3.65771	7.4247	0	0	0	0	-2.93475		-1.11588	-283.463	-247.481	5.25149	0	0	0	0	-71.9743		30.7417	-18036	-20112.7	9858.38	-379.868	-1403.56	-49.1	-51.8549	-4874.3		-1023.02	-283.463	-247.481	5.25149	0	0	0	0	-71.9743
426	1IBR	-61.9154	-63.2238	4.22724	-8.2244	-7.9473	-3.43981	0	63.2759		-46.5832	4.89559	3.39299	4.223	0	0	0	0	-1.90973		-0.810669	-283.388	-247.487	5.24638	0	0	0	0	-71.8996		30.7516	-17912.5	-19956.4	9983.93	-373.186	-1397.25	-40.4733	-48.3586	-5022.09		-1058.72	-283.388	-247.487	5.24638	0	0	0	0	-71.8996
427	1IBR	-67.0801	-84.7316	3.63655	-8.82515	-9.05687	-4.373	0	81.2023		-44.9323	4.36602	6.30411	3.63574	0	0	0	0	-5.02393		-0.549903	-283.421	-247.49	5.24616	0	0	0	0	-71.9309		30.7534	-18068	-20125.6	9965.08	-368.424	-1385.98	-49.2856	-46.796	-4843.59		-1213.45	-283.421	-247.49	5.24616	0	0	0	0	-71.9309
428	1IBR	-47.4894	-73.4417	6.36191	-8.50398	-8.26588	-2.98711	0	75.2125		-35.8651	7.03862	3.0172	6.35811	0	0	0	0	-1.81933		-0.517363	-283.406	-247.48	5.2485	0	0	0	0	-71.9186		30.7441	-18066.1	-20483.1	9944.87	-371.969	-1397.93	-48.3252	-49.9451	-4470.83		-1188.96	-283.406	-247.48	5.2485	0	0	0	0	-71.9186
429	1IBR	-62.529	-98.7393	2.56232	-8.12441	-8.34585	-4.08533	0	98.5608		-44.3573	3.04815	6.09834	2.55845	0	0	0	0	-5.14333		-0.46532	-283.296	-247.493	5.24089	0	0	0	0	-71.804		30.7606	-18077.8	-20601.3	9880.14	-372.755	-1397.82	-44.8645	-45.9957	-4440.15		-1055.07	-283.296	-247.493	5.24089	0	0	0	0	-71.804
430	1IBR	-61.9639	-104.839	5.84793	-9.03688	-8.03726	-3.18175	0	100.275		-42.9924	5.60646	4.2418	5.8422	0	0	0	0	-3.4545		-1.02303	-283.426	-247.487	5.25287	0	0	0	0	-71.9375		30.7447	-18024.4	-20535.4	9911.37	-371.897	-1404.36	-48.941	-51.7769	-4444.33		-1079.06	-283.426	-247.487	5.25287	0	0	0	0	-71.9375
431	1IBR	-58.5038	-98.3592	3.78799	-8.99407	-7.94995	-4.67874	0	103.99		-46.3	3.25214	1.53433	3.78238	0	0	0	0	-0.79923		-1.26533	-273.285	-235.296	11.087	0	0	0	0	-78.2254		29.1496	-18023.3	-20601	9901.44	-368.413	-1409.74	-50.4917	-53.9104	-4397.9		-1043.22	-273.285	-235.296	11.087	0	0	0	0	-78.2254
432	1IBR	-60.5373	-95.5752	3.30624	-8.7415	-9.09464	-3.63144	0	100.732		-47.5332	3.24246	0.979028	3.29999	0	0	0	0	-0.187143		-0.849414	-283.518	-247.492	5.24537	0	0	0	0	-72.0296		30.7581	-18135.8	-20757.1	9899.56	-372.097	-1397.97	-47.5239	-50.9879	-4337.96		-1071.71	-283.518	-247.492	5.24537	0	0	0	0	-72.0296
433	1IBR	-57.6305	-103.957	6.15442	-9.03139	-8.68648	-4.41791	0	109.345		-47.0371	6.65879	3.80437	6.1507	0	0	0	0	-2.1002		-1.19609	-283.495	-247.488	5.24001	0	0	0	0	-72.0062		30.7588	-18016.2	-20856.3	9875.09	-374.871	-1410.76	-49.1449	-52.6339	-4190.24		-957.346	-283.495	-247.488	5.24001	0	0	0	0	-72.0062
434	1IBR	-48.2548	-92.7758	12.5529	-8.85196	-7.38438	-1.35847	0	100.612		-51.0495	16.2455	17.6379	12.5484	0	0	0	0	-10.5307		-3.41011	-283.543	-247.483	5.24354	0	0	0	0	-72.0551		30.7515	-18042.9	-20701.2	9834.53	-370.86	-1389.99	-48.4231	-61.4407	-4233.28		-1072.25	-283.543	-247.483	5.24354	0	0	0	0	-72.0551
435	1IBR	-59.57	-110.85	3.74086	-8.85104	-8.09584	-4.59565	0	114.506		-45.4247	3.19444	0.806379	3.73652	0	0	0	0	-0.507965		-0.840499	-273.273	-235.293	11.0941	0	0	0	0	-78.2134		29.1394	-18232	-20664.1	9745.52	-378.13	-1406.52	-48.591	-54.9274	-4277.99		-1147.25	-273.273	-235.293	11.0941	0	0	0	0	-78.2134
436	1IBR	-68.5256	-134.842	4.38541	-8.60536	-7.94878	-4.70689	0	130.811		-47.619	4.92508	6.26068	4.3808	0	0	0	0	-4.80615		-0.910256	-283.471	-247.492	5.24606	0	0	0	0	-71.9811		30.7564	-18033.6	-20794.1	9966.4	-369.283	-1395.39	-47.8972	-51.3709	-4202.95		-1139.06	-283.471	-247.492	5.24606	0	0	0	0	-71.9811
437	1IBR	-56.6575	-100.783	5.09655	-8.61774	-8.64184	-4.40403	0	106.979		-46.2862	5.12323	2.31719	5.09074	0	0	0	0	-0.808981		-1.47572	-273.094	-235.299	11.0978	0	0	0	0	-78.0321		29.1392	-17956.3	-20751.4	10017.3	-374.975	-1396.93	-45.4698	-44.3819	-4235.62		-1124.93	-273.094	-235.299	11.0978	0	0	0	0	-78.0321
438	1IBR	-58.5302	-115.546	8.50049	-8.5383	-8.31097	-3.73157	0	115.607		-46.5103	8.3705	3.72848	8.49777	0	0	0	0	-3.29061		-0.565143	-283.377	-247.482	5.24662	0	0	0	0	-71.8883		30.7468	-17902	-20959.2	9986.26	-368.475	-1381.48	-50.2522	-45.8137	-4098.59		-984.428	-283.377	-247.482	5.24662	0	0	0	0	-71.8883
439	1IBR	-64.4582	-100.079	2.94532	-8.57087	-8.12633	-3.46125	0	99.2601		-46.4259	2.65279	1.05397	2.94146	0	0	0	0	-0.407322		-0.935329	-283.437	-247.483	5.25119	0	0	0	0	-71.9478		30.7429	-18135.9	-20925.1	9864.79	-369.109	-1403.05	-49.1197	-55.7966	-4100.78		-1097.79	-283.437	-247.483	5.25119	0	0	0	0	-71.9478
440	1IBR	-64.599	-95.0214	4.00077	-8.89936	-8.66804	-4.7192	0	97.8851		-49.1769	3.72743	2.23548	3.99959	0	0	0	0	-1.52648		-0.981155	-283.243	-247.478	5.24226	0	0	0	0	-71.7532		30.7454	-18218.7	-20811.2	9788.67	-378.454	-1407.76	-48.9869	-41.1298	-4170.72		-1149.13	-283.243	-247.478	5.24226	0	0	0	0	-71.7532
441	1IBR	-60.2857	-80.5917	4.3513	-8.23246	-8.7809	-4.17725	0	83.3138		-46.1685	4.25836	2.50627	4.34823	0	0	0	0	-1.7253		-0.870835	-272.883	-235.301	11.0961	0	0	0	0	-77.8178		29.1405	-17999.6	-20898.5	9902.92	-370.952	-1399.41	-48.8137	-56.2899	-4145.66		-982.82	-272.883	-235.301	11.0961	0	0	0	0	-77.8178
442	1IBR	-62.5032	-106.071	3.72406	-8.79639	-8.15419	-4.90525	0	103.577		-41.8783	4.7251	5.99591	3.72057	0	0	0	0	-4.96828		-0.0231042	-283.272	-247.496	5.24835	0	0	0	0	-71.7821		30.7578	-18007.5	-20921.2	9942.54	-374.959	-1379.7	-48.9742	-51.1559	-4066.06		-1107.97	-283.272	-247.496	5.24835	0	0	0	0	-71.7821
443	1IBR	-64.0292	-106.458	3.03886	-8.24387	-7.90489	-4.31509	0	103.294		-43.4405	3.75353	5.20196	3.03486	0	0	0	0	-4.27819		-0.205095	-283.407	-247.488	5.24679	0	0	0	0	-71.9182		30.7517	-18101.8	-21008.4	9805.46	-378.26	-1390.16	-47.5864	-55.5929	-4091.39		-935.891	-283.407	-247.488	5.24679	0	0	0	0	-71.9182
444	1IBR	-67.4518	-80.4572	4.90869	-8.78154	-9.13473	-4.20476	0	78.5215		-48.3038	4.85844	4.05087	4.90448	0	0	0	0	-3.5918		-0.5051	-283.271	-247.493	5.24378	0	0	0	0	-71.7806		30.7588	-17945.2	-20599.6	9946.62	-373.971	-1405.52	-55.1451	-54.2505	-4357.71		-1045.63	-283.271	-247.493	5.24378	0	0	0	0	-71.7806
445	1IBR	-61.5352	-82.3067	5.57948	-8.45735	-8.85626	-4.37355	0	80.6948		-43.8156	5.72198	2.90893	5.57489	0	0	0	0	-1.81388		-0.947963	-283.444	-247.493	5.24326	0	0	0	0	-71.9555		30.7602	-17846.4	-20141	9992.57	-374.417	-1375.86	-51.502	-54.2296	-4881.52		-960.425	-283.444	-247.493	5.24326	0	0	0	0	-71.9555
446	1IBR	-64.2597	-89.823	4.14497	-8.98803	-8.25275	-4.32575	0	82.3063		-39.3215	5.67664	6.42278	4.13942	0	0	0	0	-5.17321		0.287655	-283.326	-247.479	5.24689	0	0	0	0	-71.8372		30.7438	-17990.7	-20406.2	9974.71	-376.587	-1379.92	-43.7301	-53.9814	-4624.8		-1080.12	-283.326	-247.479	5.24689	0	0	0	0	-71.8372
447	1IBR	-65.0938	-87.3493	4.47842	-9.33751	-8.07619	-4.80499	0	84.3226		-44.3269	6.05179	6.44751	4.47382	0	0	0	0	-4.96012		0.0905804	-283.29	-247.492	5.24409	0	0	0	0	-71.7988		30.7574	-17960.5	-20352.9	9981.92	-377.946	-1398.5	-51.1478	-51.6852	-4667.96		-1042.22	-283.29	-247.492	5.24409	0	0	0	0	-71.7988
448	1IBR	-66.0821	-96.8645	4.62587	-8.29688	-8.32022	-3.31488	0	88.4587		-42.3702	5.98514	6.13399	4.62275	0	0	0	0	-5.00809		0.236486	-283.35	-247.487	5.24595	0	0	0	0	-71.8608		30.7524	-17911.1	-20357.3	9959.7	-382.898	-1400.33	-42.4194	-49.8545	-4744.75		-893.234	-283.35	-247.487	5.24595	0	0	0	0	-71.8608
449	1IBR	-57.4946	-82.3903	9.77951	-9.08974	-8.018	-3.79265	0	80.6533		-44.6368	9.1148	5.56686	9.7751	0	0	0	0	-4.86138		-1.36578	-273.076	-235.294	11.0925	0	0	0	0	-78.0153		29.1401	-18037.4	-20312.9	9821.59	-382.892	-1386.37	-49.0588	-46.6117	-4742.48		-938.679	-273.076	-235.294	11.0925	0	0	0	0	-78.0153
450	1IBR	-65.2312	-73.6706	3.50651	-8.82462	-8.40996	-4.49237	0	68.4677		-41.8078	4.36319	6.03028	3.50349	0	0	0	0	-4.94445		-0.226126	-283.336	-247.491	5.24843	0	0	0	0	-71.847		30.753	-17992.4	-19991.7	9880.08	-376.197	-1393.46	-49.5722	-49.2116	-5007.33		-1004.96	-283.336	-247.491	5.24843	0	0	0	0	-71.847
451	1IBR	-60.1957	-58.3852	2.69747	-8.13917	-8.89768	-4.68977	0	61.9388		-44.7202	2.64773	1.76092	2.69496	0	0	0	0	-1.16903		-0.639123	-283.048	-247.493	5.2406	0	0	0	0	-71.5553		30.7598	-17933.4	-20093.8	9932.11	-367.675	-1394.35	-50.2856	-40.8612	-4882.15		-1036.4	-283.048	-247.493	5.2406	0	0	0	0	-71.5553
452	1IBR	-55.5594	-65.5346	3.97316	-8.67652	-8.30713	-2.98409	0	71.6405		-45.6707	4.63881	5.59869	3.97152	0	0	0	0	-4.62934		-0.302067	-283.122	-247.492	5.24269	0	0	0	0	-71.6307		30.7579	-18041.5	-20028.3	9857.81	-375.273	-1394.38	-49.02	-46.7547	-4953.93		-1051.64	-283.122	-247.492	5.24269	0	0	0	0	-71.6307
453	1IBR	-69.8184	-76.4966	5.32329	-9.79094	-8.08189	-4.9594	0	68.3194		-44.1323	6.2058	6.31159	5.32008	0	0	0	0	-5.04473		-0.38113	-283.335	-247.488	5.24868	0	0	0	0	-71.8452		30.7494	-17955.3	-19929.3	9921.06	-384.298	-1396.22	-51.6215	-47.214	-5071.44		-996.245	-283.335	-247.488	5.24868	0	0	0	0	-71.8452
454	1IBR	-66.953	-73.5431	4.41316	-9.02238	-8.121	-4.77994	0	71.3054		-47.2052	4.34924	1.68422	4.40899	0	0	0	0	-0.712907		-1.03107	-283.356	-247.504	5.24254	0	0	0	0	-71.8653		30.7701	-18107.2	-19977.6	9836.65	-379.411	-1398.18	-52.175	-46.9099	-4959.3		-1130.31	-283.356	-247.504	5.24254	0	0	0	0	-71.8653
455	1IBR	-66.6101	-79.9896	5.39402	-9.18544	-7.78673	-4.8086	0	76.323		-46.5568	5.90514	6.30096	5.389	0	0	0	0	-5.06977		-0.71504	-283.275	-247.496	5.24151	0	0	0	0	-71.7856		30.765	-18070.1	-20001.4	9806.34	-389.498	-1387.88	-47.1859	-52.5808	-4972.13		-1025.81	-283.275	-247.496	5.24151	0	0	0	0	-71.7856
456	1IBR	-60.2585	-68.7708	3.27498	-8.36918	-8.67016	-4.17216	0	66.0471		-39.5983	3.64951	1.77301	3.26801	0	0	0	0	-1.05654		-0.334969	-283.407	-247.486	5.24785	0	0	0	0	-71.9175		30.7486	-17877.8	-20017.9	9971.22	-390.744	-1412.3	-47.0351	-48.1653	-4973.06		-959.823	-283.407	-247.486	5.24785	0	0	0	0	-71.9175
457	1IBR	-66.4304	-88.3583	3.42073	-8.39732	-8.77055	-4.49429	0	87.631		-47.4616	3.45117	4.88438	3.41693	0	0	0	0	-4.14424		-0.705903	-283.273	-247.481	5.24922	0	0	0	0	-71.784		30.7434	-18025	-19747.9	9913.44	-385.563	-1393.72	-45.3317	-44.2993	-5232.39		-1089.23	-283.273	-247.481	5.24922	0	0	0	0	-71.784
458	1IBR	-65.3086	-88.4386	4.15052	-9.13977	-7.69553	-4.66468	0	82.8636		-42.3841	4.36952	5.9566	4.14274	0	0	0	0	-5.11471		-0.615116	-273.136	-235.291	11.0946	0	0	0	0	-78.0761		29.1372	-17876.9	-19869.1	9961.7	-375.57	-1385.38	-46.4334	-55.0244	-5090.7		-1016.45	-273.136	-235.291	11.0946	0	0	0	0	-78.0761
459	1IBR	-62.9776	-99.0452	2.00192	-7.64099	-8.67574	-4.67852	0	104.343		-49.2825	2.84541	6.04388	2.00066	0	0	0	0	-4.76861		-0.430522	-283.214	-247.492	5.25087	0	0	0	0	-71.7233		30.7504	-18074.4	-20520.8	9836.48	-385.454	-1388.22	-43.9852	-56.0177	-4523.08		-993.344	-283.214	-247.492	5.25087	0	0	0	0	-71.7233
460	1IBR	-61.8549	-99.5629	7.59131	-9.15644	-8.04981	-3.88755	0	92.9426		-41.7321	8.62192	6.56514	7.58717	0	0	0	0	-4.6917		-0.838679	-283.374	-247.499	5.24063	0	0	0	0	-71.8837		30.7681	-18074.5	-20456.7	9979.84	-377.013	-1382.01	-48.9508	-53.1467	-4541.06		-1195.5	-283.374	-247.499	5.24063	0	0	0	0	-71.8837
461	1IBR	-61.7844	-119.303	4.37024	-8.61412	-8.15186	-3.86006	0	119.109		-45.3352	5.08698	5.50923	4.36962	0	0	0	0	-4.27641		-0.515467	-283.361	-247.484	5.24524	0	0	0	0	-71.8716		30.7501	-18089.5	-20446.3	9754.3	-374.144	-1391.82	-47.5277	-39.7553	-4570.31		-973.857	-283.361	-247.484	5.24524	0	0	0	0	-71.8716
462	1IBR	-57.9407	-92.9921	3.42851	-8.65378	-8.45195	-4.6066	0	102.338		-49.0027	4.22577	5.33584	3.42418	0	0	0	0	-4.32869		-0.205573	-283.286	-247.492	5.24798	0	0	0	0	-71.7963		30.7538	-18061.5	-20379.3	9889.82	-371.603	-1414.15	-48.8295	-39.8784	-4593.26		-1104.28	-283.286	-247.492	5.24798	0	0	0	0	-71.7963
463	1IBR	-70.2679	-128.24	2.79356	-9.37853	-9.00523	-4.39726	0	124.126		-46.166	3.94034	5.36796	2.78851	0	0	0	0	-4.09053		-0.1256	-283.363	-247.483	5.24465	0	0	0	0	-71.8728		30.7484	-18070.1	-20450.1	9971.91	-379.42	-1382.97	-44.1018	-35.8809	-4560.49		-1189.04	-283.363	-247.483	5.24465	0	0	0	0	-71.8728
464	1IBR	-80.6347	-130.162	-2.03565	-9.76046	-8.71832	-4.27076	0	121.75		-47.4382	-7.34859	-13.5216	-2.03971	0	0	0	0	6.5875		1.62522	-272.006	-228.986	11.194	0	0	0	0	-82.6218		28.4077	-18043.5	-20439.6	9833.26	-373.542	-1380.8	-46.8217	-31.0988	-4595.79		-1009.11	-272.006	-228.986	11.194	0	0	0	0	-82.6218
465	1IBR	-64.33	-97.0279	4.95377	-8.70118	-7.82415	-4.27988	0	96.3255		-47.7761	4.72927	5.30208	4.94919	0	0	0	0	-4.47924		-1.04277	-283.277	-247.485	5.24789	0	0	0	0	-71.7857		30.7458	-17925.5	-20465.3	9896.69	-377.899	-1384.34	-49.2344	-35.3081	-4551.49		-958.607	-283.277	-247.485	5.24789	0	0	0	0	-71.7857
466	1IBR	-57.9898	-99.5125	4.58572	-8.30854	-8.40208	-4.37951	0	103.79		-45.7626	4.3524	2.30918	4.58005	0	0	0	0	-1.47018		-1.06665	-283.379	-247.496	5.24391	0	0	0	0	-71.8886		30.7625	-17949.2	-20489.5	9937.51	-369.524	-1394.04	-46.8569	-34.4653	-4505.67		-1046.65	-283.379	-247.496	5.24391	0	0	0	0	-71.8886
467	1IBR	-61.2873	-94.662	3.02724	-8.46417	-8.51983	-4.29973	0	97.3793		-45.7481	4.27092	4.87373	3.02256	0	0	0	0	-3.72674		0.101375	-283.375	-247.502	5.23799	0	0	0	0	-71.8858		30.7749	-17963.3	-20574.9	9901.62	-368.273	-1395.52	-45.3942	-40.3495	-4381.51		-1058.92	-283.375	-247.502	5.23799	0	0	0	0	-71.8858
468	1IBR	-50.7705	-100.377	6.91874	-8.44643	-7.86001	-4.07258	0	104.524		-41.4564	7.58745	3.47925	6.91412	0	0	0	0	-3.54758		0.741649	-283.314	-247.491	5.24314	0	0	0	0	-71.823		30.7565	-18008.6	-20634.8	9973.39	-371.033	-1384	-48.3461	-36.1896	-4344.89		-1162.77	-283.314	-247.491	5.24314	0	0	0	0	-71.823
469	1IBR	-51.1157	-89.2171	10.5625	-9.3128	-8.81423	-4.008	0	94.3774		-44.7035	15.7492	17.457	10.5591	0	0	0	0	-10.2759		-1.99101	-283.337	-247.49	5.24859	0	0	0	0	-71.8475		30.7519	-18191.8	-20672.4	9849.55	-380.731	-1405.8	-46.3193	-42.4797	-4423.99		-1069.65	-283.337	-247.49	5.24859	0	0	0	0	-71.8475
470	1IBR	-61.957	-85.1305	5.09838	-8.32039	-8.59196	-4.3062	0	88.551		-49.2574	5.43619	6.18564	5.09533	0	0	0	0	-4.88951		-0.955276	-283.374	-247.488	5.24704	0	0	0	0	-71.8857		30.7527	-18137	-20473.3	9863.47	-372.867	-1406.33	-42.2137	-45.6446	-4603.98		-1056.22	-283.374	-247.488	5.24704	0	0	0	0	-71.8857
471	1IBR	-63.313	-77.4313	6.50878	-9.25786	-8.12072	-4.30712	0	77.1513		-47.8561	6.21559	3.58815	6.50543	0	0	0	0	-2.53962		-1.33838	-283.239	-247.503	5.24549	0	0	0	0	-71.7481		30.7666	-17963.9	-20414.3	10066.2	-381.188	-1392.23	-45.1846	-43.4043	-4651.51		-1102.27	-283.239	-247.503	5.24549	0	0	0	0	-71.7481
472	1IBR	-63.6249	-75.5807	2.80826	-9.04376	-8.86097	-4.79759	0	79.2143		-47.3644	3.59192	2.11851	2.80418	0	0	0	0	-0.983369		-0.347399	-283.428	-247.492	5.24486	0	0	0	0	-71.9394		30.7588	-17930.7	-20328	9954.6	-374.623	-1393.74	-47.3014	-48.2819	-4664.67		-1028.62	-283.428	-247.492	5.24486	0	0	0	0	-71.9394
473	1IBR	-61.3368	-71.573	7.30875	-8.60601	-8.32336	-3.23846	0	70.5141		-47.4188	7.75408	4.87333	7.30359	0	0	0	0	-3.45895		-0.963893	-283.471	-247.488	5.23927	0	0	0	0	-71.9821		30.7604	-18139.4	-20472.7	9802.1	-381.568	-1399.84	-48.4043	-52.6698	-4578.63		-1007.66	-283.471	-247.488	5.23927	0	0	0	0	-71.9821
474	1IBR	-53.1696	-36.8944	3.62911	-7.88188	-8.48862	-4.1815	0	48.3092		-47.6615	4.09942	2.24844	3.62696	0	0	0	0	-1.4771		-0.298875	-283.263	-247.499	5.24398	0	0	0	0	-71.771		30.7633	-17917.4	-19992.1	10031.5	-370.769	-1412.02	-43.5307	-34.9936	-4980.46		-1115.04	-283.263	-247.499	5.24398	0	0	0	0	-71.771
475	1IBR	-60.1278	-84.0647	2.76511	-8.64588	-7.81554	-3.61372	0	78.1328		-36.8859	3.69419	5.76347	2.76106	0	0	0	0	-4.80014		-0.0301955	-283.446	-247.486	5.2458	0	0	0	0	-71.9564		30.751	-17951.6	-19954.8	9990.19	-373.24	-1404.23	-44.2241	-34.9504	-5083		-1047.32	-283.446	-247.486	5.2458	0	0	0	0	-71.9564
476	1IBR	-60.3556	-59.1017	5.85132	-8.40926	-9.13322	-4.41198	0	60.9533		-46.1041	6.24688	2.8237	5.84867	0	0	0	0	-1.80081		-0.624674	-283.502	-247.489	5.24995	0	0	0	0	-72.0132		30.7502	-17819.6	-19938.8	10032.7	-375.325	-1400.27	-43.1207	-34.1556	-5030.51		-1030.13	-283.502	-247.489	5.24995	0	0	0	0	-72.0132
477	1IBR	-56.368	-57.4727	5.83701	-8.1176	-8.41742	-3.27307	0	59.2894		-44.2136	5.70605	5.37191	5.83116	0	0	0	0	-4.146		-1.35102	-283.547	-247.494	5.24896	0	0	0	0	-72.0588		30.757	-17999.8	-19890.7	10000.5	-373.417	-1392.61	-45.2029	-37.6314	-5089.12		-1171.62	-283.547	-247.494	5.24896	0	0	0	0	-72.0588
478	1IBR	-51.9466	-63.4459	7.34064	-8.65873	-7.88319	-3.95011	0	64.1295		-39.4788	8.06203	4.23588	7.33859	0	0	0	0	-3.51803		0.00559445	-273.223	-235.298	11.0995	0	0	0	0	-78.1632		29.1395	-18164.6	-20205.8	9864.04	-378.174	-1395.2	-46.8102	-46.6108	-4808.4		-1147.63	-273.223	-235.298	11.0995	0	0	0	0	-78.1632
479	1IBR	-59.0104	-80.7677	1.81271	-8.16228	-8.47864	-3.99067	0	84.6709		-44.0947	3.0078	5.47991	1.80795	0	0	0	0	-4.1945		-0.0855576	-273.246	-235.286	11.0962	0	0	0	0	-78.186		29.1299	-17905.8	-20241.1	9888.99	-376.145	-1405.89	-46.8271	-41.0197	-4852.18		-831.688	-273.246	-235.286	11.0962	0	0	0	0	-78.186
480	1IBR	-59.074	-72.7602	6.55448	-8.44554	-7.83606	-4.08395	0	74.6211		-47.1238	6.9291	3.63473	6.54765	0	0	0	0	-2.2774		-0.975875	-283.383	-247.486	5.24804	0	0	0	0	-71.8941		30.7487	-17782.4	-20258.8	10038.4	-378.357	-1395.99	-43.3561	-48.3467	-4770.37		-925.65	-283.383	-247.486	5.24804	0	0	0	0	-71.8941
481	1IBR	-67.7316	-82.5909	2.71112	-8.9943	-8.27806	-4.75257	0	78.1637		-43.9906	4.35975	6.43382	2.70833	0	0	0	0	-4.94303		0.160624	-283.368	-247.479	5.24472	0	0	0	0	-71.8822		30.748	-18185.6	-20169.5	9806.57	-379.145	-1388.58	-43.7344	-44.5714	-4842.32		-1124.36	-283.368	-247.479	5.24472	0	0	0	0	-71.8822
482	1IBR	-54.3665	-75.3859	5.86103	-8.96801	-7.76131	-3.31296	0	74.8261		-39.6254	6.06768	3.34262	5.8582	0	0	0	0	-2.39058		-0.742565	-273.363	-235.296	11.098	0	0	0	0	-78.3029		29.1388	-18038.8	-20150	9791.86	-374.892	-1398.36	-47.3146	-45.171	-4849.9		-964.991	-273.363	-235.296	11.098	0	0	0	0	-78.3029
483	1IBR	-66.7094	-101.074	4.28734	-9.73812	-9.18785	-4.57777	0	95.0736		-41.4928	5.64022	6.51788	4.284	0	0	0	0	-4.76406		-0.397588	-286.409	-250.214	3.70024	0	0	0	0	-70.7969		30.9015	-18008.4	-20393.5	9884.16	-380.685	-1405.4	-43.9922	-41.8477	-4576.79		-1050.31	-286.409	-250.214	3.70024	0	0	0	0	-70.7969
484	1IBR	-58.257	-71.1622	3.46315	-8.43825	-8.20285	-4.45154	0	75.7588		-45.2241	3.66107	2.68988	3.45555	0	0	0	0	-1.30112		-1.18324	-286.407	-250.225	3.70313	0	0	0	0	-70.7915		30.907	-17816.9	-20441.3	9994.96	-383.028	-1388.89	-45.12	-39.6093	-4542.39		-971.538	-286.407	-250.225	3.70313	0	0	0	0	-70.7915
485	1IBR	-57.9709	-89.4594	4.70755	-8.30156	-7.75352	-1.99491	0	93.237		-48.406	4.65942	3.25882	4.70137	0	0	0	0	-1.44898		-1.8518	-286.383	-250.219	3.7058	0	0	0	0	-70.7678		30.8983	-17895.6	-20539.8	10038.4	-381.111	-1404.2	-40.2784	-47.4975	-4486.01		-1035.02	-286.383	-250.219	3.7058	0	0	0	0	-70.7678
486	1IBR	-64.0384	-99.3003	4.31549	-8.42893	-7.83354	-3.66559	0	98.4123		-47.5378	4.80097	6.52238	4.30861	0	0	0	0	-4.47342		-1.55661	-286.359	-250.218	3.70337	0	0	0	0	-70.7442		30.8998	-17914.2	-20604	9921.21	-382.734	-1388.51	-38.2852	-44.5022	-4474.97		-902.403	-286.359	-250.218	3.70337	0	0	0	0	-70.7442
487	1IBR	-59.1996	-105.218	4.73911	-8.93221	-8.32351	-2.70252	0	103.539		-42.3015	6.00017	6.78755	4.73429	0	0	0	0	-4.89442		-0.627247	-286.406	-250.22	3.71012	0	0	0	0	-70.7916		30.8953	-17961.6	-20554.2	10074.3	-377.3	-1400.24	-44.8148	-47.2087	-4501.26		-1110.87	-286.406	-250.22	3.71012	0	0	0	0	-70.7916
488	1IBR	-58.7616	-92.2517	3.96294	-7.92315	-8.38927	-1.73942	0	93.0763		-45.4972	3.91924	2.24698	3.95843	0	0	0	0	-0.823773		-1.4624	-286.411	-250.226	3.70928	0	0	0	0	-70.7955		30.9009	-17950.5	-20350.6	9899.91	-375.049	-1409.51	-45.5436	-44.5619	-4627.27		-997.891	-286.411	-250.226	3.70928	0	0	0	0	-70.7955
489	1IBR	-53.1015	-84.4681	3.76558	-8.26577	-9.10476	-4.03977	0	87.4311		-38.4197	3.89377	5.59176	3.76155	0	0	0	0	-4.39406		-1.06548	-286.436	-250.22	3.70704	0	0	0	0	-70.8214		30.8984	-17853.7	-20320.4	10043.9	-378.855	-1394.94	-40.3302	-45.6809	-4688.73		-1028.68	-286.436	-250.22	3.70704	0	0	0	0	-70.8214
490	1IBR	-51.1928	-64.5267	2.91335	-7.9552	-7.86891	-0.588779	0	72.0045		-45.1711	3.12662	1.92843	2.91036	0	0	0	0	-0.408881		-1.30329	-286.512	-250.218	3.704	0	0	0	0	-70.8968		30.8988	-17839.2	-20126.7	10023.9	-381.957	-1397.43	-45.7864	-45.0736	-4845.66		-1020.45	-286.512	-250.218	3.704	0	0	0	0	-70.8968
491	1IBR	-57.1222	-62.4864	2.96895	-8.04047	-8.77842	-2.85213	0	64.3641		-42.2978	2.85013	2.6489	2.96624	0	0	0	0	-1.43589		-1.32911	-286.254	-250.227	3.7026	0	0	0	0	-70.6372		30.9077	-18000.1	-20294.5	9950.88	-383.07	-1397.06	-45.9568	-41.0433	-4778.19		-1011.19	-286.254	-250.227	3.7026	0	0	0	0	-70.6372
492	1IBR	-51.8251	-66.1753	5.98762	-8.97839	-8.25307	-3.21828	0	69.1581		-40.3458	7.55354	3.30106	5.98291	0	0	0	0	-1.41291		-0.317531	-286.607	-250.222	3.71155	0	0	0	0	-70.9932		30.8974	-17982.8	-20274.7	9959.1	-379.948	-1405.86	-48.9675	-46.3971	-4756.16		-1029.93	-286.607	-250.222	3.71155	0	0	0	0	-70.9932
493	1IBR	-56.946	-60.7138	2.29621	-8.2454	-8.32577	-4.84544	0	66.8939		-44.0056	3.41187	1.68979	2.29091	0	0	0	0	-0.580427		0.0115968	-286.424	-250.223	3.69913	0	0	0	0	-70.8089		30.9089	-17835.5	-20219.5	10028	-371.318	-1391.86	-45.0461	-39.4855	-4766.71		-1029.56	-286.424	-250.223	3.69913	0	0	0	0	-70.8089
494	1IBR	-55.7282	-51.6859	2.65101	-8.22686	-7.92955	-2.18304	0	58.9859		-47.3397	2.64809	1.85956	2.64703	0	0	0	0	-0.422744		-1.43576	-286.401	-250.222	3.70614	0	0	0	0	-70.7867		30.9016	-17920.2	-20262.8	10026.9	-382.628	-1392.24	-43.7993	-44.0171	-4791.93		-1029.58	-286.401	-250.222	3.70614	0	0	0	0	-70.7867
495	1IBR	-53.2878	-47.2303	4.2568	-8.0732	-7.72372	-4.22474	0	56.2377		-46.5304	3.83109	5.88022	4.25355	0	0	0	0	-4.37441		-1.92827	-286.364	-250.219	3.70184	0	0	0	0	-70.7497		30.9037	-18019	-20297	9917.49	-382.925	-1394.04	-45.8325	-33.8391	-4735.27		-1047.56	-286.364	-250.219	3.70184	0	0	0	0	-70.7497
496	1IBR	-56.9879	-66.1153	4.27656	-8.4056	-7.51663	-4.59519	0	65.2459		-39.8777	4.10731	6.05644	4.27079	0	0	0	0	-4.69941		-1.5205	-286.329	-250.224	3.70552	0	0	0	0	-70.7136		30.9034	-17958	-20243.1	9879.82	-370.093	-1401.33	-46.9888	-38.0872	-4736.35		-1001.94	-286.329	-250.224	3.70552	0	0	0	0	-70.7136
497	1IBR	-61.6446	-70.5822	3.41587	-8.02649	-9.12815	-3.10136	0	75.3037		-49.526	3.87555	3.25178	3.41334	0	0	0	0	-1.28624		-1.50333	-286.526	-250.218	3.7058	0	0	0	0	-70.9136		30.899	-17920.1	-20503.5	9929.94	-382.38	-1389.29	-49.3208	-34.2857	-4569.95		-921.252	-286.526	-250.218	3.7058	0	0	0	0	-70.9136
498	1IBR	-58.7381	-86.3307	2.85929	-8.86451	-9.09714	-2.29776	0	83.9722		-38.9795	4.56466	6.45361	2.85676	0	0	0	0	-4.33325		-0.412448	-286.495	-250.233	3.70259	0	0	0	0	-70.8813		30.9168	-18053.6	-20300.4	9790.46	-375.513	-1393.83	-42.7847	-46.0032	-4722.23		-963.229	-286.495	-250.233	3.70259	0	0	0	0	-70.8813
499	1IBR	-57.4692	-61.9142	3.44256	-8.26458	-8.69705	-2.97948	0	64.251		-43.3074	4.39746	2.13408	3.43843	0	0	0	0	-0.721093		-0.45395	-286.338	-250.226	3.7093	0	0	0	0	-70.7226		30.9014	-17885.5	-19983.5	9960	-379.619	-1393.5	-50.2801	-34.3391	-4997.55		-1006.78	-286.338	-250.226	3.7093	0	0	0	0	-70.7226
500	1IBR	-57.0272	-75.8734	5.39819	-9.6056	-8.6719	-4.30995	0	78.6536		-42.6181	5.82958	2.84861	5.39377	0	0	0	0	-1.77161		-0.641194	-286.356	-250.233	3.68082	0	0	0	0	-70.7404		30.9372	-17995.1	-19972.4	9895.36	-377.819	-1400.89	-53.3877	-33.0472	-4992.16		-1060.8	-286.356	-250.233	3.68082	0	0	0	0	-70.7404
501	1IBR	-60.4974	-79.2502	5.40825	-9.52266	-9.10209	-4.28265	0	76.8809		-40.6289	5.6715	5.2729	5.40403	0	0	0	0	-3.72661		-1.27881	-286.466	-250.22	3.70235	0	0	0	0	-70.8526		30.904	-17781.9	-19979	9970.13	-376.324	-1374.57	-43.5937	-36.0983	-4976.12		-966.369	-286.466	-250.22	3.70235	0	0	0	0	-70.8526
502	1IBR	-51.8712	-47.3321	10.0907	-9.03873	-8.09776	-2.59362	0	55.3396		-50.2392	7.97468	0.821899	10.0868	0	0	0	0	-0.837781		-2.0962	-277.676	-237.654	7.33285	0	0	0	0	-76.5554		29.2011	-17824.3	-20003.2	10029	-373.542	-1389.74	-46.5184	-36.4732	-4901.93		-1101.85	-277.676	-237.654	7.33285	0	0	0	0	-76.5554
503	1IBR	-57.0067	-69.1374	4.963	-9.12679	-7.29306	-1.96741	0	68.8823		-43.3273	4.80702	6.22382	4.9583	0	0	0	0	-4.5515		-1.8236	-286.302	-250.22	3.70206	0	0	0	0	-70.6862		30.9029	-17935	-19948.8	9915.22	-378.612	-1391.11	-49.1062	-30.2385	-5063.55		-988.723	-286.302	-250.22	3.70206	0	0	0	0	-70.6862
504	1IBR	-58.6641	-71.1034	6.30056	-8.70139	-8.37726	-3.23539	0	68.1803		-41.7276	7.05936	6.30104	6.29681	0	0	0	0	-4.88349		-0.655007	-286.312	-250.221	3.69628	0	0	0	0	-70.6963		30.9092	-18022.4	-19955.9	9915.3	-372.812	-1395.32	-50.6561	-40.2664	-5041.58		-1081.15	-286.312	-250.221	3.69628	0	0	0	0	-70.6963
505	1IBR	-58.3719	-61.0553	7.23997	-8.62194	-8.49725	-3.96486	0	64.7544		-48.2269	6.81577	3.33353	7.23846	0	0	0	0	-1.73152		-2.02471	-286.463	-250.222	3.70454	0	0	0	0	-70.8492		30.9037	-17957.4	-19845.2	9901.83	-375.271	-1384.72	-44.4212	-35.9216	-5109.37		-1064.28	-286.463	-250.222	3.70454	0	0	0	0	-70.8492
506	1IBR	-62.162	-43.791	7.79538	-8.48073	-8.83282	-4.5657	0	50.02		-54.3072	7.38796	4.6548	7.79127	0	0	0	0	-3.16684		-1.89127	-286.308	-250.226	3.70416	0	0	0	0	-70.6929		30.9068	-18015.3	-19971.2	9948.25	-378.872	-1410.52	-47.0879	-35.234	-5010.21		-1110.42	-286.308	-250.226	3.70416	0	0	0	0	-70.6929
507	1IBR	-55.6753	-43.7677	3.43036	-7.3821	-8.71506	-3.35344	0	51.6547		-47.5421	3.68	2.25039	3.42808	0	0	0	0	-0.812294		-1.18617	-286.531	-250.226	3.70581	0	0	0	0	-70.9177		30.9063	-18099.9	-19918.5	9835.99	-368.519	-1389.91	-49.6531	-33.7625	-5090.65		-1084.92	-286.531	-250.226	3.70581	0	0	0	0	-70.9177
508	1IBR	-63.3715	-61.9295	4.84832	-8.80288	-7.96934	-3.85166	0	55.408		-41.0744	5.21371	6.3886	4.84489	0	0	0	0	-4.86661		-1.15317	-286.452	-250.221	3.71157	0	0	0	0	-70.8375		30.8954	-17888.5	-19959.5	10008	-374.784	-1402.6	-44.2758	-35.0071	-5021.91		-1058.42	-286.452	-250.221	3.71157	0	0	0	0	-70.8375
509	1IBR	-63.9357	-77.3402	5.50706	-8.37139	-8.55223	-4.32684	0	73.1848		-44.0369	6.78902	6.44747	5.5037	0	0	0	0	-4.63117		-0.530991	-286.41	-250.22	3.70855	0	0	0	0	-70.7956		30.8978	-18078.5	-19979.4	9882.27	-373.054	-1397.29	-50.0791	-35.2283	-4990.14		-1135.53	-286.41	-250.22	3.70855	0	0	0	0	-70.7956
510	1IBR	-57.4884	-63.9672	4.58296	-8.81977	-8.59243	-4.13495	0	68.2989		-44.8559	5.38766	5.63884	4.5797	0	0	0	0	-4.24099		-0.589884	-276.898	-240.691	9.70209	0	0	0	0	-75.4902		29.5815	-18001	-19958	9930.08	-372.438	-1390.61	-50.5211	-41.1624	-4959.45		-1158.94	-276.898	-240.691	9.70209	0	0	0	0	-75.4902
511	1IBR	-64.5311	-78.546	1.87267	-8.70814	-8.86404	-5.82583	0	79.9874		-44.4471	2.96623	1.07205	1.8701	0	0	0	0	-0.26968		0.29375	-286.395	-250.225	3.70232	0	0	0	0	-70.7803		30.908	-17852.2	-19938.3	10037.7	-365.72	-1380.58	-50.5254	-37.4097	-5038.31		-1079.01	-286.395	-250.225	3.70232	0	0	0	0	-70.7803
512	1IBR	-61.0005	-67.1814	5.10887	-8.51765	-8.58661	-5.14556	0	67.0389		-43.7171	6.31399	6.33197	5.1058	0	0	0	0	-5.00121		-0.122563	-286.219	-250.216	3.69879	0	0	0	0	-70.6043		30.9024	-18098.1	-20009.2	9887.82	-372.836	-1398.44	-49.5647	-39.6551	-4970.02		-1146.19	-286.219	-250.216	3.69879	0	0	0	0	-70.6043
513	1IBR	-57.4063	-74.8822	4.22616	-8.30206	-8.3832	-2.54526	0	74.8237		-42.3434	3.50152	2.1155	4.22133	0	0	0	0	-1.07342		-1.76189	-286.166	-250.228	3.68942	0	0	0	0	-70.5487		30.9214	-17860.2	-20059.3	10007.5	-371.271	-1378.78	-47.686	-35.4755	-4914.93		-1060.22	-286.166	-250.228	3.68942	0	0	0	0	-70.5487
514	1IBR	-53.9122	-60.8327	4.28162	-8.10242	-9.3406	-4.74698	0	61.9569		-37.128	4.41024	1.89344	4.27459	0	0	0	0	-0.900681		-0.857107	-286.443	-250.222	3.71067	0	0	0	0	-70.8282		30.8967	-17816.3	-20093.7	10036.1	-374.735	-1379.65	-49.7426	-32.9111	-4847.2		-1074.44	-286.443	-250.222	3.71067	0	0	0	0	-70.8282
515	1IBR	-60.2294	-76.6274	5.89366	-8.75608	-8.71436	-3.65966	0	77.575		-45.9406	6.26642	5.8379	5.88897	0	0	0	0	-4.14327		-1.31718	-286.465	-250.229	3.70876	0	0	0	0	-70.8498		30.9052	-17748.8	-19909.4	10044.3	-368.985	-1402.9	-46.8294	-34.1918	-4988.81		-1042	-286.465	-250.229	3.70876	0	0	0	0	-70.8498
516	1IBR	-57.7936	-59.8212	7.65239	-8.94176	-8.20619	-4.19171	0	62.6123		-46.8974	7.99844	5.67245	7.64857	0	0	0	0	-4.31976		-1.00282	-286.212	-250.223	3.69527	0	0	0	0	-70.5948		30.9104	-17905.5	-19985.4	9946.74	-372.255	-1391.03	-50.4318	-32.8994	-4948.62		-1071.6	-286.212	-250.223	3.69527	0	0	0	0	-70.5948
517	1IBR	-53.153	-76.3075	5.22183	-9.08994	-8.41969	-4.79327	0	81.0418		-40.8063	4.69647	1.3454	5.21826	0	0	0	0	-0.753223		-1.11396	-286.287	-250.234	3.70566	0	0	0	0	-70.6722		30.9133	-17994.7	-19881.5	9911.43	-367.597	-1392.68	-52.0546	-32.9149	-4949.3		-1230.09	-286.287	-250.234	3.70566	0	0	0	0	-70.6722
518	1IBR	-64.2361	-79.866	4.85972	-9.75996	-9.05502	-4.52904	0	77.4209		-43.3067	5.8413	5.06419	4.85596	0	0	0	0	-3.61066		-0.468199	-286.371	-250.233	3.68922	0	0	0	0	-70.7553		30.9279	-17950.5	-20127.2	9909.7	-378.745	-1396.54	-45.3094	-31.4349	-4879.34		-1001.65	-286.371	-250.233	3.68922	0	0	0	0	-70.7553
519	1IBR	-49.1446	-78.2212	3.45471	-8.31351	-8.13472	-4.22803	0	85.3579		-39.0598	4.28045	3.0117	3.45074	0	0	0	0	-1.42386		-0.758122	-286.167	-250.228	3.70454	0	0	0	0	-70.5504		30.9076	-17970.7	-20140	9943.94	-370.673	-1405.9	-46.7267	-32.1221	-4789.66		-1129.52	-286.167	-250.228	3.70454	0	0	0	0	-70.5504
520	1IBR	-52.2303	-68.9459	6.36878	-8.29916	-8.10333	-3.14205	0	79.0122		-49.1209	6.73249	3.09924	6.36817	0	0	0	0	-1.61848		-1.11646	-286.189	-250.225	3.70149	0	0	0	0	-70.5732		30.9073	-17889.2	-20244.1	9876.72	-370.434	-1395.5	-48.681	-27.903	-4768.11		-911.114	-286.189	-250.225	3.70149	0	0	0	0	-70.5732
521	1IBR	-52.4876	-46.055	5.53437	-8.07723	-8.57037	-3.99611	0	47.4862		-38.8095	6.84287	4.44181	5.53032	0	0	0	0	-2.68146		-0.447805	-286.215	-250.221	3.70345	0	0	0	0	-70.5993		30.9025	-17974.2	-20001.7	9873.66	-370.993	-1399.12	-49.2639	-33.0533	-4937.14		-1056.55	-286.215	-250.221	3.70345	0	0	0	0	-70.5993
522	1IBR	-63.2578	-70.7876	6.16079	-8.33497	-8.29875	-4.21139	0	72.5451		-50.331	6.90187	4.81883	6.15838	0	0	0	0	-2.85398		-1.22136	-286.44	-250.225	3.70898	0	0	0	0	-70.8265		30.9023	-18071.8	-20013.2	9858.17	-366.2	-1399.1	-49.87	-39.803	-4889.45		-1172.36	-286.44	-250.225	3.70898	0	0	0	0	-70.8265
523	1IBR	-60.7223	-65.9221	5.81129	-8.7622	-8.54676	-4.80344	0	64.6499		-43.149	7.18587	6.57896	5.81084	0	0	0	0	-4.57172		-0.632208	-286.244	-250.212	3.70373	0	0	0	0	-70.6274		30.8916	-17970.6	-19976.2	9976.29	-375.542	-1397.22	-48.3515	-32.5616	-4952.88		-1164.09	-286.244	-250.212	3.70373	0	0	0	0	-70.6274
524	1IBR	-61.0627	-62.4232	3.50464	-8.68501	-8.28486	-2.77534	0	64.9042		-47.3032	3.81006	2.79443	3.50068	0	0	0	0	-1.04301		-1.44204	-286.433	-250.222	3.71325	0	0	0	0	-70.8196		30.8949	-18137	-19966.1	9770.26	-371.052	-1394.23	-48.9519	-33.4176	-4943.08		-1150.42	-286.433	-250.222	3.71325	0	0	0	0	-70.8196
525	1IBR	-61.7488	-67.7635	4.38472	-8.68025	-8.48114	-3.64615	0	73.0573		-50.6198	4.47382	3.1753	4.38224	0	0	0	0	-1.34452		-1.73919	-286.573	-250.227	3.70346	0	0	0	0	-70.9604		30.9112	-18011.3	-19873.6	9908.93	-374.006	-1398.26	-46.5644	-41.8228	-5039.19		-1146.86	-286.573	-250.227	3.70346	0	0	0	0	-70.9604
526	1IBR	-55.5301	-62.473	7.11769	-8.32295	-9.21689	-4.45915	0	70.1207		-48.2964	7.61563	5.28266	7.10993	0	0	0	0	-3.7333		-1.04366	-276.856	-240.698	9.71002	0	0	0	0	-75.4493		29.5816	-17907	-19987.1	9944.62	-371.364	-1394.88	-51.8566	-44.8624	-4927.87		-1073.73	-276.856	-240.698	9.71002	0	0	0	0	-75.4493
527	1IBR	-60.0785	-38.9615	2.24467	-8.01195	-8.5845	-4.67915	0	48.2207		-50.3068	2.84914	2.46573	2.23914	0	0	0	0	-1.06504		-0.790692	-276.862	-240.699	9.71826	0	0	0	0	-75.453		29.5725	-17901.7	-19954.3	10003.7	-375.393	-1402.73	-49.3252	-34.1315	-5000.22		-1089.33	-276.862	-240.699	9.71826	0	0	0	0	-75.453
528	1IBR	-60.6335	-63.271	2.02548	-8.71038	-7.97889	-4.09615	0	67.7052		-46.3077	3.81148	6.62048	2.02411	0	0	0	0	-4.3924		-0.440717	-286.35	-250.225	3.7011	0	0	0	0	-70.7359		30.9095	-17942.8	-19830.5	10056.7	-366.29	-1399.38	-48.9441	-29.9603	-5123.6		-1200.83	-286.35	-250.225	3.7011	0	0	0	0	-70.7359
529	1IBR	-65.2313	-52.9856	4.12174	-8.50206	-8.6901	-4.55692	0	45.009		-39.6273	5.48636	6.33834	4.11898	0	0	0	0	-4.63709		-0.333867	-286.402	-250.227	3.70324	0	0	0	0	-70.7867		30.908	-18130.2	-19818.7	9798.36	-372.059	-1392.95	-50.6561	-33.6405	-5129.37		-1131.14	-286.402	-250.227	3.70324	0	0	0	0	-70.7867
530	1IBR	-57.5303	-65.3209	6.03505	-8.69544	-8.41297	-3.90632	0	64.6413		-41.871	6.1233	6.47568	6.03261	0	0	0	0	-4.75939		-1.62559	-286.495	-250.223	3.70116	0	0	0	0	-70.8811		30.9083	-17947.3	-20286.8	9987.75	-377.523	-1396.62	-49.8367	-37.3897	-4661.68		-1125.22	-286.495	-250.223	3.70116	0	0	0	0	-70.8811
531	1IBR	-49.732	-75.4782	3.5082	-8.40658	-8.93951	-5.01984	0	72.9624		-28.3585	4.82781	1.4446	3.50632	0	0	0	0	-0.874806		0.751695	-286.326	-250.221	3.69921	0	0	0	0	-70.7117		30.9069	-18006	-20264.3	9934.01	-372.238	-1409.18	-47.1564	-44.7528	-4747.47		-1054.93	-286.326	-250.221	3.69921	0	0	0	0	-70.7117
532	1IBR	-63.686	-78.8417	2.95376	-8.8208	-8.46845	-4.38614	0	76.0086		-42.1312	3.3977	6.24225	2.9467	0	0	0	0	-4.87384		-0.917408	-286.409	-250.229	3.71147	0	0	0	0	-70.7942		30.9034	-17859.8	-20209.9	10034	-372.656	-1388.27	-45.7512	-40.8072	-4715.7		-1120.77	-286.409	-250.229	3.71147	0	0	0	0	-70.7942
533	1IBR	-62.9065	-87.5266	7.65665	-9.10646	-8.82111	-4.36284	0	86.2901		-47.0363	7.27526	0.00197905	7.65079	0	0	0	0	0.074103		-0.451608	-275.582	-234.788	9.7978	0	0	0	0	-79.454		28.8624	-18161.2	-20382.6	9921.6	-368.213	-1404.14	-43.5581	-41.1916	-4604.73		-1238.38	-275.582	-234.788	9.7978	0	0	0	0	-79.454
534	1IBR	-65.0773	-93.9078	2.45465	-7.94213	-8.95084	-4.14429	0	93.6739		-46.2608	3.07863	6.04799	2.44898	0	0	0	0	-4.33842		-1.0799	-286.231	-250.224	3.70076	0	0	0	0	-70.6178		30.91	-17934.1	-20387.1	10014.2	-368.519	-1410.57	-39.9985	-40.9721	-4545.14		-1155.88	-286.231	-250.224	3.70076	0	0	0	0	-70.6178
535	1IBR	-58.5702	-104.801	3.48888	-8.64455	-8.81727	-3.76093	0	100.215		-36.2506	5.81525	4.77883	3.48625	0	0	0	0	-3.54976		1.09993	-286.457	-250.223	3.70276	0	0	0	0	-70.8433		30.9065	-18005.1	-20783.7	9981.36	-377.414	-1418.92	-43.2845	-40.2234	-4215.37		-1107.56	-286.457	-250.223	3.70276	0	0	0	0	-70.8433
536	1IBR	-55.9014	-95.7726	1.81498	-8.84375	-8.47166	-4.00687	0	95.1463		-35.7678	4.57437	1.72766	1.80962	0	0	0	0	-0.829218		1.8663	-286.477	-250.225	3.69993	0	0	0	0	-70.8636		30.9116	-17979.2	-20734.4	9877.19	-369.783	-1402.09	-42.4127	-35.6476	-4188.06		-1083.98	-286.477	-250.225	3.69993	0	0	0	0	-70.8636
537	1IBR	-56.9555	-89.4874	1.90163	-7.79434	-8.26949	-3.67681	0	93.4511		-43.0802	2.62843	1.48472	1.89965	0	0	0	0	-0.35863		-0.397307	-286.425	-250.226	3.70796	0	0	0	0	-70.8104		30.9033	-18021.4	-20724	9934.54	-367.223	-1401.89	-40.867	-38.6547	-4260.92		-1122.44	-286.425	-250.226	3.70796	0	0	0	0	-70.8104
538	1IBR	-51.4588	-102.41	1.17236	-8.14837	-7.58235	-3.19789	0	108.603		-39.8947	2.01937	1.0896	1.16464	0	0	0	0	-0.392205		0.157331	-286.581	-250.224	3.70005	0	0	0	0	-70.9674		30.9102	-18056.1	-20817.4	10019.3	-379.686	-1394.48	-41.7847	-38.0745	-4256.94		-1147.1	-286.581	-250.224	3.70005	0	0	0	0	-70.9674
539	1IBR	-60.9618	-110.366	7.90132	-9.75067	-8.71219	-4.12258	0	104.347		-40.2591	8.14965	4.92002	7.89574	0	0	0	0	-3.48611		-1.18	-286.354	-250.229	3.70117	0	0	0	0	-70.739		30.9135	-17911.6	-20724.2	10081.1	-370.852	-1402.99	-43.1132	-34.7697	-4235.64		-1181.19	-286.354	-250.229	3.70117	0	0	0	0	-70.739
540	1IBR	-68.1723	-118.409	2.59898	-8.49063	-8.77232	-2.9504	0	115.385		-47.5334	3.39073	6.36077	2.5945	0	0	0	0	-4.41672		-1.14783	-286.439	-250.227	3.70862	0	0	0	0	-70.8253		30.9055	-17924.5	-20691.9	10049	-376.95	-1395.55	-42.509	-37.184	-4299.61		-1129.83	-286.439	-250.227	3.70862	0	0	0	0	-70.8253
541	1IBR	-64.971	-112.496	1.91965	-8.51331	-9.05362	-4.07116	0	112.266		-45.0231	4.67822	5.36135	1.91124	0	0	0	0	-3.88057		1.2862	-286.442	-250.226	3.70684	0	0	0	0	-70.8288		30.9063	-17923.4	-20724.5	10001.5	-371.008	-1403	-44.0798	-44.6557	-4241.37		-1096.25	-286.442	-250.226	3.70684	0	0	0	0	-70.8288
542	1IBR	-57.9289	-112.71	3.11955	-7.9719	-9.00488	-4.90325	0	112.152		-38.61	5.10423	0.363938	3.1146	0	0	0	0	-0.459916		2.08561	-286.286	-250.225	3.70369	0	0	0	0	-70.6711		30.9066	-18014.9	-20765.1	9970.12	-368.779	-1393.07	-43.3419	-48.1496	-4230.17		-1136.37	-286.286	-250.225	3.70369	0	0	0	0	-70.6711
543	1IBR	-57.9226	-121.901	4.08412	-8.81116	-8.16929	-2.87249	0	119.356		-39.6092	4.78168	5.94666	4.08015	0	0	0	0	-4.81949		-0.425649	-286.324	-250.227	3.70252	0	0	0	0	-70.7087		30.9093	-17807.6	-20839.7	10068.3	-369.252	-1397.2	-45.1343	-44.7421	-4118.92		-1060.88	-286.324	-250.227	3.70252	0	0	0	0	-70.7087
544	1IBR	-60.4629	-101.223	0.873102	-8.56387	-7.87492	-3.67568	0	100.57		-40.5689	3.4761	5.638	0.868711	0	0	0	0	-4.07738		1.04677	-286.467	-250.226	3.70168	0	0	0	0	-70.8509		30.9081	-18051.1	-20791.2	9973.66	-372.054	-1400.6	-48.0586	-54.7981	-4179.01		-1179.08	-286.467	-250.226	3.70168	0	0	0	0	-70.8509
545	1IBR	-49.3801	-97.5149	2.94283	-8.33999	-8.89975	-4.55255	0	104.98		-37.9957	3.93101	0.464018	2.93878	0	0	0	0	-0.473841		1.00205	-286.286	-250.23	3.70494	0	0	0	0	-70.6715		30.9103	-18051.8	-20677.9	10042	-366.861	-1401.95	-51.8453	-60.319	-4218.7		-1316.16	-286.286	-250.23	3.70494	0	0	0	0	-70.6715
546	1IBR	-67.02	-115.447	3.17993	-8.73856	-8.10488	-4.93433	0	112.426		-45.4007	4.7977	6.16239	3.17601	0	0	0	0	-4.53761		-0.00309105	-286.349	-250.22	3.70366	0	0	0	0	-70.7334		30.9015	-18102.1	-20464.4	9880.84	-366.078	-1409.16	-49.7851	-49.0004	-4425.72		-1218.85	-286.349	-250.22	3.70366	0	0	0	0	-70.7334
547	1IBR	-54.6159	-81.7915	3.40618	-8.35315	-7.67434	-4.40043	0	84.5471		-40.3498	3.92563	-0.0618226	3.39974	0	0	0	0	-0.130877		0.718588	-286.495	-250.225	3.69871	0	0	0	0	-70.8809		30.9131	-17923.9	-20359.1	9930.26	-372.023	-1398.9	-44.7433	-58.4355	-4619.76		-1001.15	-286.495	-250.225	3.69871	0	0	0	0	-70.8809
548	1IBR	-63.6278	-93.6814	2.06074	-8.36176	-8.83847	-3.57844	0	89.0022		-40.2308	3.40132	6.07694	2.05635	0	0	0	0	-4.96533		0.233359	-286.302	-250.222	3.70671	0	0	0	0	-70.687		30.9003	-18036.1	-20395.1	9869.4	-370.86	-1412.4	-49.5514	-58.1406	-4576.72		-1042.77	-286.302	-250.222	3.70671	0	0	0	0	-70.687
549	1IBR	-53.857	-96.7381	3.41004	-8.40365	-8.41238	-4.10089	0	100.377		-39.9885	3.21793	0.121982	3.40668	0	0	0	0	-0.559669		0.248931	-286.356	-250.228	3.70254	0	0	0	0	-70.7405		30.9099	-18004.6	-20180.6	9856.34	-372.315	-1405.06	-53.7908	-46.279	-4758.97		-1043.88	-286.356	-250.228	3.70254	0	0	0	0	-70.7405
550	1IBR	-62.4074	-102.986	0.884469	-7.87134	-7.89009	-3.37225	0	104.842		-46.0144	2.10681	5.26067	0.883232	0	0	0	0	-4.15509		0.117996	-276.759	-240.701	9.70579	0	0	0	0	-75.3514		29.5879	-17865.4	-20331.9	9918.13	-377.605	-1413.41	-47.04	-45.5758	-4628.51		-939.503	-276.759	-240.701	9.70579	0	0	0	0	-75.3514
551	1IBR	-65.9642	-109.127	3.17828	-8.56668	-8.8044	-3.97569	0	103.398		-42.0669	5.46993	6.11427	3.1691	0	0	0	0	-4.35126		0.537827	-286.519	-250.217	3.70694	0	0	0	0	-70.9043		30.8945	-18265.2	-20183.5	9789.44	-364.138	-1403.35	-49.1937	-46.7551	-4780.31		-1227.4	-286.519	-250.217	3.70694	0	0	0	0	-70.9043
552	1IBR	-66.4483	-119.569	4.03423	-8.76611	-8.56085	-4.11336	0	111.739		-41.2121	5.63619	6.22048	4.03031	0	0	0	0	-4.57496		-0.039642	-286.317	-250.224	3.7102	0	0	0	0	-70.7021		30.8988	-17882.1	-20239.5	9989.71	-367.727	-1378.57	-53.2329	-38.7867	-4740.17		-1053.85	-286.317	-250.224	3.7102	0	0	0	0	-70.7021
553	1IBR	-54.8414	-79.1822	4.91668	-8.80489	-7.61243	-2.75656	0	81.3512		-42.7532	5.64886	3.05971	4.91244	0	0	0	0	-1.50709		-0.816194	-286.515	-250.217	3.70372	0	0	0	0	-70.9026		30.9012	-17795.4	-20098.1	10001.7	-368.312	-1394.53	-45.0553	-46.2621	-4829.82		-1014.98	-286.515	-250.217	3.70372	0	0	0	0	-70.9026
554	1IBR	-59.5608	-74.7846	3.79534	-8.51011	-8.26247	-4.34686	0	82.8683		-50.3204	3.87434	1.89605	3.78821	0	0	0	0	-0.583855		-1.22608	-283.424	-247.481	5.2544	0	0	0	0	-71.9357		30.7392	-17827.5	-20152.9	9920.58	-375.839	-1402.54	-51.7222	-47.1344	-4784.45		-933.463	-283.424	-247.481	5.2544	0	0	0	0	-71.9357
555	1IBR	-64.4136	-78.7909	1.54247	-8.52015	-7.85308	-4.3207	0	82.1458		-48.6169	2.91089	5.98923	1.54147	0	0	0	0	-4.77834		0.158529	-283.283	-247.48	5.25061	0	0	0	0	-71.793		30.7397	-18145	-20122.4	9769.92	-371.458	-1401.61	-48.0068	-53.5885	-4845.37		-1072.55	-283.283	-247.48	5.25061	0	0	0	0	-71.793
556	1IBR	-56.79	-66.3527	3.05326	-9.24062	-8.08022	-4.72721	0	69.9168		-41.3593	4.92436	6.396	3.05006	0	0	0	0	-4.9428		0.421098	-273.102	-235.293	11.1042	0	0	0	0	-78.0423		29.1294	-17866.8	-20101.4	9920.75	-373.871	-1376.01	-48.6045	-48.0433	-4814.22		-1025.42	-273.102	-235.293	11.1042	0	0	0	0	-78.0423
557	1IBR	-58.9283	-95.2808	3.00076	-8.61257	-7.41363	-3.51968	0	96.6625		-43.7648	3.3086	5.39683	2.9989	0	0	0	0	-4.33877		-0.748364	-283.389	-247.491	5.24616	0	0	0	0	-71.8998		30.7562	-18023.4	-20443.7	9841.82	-377.709	-1402.59	-47.1809	-40.0904	-4596.96		-956.937	-283.389	-247.491	5.24616	0	0	0	0	-71.8998
558	1IBR	-55.0155	-85.0925	1.55959	-7.96553	-7.88119	-3.07751	0	86.8791		-39.4375	3.77525	1.16873	1.55262	0	0	0	0	-0.280117		1.33403	-283.42	-247.493	5.24763	0	0	0	0	-71.9309		30.7562	-18035.8	-20319	9856.63	-371.211	-1399.9	-47.0615	-48.4844	-4601.77		-1105.08	-283.42	-247.493	5.24763	0	0	0	0	-71.9309
559	1IBR	-59.819	-85.7864	2.45524	-8.16434	-8.65091	-4.47159	0	93.4517		-48.6528	2.16822	1.17584	2.45178	0	0	0	0	-0.700237		-0.759162	-283.356	-247.479	5.24363	0	0	0	0	-71.8704		30.7504	-18096.4	-20397.2	9693.1	-375.061	-1395.78	-43.6597	-48.1989	-4583.53		-946	-283.356	-247.479	5.24363	0	0	0	0	-71.8704
560	1IBR	-65.3725	-91.4333	7.98829	-9.87397	-7.79981	-3.91178	0	84.3573		-44.6992	7.85645	5.47318	7.98096	0	0	0	0	-4.53239		-1.06529	-283.276	-247.477	5.24536	0	0	0	0	-71.787		30.7429	-18126.1	-20258.3	9859.78	-380.69	-1404.9	-42.0056	-45.7925	-4701.75		-1152.42	-283.276	-247.477	5.24536	0	0	0	0	-71.787
561	1IBR	-63.2127	-94.9985	2.29466	-8.45317	-9.03138	-3.40141	0	92.7064		-42.3292	4.02743	2.50203	2.29147	0	0	0	0	-0.939426		0.173354	-283.473	-247.481	5.25018	0	0	0	0	-71.9832		30.7409	-18118.2	-20489.4	9835.13	-379.436	-1405.67	-49.966	-45.4946	-4489.33		-1094.09	-283.473	-247.481	5.25018	0	0	0	0	-71.9832
562	1IBR	-54.1465	-83.0489	2.78116	-8.93309	-8.7098	-2.34128	0	83.2313		-37.1259	4.34977	1.50485	2.77358	0	0	0	0	-0.376741		0.448078	-283.396	-247.496	5.24472	0	0	0	0	-71.9062		30.7614	-18080.7	-20279.8	9845.92	-379.907	-1403.09	-43.2627	-49.4047	-4690.19		-1080.97	-283.396	-247.496	5.24472	0	0	0	0	-71.9062
563	1IBR	-62.8092	-69.2458	3.0705	-8.81815	-8.21298	-4.0029	0	70.9368		-46.5366	3.94519	2.83724	3.06632	0	0	0	0	-1.77184		-0.186529	-283.399	-247.483	5.25359	0	0	0	0	-71.9101		30.7404	-18073.9	-20216	9890.42	-377.613	-1406.8	-45.7787	-56.5211	-4738.17		-1123.4	-283.399	-247.483	5.25359	0	0	0	0	-71.9101
564	1IBR	-56.2098	-61.6995	4.32072	-8.10643	-9.0763	-4.11203	0	70.1374		-47.6737	4.4759	2.14732	4.31602	0	0	0	0	-0.800461		-1.18698	-273.185	-235.296	11.0748	0	0	0	0	-78.1264		29.1628	-18008.1	-20161.1	9901.78	-381.764	-1398.61	-47.6766	-50.8929	-4767.15		-1102.63	-273.185	-235.296	11.0748	0	0	0	0	-78.1264
565	1IBR	-55.7347	-48.7212	6.46575	-8.86152	-8.50335	-2.45593	0	47.7169		-41.3754	6.33269	2.54333	6.46135	0	0	0	0	-1.3021		-1.36989	-273.285	-235.292	11.0936	0	0	0	0	-78.2249		29.1377	-18002.7	-20196.7	9920.47	-380.055	-1391.78	-44.1214	-59.1793	-4776.16		-1075.2	-273.285	-235.292	11.0936	0	0	0	0	-78.2249
566	1IBR	-51.7724	-58.7046	5.98198	-8.8305	-8.70173	-2.32802	0	63.3009		-42.4904	6.5028	2.44819	5.97789	0	0	0	0	-0.760591		-1.16268	-276.75	-240.699	9.70672	0	0	0	0	-75.3422		29.5842	-17860.5	-20091	10016.8	-371.392	-1394.67	-49.1551	-46.1502	-4855.38		-1069.55	-276.75	-240.699	9.70672	0	0	0	0	-75.3422
567	1IBR	-57.7697	-79.9146	3.45548	-8.36707	-7.89744	-2.07274	0	86.2561		-49.2295	3.47335	5.96217	3.45124	0	0	0	0	-4.06574		-1.87431	-276.791	-240.698	9.70115	0	0	0	0	-75.3815		29.5871	-18026.7	-20063.1	9876.38	-381.475	-1399.55	-46.5138	-43.9008	-4859.95		-1108.57	-276.791	-240.698	9.70115	0	0	0	0	-75.3815
568	1IBR	-60.2702	-79.3457	4.34508	-8.16406	-8.04876	-1.92424	0	82.0483		-49.1808	3.9468	2.41969	4.34349	0	0	0	0	-0.938099		-1.87828	-286.39	-250.225	3.70276	0	0	0	0	-70.7751		30.9071	-17921.3	-20012.6	9998.06	-373.222	-1417.67	-43.389	-37.902	-4942.2		-1092.38	-286.39	-250.225	3.70276	0	0	0	0	-70.7751
569	1IBR	-60.3047	-64.9081	4.68722	-8.51157	-8.24253	-1.6848	0	65.6867		-47.3316	4.90715	5.33056	4.68135	0	0	0	0	-3.87267		-1.23208	-286.361	-250.217	3.71058	0	0	0	0	-70.7471		30.892	-17922.9	-20005.6	9992.57	-372.869	-1390.62	-48.014	-41.5449	-4906.42		-1150.43	-286.361	-250.217	3.71058	0	0	0	0	-70.7471
570	1IBR	-61.4777	-78.3557	4.04894	-8.44889	-7.98574	-1.79485	0	79.8006		-48.7421	3.63984	2.2834	4.04362	0	0	0	0	-0.780267		-1.90691	-276.797	-240.695	9.70319	0	0	0	0	-75.3884		29.583	-17833.2	-20182.5	9903.85	-372.27	-1380.99	-48.8031	-36.862	-4760.87		-954.713	-276.797	-240.695	9.70319	0	0	0	0	-75.3884
571	1IBR	-51.3378	-102.109	7.37321	-8.56892	-8.13797	-2.6305	0	106.484		-43.749	6.87006	2.83456	7.36999	0	0	0	0	-1.46981		-1.86468	-276.803	-240.691	9.70678	0	0	0	0	-75.397		29.5783	-18010.3	-20426.6	9848.4	-372.058	-1398.42	-46.6926	-42.4084	-4581.55		-991.002	-276.803	-240.691	9.70678	0	0	0	0	-75.397
572	1IBR	-59.7317	-110.582	2.30266	-8.72381	-8.22949	-4.31496	0	118.424		-48.6079	2.47069	1.92465	2.30001	0	0	0	0	-0.798148		-0.955825	-276.835	-240.7	9.70578	0	0	0	0	-75.428		29.5866	-18034.7	-20553.5	9872.2	-369.94	-1391.22	-48.4002	-37.3031	-4429.63		-1076.91	-276.835	-240.7	9.70578	0	0	0	0	-75.428
573	1IBR	-62.7022	-114.206	2.27562	-8.66069	-8.45318	-4.51937	0	117.344		-46.4828	2.10637	0.674334	2.27135	0	0	0	0	-0.267623		-0.571684	-286.143	-250.225	3.6948	0	0	0	0	-70.5275		30.9141	-17948.3	-20592.3	9864.92	-383.099	-1387.67	-48.9249	-43.2648	-4411.16		-946.816	-286.143	-250.225	3.6948	0	0	0	0	-70.5275
574	1IBR	-65.2908	-109.277	7.05798	-10.1122	-8.31058	-4.08029	0	110.61		-51.1784	7.08364	6.35888	7.05599	0	0	0	0	-4.71154		-1.61969	-276.77	-240.703	9.70088	0	0	0	0	-75.3614		29.5937	-17980.2	-20648.7	9862.19	-374.773	-1403.17	-47.3172	-46.4379	-4331.98		-990.071	-276.77	-240.703	9.70088	0	0	0	0	-75.3614
575	1IBR	-70.6563	-110.915	5.56182	-9.07198	-7.64929	-4.53852	0	101.521		-45.5645	6.48401	6.08238	5.55872	0	0	0	0	-4.85826		-0.29883	-286.119	-250.222	3.69851	0	0	0	0	-70.502		30.9061	-18015.2	-20648.8	9884.82	-373.976	-1414.34	-49.878	-42.2701	-4313.15		-1057.55	-286.119	-250.222	3.69851	0	0	0	0	-70.502
576	1IBR	-60.4091	-100.7	4.14406	-8.63462	-8.74372	-3.95712	0	103.747		-46.2646	5.0164	6.26428	4.13855	0	0	0	0	-4.54181		-0.844619	-276.758	-240.7	9.7085	0	0	0	0	-75.3498		29.5829	-17849.4	-20491.1	9956.63	-369.075	-1383.3	-45.0354	-46.3314	-4487.41		-983.837	-276.758	-240.7	9.7085	0	0	0	0	-75.3498
577	1IBR	-60.7788	-92.9793	7.63285	-9.09051	-8.33214	-4.39323	0	89.6819		-43.2984	7.86381	5.95019	7.62421	0	0	0	0	-4.94324		-0.767338	-286.234	-250.223	3.70818	0	0	0	0	-70.6183		30.899	-18031.2	-20395.2	9926.68	-371.497	-1401.22	-50.0175	-43.7123	-4546.26		-1149.98	-286.234	-250.223	3.70818	0	0	0	0	-70.6183
578	1IBR	-59.774	-93.009	2.29056	-8.46365	-9.08176	-4.43296	0	98.6147		-45.6918	3.58144	1.57273	2.2877	0	0	0	0	-0.66617		0.387187	-286.314	-250.223	3.70735	0	0	0	0	-70.699		30.9011	-17961.8	-20244.5	9922.35	-367.922	-1395.34	-51.2353	-47.0751	-4705.78		-1072.29	-286.314	-250.223	3.70735	0	0	0	0	-70.699
579	1IBR	-54.4037	-79.8732	1.82257	-7.57973	-8.58468	-4.38631	0	88.8546		-44.657	3.94553	2.50195	1.81771	0	0	0	0	-0.892461		0.518333	-277.093	-240.694	9.7068	0	0	0	0	-75.6872		29.5817	-17925.7	-20330.5	9946.64	-372.188	-1386.57	-45.314	-45.7617	-4619.8		-1072.18	-277.093	-240.694	9.7068	0	0	0	0	-75.6872
580	1IBR	-62.0344	-78.2396	1.41044	-7.7985	-8.57267	-4.26298	0	89.4143		-53.9854	1.9137	0.962446	1.40669	0	0	0	0	-0.127671		-0.327766	-286.391	-250.231	3.69426	0	0	0	0	-70.7769		30.923	-17943.7	-20159.5	9862.47	-367.055	-1376.38	-44.8287	-41.0377	-4795.93		-1021.47	-286.391	-250.231	3.69426	0	0	0	0	-70.7769
581	1IBR	-51.9993	-80.2366	3.13408	-8.17742	-8.89458	-4.05409	0	88.2526		-42.0234	3.66623	1.625	3.12978	0	0	0	0	-0.601479		-0.487066	-286.36	-250.217	3.70728	0	0	0	0	-70.7462		30.8957	-18017.4	-20197.3	9877.11	-369.731	-1398.39	-47.6334	-36.735	-4799.19		-1045.57	-286.36	-250.217	3.70728	0	0	0	0	-70.7462
582	1IBR	-60.6968	-90.9724	1.79626	-8.7685	-8.71504	-5.15852	0	92.3613		-41.24	3.95409	0.965826	1.7921	0	0	0	0	-0.809737		2.0059	-286.156	-250.224	3.70819	0	0	0	0	-70.5398		30.8992	-18128.4	-20231.6	9924.44	-371.433	-1400.92	-47.378	-48.5315	-4699.29		-1253.72	-286.156	-250.224	3.70819	0	0	0	0	-70.5398
583	1IBR	-56.5969	-68.2174	6.45984	-8.03668	-8.46782	-4.92901	0	74.511		-47.9168	5.46194	0.413947	6.45658	0	0	0	0	-0.357342		-1.05125	-287.259	-247.174	1.33468	0	0	0	0	-71.9466		30.5267	-18032	-20262.1	9935.54	-371.886	-1387.35	-44.952	-46.2774	-4755.66		-1099.27	-287.259	-247.174	1.33468	0	0	0	0	-71.9466
584	1IBR	-59.7155	-77.2073	7.53356	-9.17491	-8.42733	-3.8967	0	74.6935		-43.2363	7.47793	6.11385	7.52722	0	0	0	0	-4.79284		-1.3703	-273.19	-235.297	11.0965	0	0	0	0	-78.1302		29.1408	-18166	-20355.4	9838.76	-372.889	-1406.72	-44.0563	-45.2316	-4635.49		-1144.99	-273.19	-235.297	11.0965	0	0	0	0	-78.1302
585	1IBR	-64.7068	-99.6258	6.81394	-9.14734	-7.78702	-3.05312	0	95.2862		-47.1937	7.04784	5.15999	6.80775	0	0	0	0	-3.81485		-1.10505	-283.377	-247.485	5.25036	0	0	0	0	-71.8893		30.7475	-18091.7	-20521.9	9834.91	-368.484	-1387.07	-43.3899	-38.3026	-4446.45		-1120.97	-283.377	-247.485	5.25036	0	0	0	0	-71.8893
586	1IBR	-56.2073	-99.0331	3.57488	-8.45595	-8.89016	-4.22943	0	103.473		-42.6466	3.76722	1.57261	3.57117	0	0	0	0	-0.73947		-0.63709	-283.313	-247.487	5.23997	0	0	0	0	-71.8236		30.7573	-17975.8	-20561.8	9903.46	-376.375	-1390.94	-50.4527	-45.3749	-4456.39		-997.923	-283.313	-247.487	5.23997	0	0	0	0	-71.8236
587	1IBR	-58.4175	-102.941	6.66153	-8.51505	-8.1257	-2.8515	0	99.0465		-41.6927	6.72584	4.26152	6.65533	0	0	0	0	-3.56258		-0.628426	-283.294	-247.494	5.24551	0	0	0	0	-71.8038		30.7578	-17986.4	-20632.7	9946.84	-380.05	-1406.37	-47.6317	-43.8014	-4359.2		-1063.46	-283.294	-247.494	5.24551	0	0	0	0	-71.8038
588	1IBR	-62.0296	-110.78	8.63606	-8.69525	-7.3525	-3.299	0	106.178		-46.7171	7.75494	4.41318	8.63221	0	0	0	0	-3.54156		-1.7489	-283.341	-247.488	5.24617	0	0	0	0	-71.8517		30.7524	-17888.2	-20630.2	9854.35	-376.109	-1398.01	-46.1045	-37.2124	-4362.42		-892.52	-283.341	-247.488	5.24617	0	0	0	0	-71.8517
589	1IBR	-67.2166	-112.822	3.78084	-8.86289	-8.33689	-3.85486	0	106.85		-43.9712	4.98045	6.20124	3.77726	0	0	0	0	-5.01654		0.0184854	-283.263	-247.488	5.24452	0	0	0	0	-71.7735		30.7536	-17851.2	-20532.7	9945.61	-376.156	-1366.02	-44.2243	-31.4823	-4442.82		-1003.31	-283.263	-247.488	5.24452	0	0	0	0	-71.7735
590	1IBR	-61.2003	-118.164	6.73838	-8.06045	-8.03531	-4.24739	0	121.608		-51.0386	6.41244	3.25275	6.73312	0	0	0	0	-2.26306		-1.31036	-273.288	-235.298	11.0977	0	0	0	0	-78.2292		29.1412	-17740.5	-20913.3	10017.8	-378.541	-1377.39	-48.3917	-32.2348	-4034.53		-973.872	-273.288	-235.298	11.0977	0	0	0	0	-78.2292
591	1IBR	-66.1502	-131.018	3.50057	-9.12889	-7.65871	-3.6666	0	124.704		-42.8821	5.83107	6.23937	3.49744	0	0	0	0	-4.81592		0.910189	-283.329	-247.494	5.24676	0	0	0	0	-71.8389		30.7576	-17980.3	-20737.8	9816.48	-375.593	-1388.35	-44.2705	-35.5551	-4256.14		-959.052	-283.329	-247.494	5.24676	0	0	0	0	-71.8389
592	1IBR	-73.9109	-144.598	3.3096	-8.99621	-8.72299	-4.39662	0	135.03		-45.537	4.71246	6.18545	3.30399	0	0	0	0	-5.0371		0.260124	-283.209	-247.489	5.24387	0	0	0	0	-71.7187		30.7548	-18034	-20895.6	9894.06	-379.902	-1398.23	-46.6125	-37.7692	-4146.39		-1023.53	-283.209	-247.489	5.24387	0	0	0	0	-71.7187
593	1IBR	-62.0711	-82.2228	6.09785	-8.16104	-8.51786	-5.11371	0	78.0448		-42.1983	6.32628	2.9729	6.09177	0	0	0	0	-1.83368		-0.904717	-283.324	-247.491	5.24451	0	0	0	0	-71.8349		30.7572	-17847.1	-20350.3	9978.91	-374.195	-1401.01	-46.8828	-32.2486	-4641.36		-980.047	-283.324	-247.491	5.24451	0	0	0	0	-71.8349
594	1IBR	-62.0691	-77.4611	2.31392	-8.8321	-8.01251	-3.29013	0	79.1104		-45.8976	3.16298	2.34291	2.31087	0	0	0	0	-0.814313		-0.67649	-283.316	-247.483	5.23799	0	0	0	0	-71.8254		30.7543	-18056.9	-20402.1	9868.33	-373.107	-1372.78	-41.1621	-35.1479	-4596.5		-1104.38	-283.316	-247.483	5.23799	0	0	0	0	-71.8254
595	1IBR	-70.7822	-88.0068	4.37165	-8.89228	-7.55068	-3.99511	0	81.5665		-48.2756	4.63761	6.35304	4.36844	0	0	0	0	-5.14015		-0.943726	-283.218	-247.49	5.24326	0	0	0	0	-71.7276		30.7563	-17758.8	-20420.5	9958.76	-375.315	-1370.03	-43.3383	-41.2153	-4582.8		-884.384	-283.218	-247.49	5.24326	0	0	0	0	-71.7276
596	1IBR	-66.6782	-83.9842	3.48454	-9.03191	-8.80518	-4.63497	0	79.9625		-43.669	4.66645	6.09129	3.48356	0	0	0	0	-4.83426		-0.0741428	-273.116	-235.3	11.0966	0	0	0	0	-78.0531		29.14	-17933.9	-20352	9811.81	-376.753	-1397.33	-45.5217	-32.2011	-4607.9		-933.958	-273.116	-235.3	11.0966	0	0	0	0	-78.0531
597	1IBR	-61.3086	-76.3374	1.98935	-9.0878	-8.35921	-4.14136	0	81.8519		-47.224	2.52858	1.15758	1.9855	0	0	0	0	-0.335336		-0.279172	-273.005	-235.302	11.0934	0	0	0	0	-77.9424		29.1468	-17804.1	-20164.2	9937.97	-376.706	-1392.83	-49.0774	-40.7059	-4808.57		-909.927	-273.005	-235.302	11.0934	0	0	0	0	-77.9424
598	1IBR	-66.5771	-120.613	2.21392	-8.70535	-8.48005	-4.05464	0	118.735		-45.6732	2.56359	0.869626	2.20967	0	0	0	0	-0.282069		-0.233637	-283.401	-247.499	5.24601	0	0	0	0	-71.9117		30.7642	-17883.3	-20611.8	10000.7	-375.589	-1395.34	-42.9302	-36.7927	-4348.07		-1073.37	-283.401	-247.499	5.24601	0	0	0	0	-71.9117
599	1IBR	-64.5298	-103.137	4.63515	-8.48118	-8.76121	-5.40503	0	102.604		-45.9849	4.568	1.64237	4.63097	0	0	0	0	-0.854502		-0.850851	-283.292	-247.485	5.24751	0	0	0	0	-71.8028		30.7483	-17765.8	-20587	9962.74	-372.955	-1401.04	-46.8563	-36.8923	-4382.1		-901.735	-283.292	-247.485	5.24751	0	0	0	0	-71.8028
600	1IBR	-60.4565	-113.287	6.31858	-8.41112	-8.02108	-5.07976	0	111.152		-43.1277	6.60589	6.06478	6.31487	0	0	0	0	-4.86489		-0.908863	-283.45	-247.496	5.25351	0	0	0	0	-71.9598		30.7523	-17876.2	-20642.8	9953.75	-372.742	-1404.3	-44.8487	-48.6282	-4291.69		-1024.95	-283.45	-247.496	5.25351	0	0	0	0	-71.9598
601	1IBR	-58.4207	-113.155	3.24584	-8.43209	-7.51134	-4.52626	0	116.257		-44.2992	2.57972	-0.0753036	3.24246	0	0	0	0	-0.0824255		-0.505014	-273.245	-235.294	11.0951	0	0	0	0	-78.1842		29.1389	-17883.9	-20680.2	9941.14	-373.18	-1393.28	-50.5366	-47.8496	-4303.04		-977.019	-273.245	-235.294	11.0951	0	0	0	0	-78.1842
602	1IBR	-63.4533	-103.765	2.63358	-7.99294	-8.46536	-4.53607	0	103.744		-45.0713	4.13505	2.73359	2.63178	0	0	0	0	-1.25374		0.0234248	-283.35	-247.482	5.25057	0	0	0	0	-71.8617		30.7433	-17861.1	-20774.2	9923.2	-367.922	-1391.16	-44.6735	-52.7751	-4221.37		-932.212	-283.35	-247.482	5.25057	0	0	0	0	-71.8617
603	1IBR	-58.967	-97.2594	2.79003	-7.61473	-7.55911	-4.74441	0	99.7326		-44.312	3.85693	1.70597	2.78594	0	0	0	0	-0.642054		0.00706757	-283.333	-247.492	5.24472	0	0	0	0	-71.8436		30.7581	-17926.1	-20643.7	9956.97	-365.236	-1391.06	-45.6896	-49.3318	-4288.74		-1099.36	-283.333	-247.492	5.24472	0	0	0	0	-71.8436
604	1IBR	-64.9352	-103.419	2.24088	-8.68957	-8.43246	-2.72265	0	103.537		-47.4494	1.99319	0.459151	2.23573	0	0	0	0	-0.431617		-0.270074	-283.275	-247.496	5.24702	0	0	0	0	-71.7844		30.7588	-17783.3	-20849.2	9877.69	-370.961	-1375.8	-45.6177	-44.2648	-4167.37		-807.778	-283.275	-247.496	5.24702	0	0	0	0	-71.7844
605	1IBR	-68.2837	-95.7612	4.59726	-8.88173	-7.68961	-5.17428	0	87.9092		-43.2833	5.49727	6.51205	4.59259	0	0	0	0	-5.11933		-0.488049	-283.271	-247.494	5.24511	0	0	0	0	-71.7806		30.7581	-17971.7	-20774.3	9880.72	-369.738	-1391.99	-51.8119	-44.0139	-4181.36		-1039.2	-283.271	-247.494	5.24511	0	0	0	0	-71.7806
606	1IBR	-61.8883	-89.5489	5.77412	-8.73111	-8.5003	-3.66086	0	83.2608		-40.482	5.72914	4.45777	5.77089	0	0	0	0	-3.78371		-0.715806	-283.234	-247.491	5.24407	0	0	0	0	-71.7435		30.7563	-17912	-20753.2	9991.86	-370.507	-1391.23	-49.3296	-48.3924	-4198.22		-1092.99	-283.234	-247.491	5.24407	0	0	0	0	-71.7435
607	1IBR	-66.5264	-100.865	4.76824	-8.9812	-9.2043	-4.81895	0	101.075		-48.4998	5.02424	1.63564	4.76303	0	0	0	0	-0.745742		-0.628685	-283.426	-247.493	5.25032	0	0	0	0	-71.9362		30.7537	-17854.4	-20752.6	10060	-378.967	-1405.37	-49.8369	-38.7898	-4211.73		-1077.06	-283.426	-247.493	5.25032	0	0	0	0	-71.9362
608	1IBR	-56.2626	-111.365	5.29838	-9.43965	-9.03731	-3.86499	0	107.741		-35.5953	6.22616	1.78713	5.2953	0	0	0	0	-1.38997		0.533699	-283.171	-247.485	5.24435	0	0	0	0	-71.6803		30.7495	-17938.4	-20595.1	9931.43	-368.745	-1398	-49.7068	-44.5634	-4334.25		-1079.45	-283.171	-247.485	5.24435	0	0	0	0	-71.6803
609	1IBR	-63.8297	-97.3222	2.34301	-8.70646	-8.6762	-4.45604	0	99.8206		-46.8324	3.29826	5.93192	2.33985	0	0	0	0	-4.53712		-0.436388	-273.152	-235.295	11.0915	0	0	0	0	-78.0914		29.1434	-17923.6	-20738.3	10019.3	-378.796	-1412.4	-49.837	-39.781	-4236.58		-1087.15	-273.152	-235.295	11.0915	0	0	0	0	-78.0914
610	1IBR	-66.308	-104.651	4.5332	-8.81459	-8.43802	-4.35747	0	99.2416		-43.822	5.34144	5.05546	4.52595	0	0	0	0	-3.96621		-0.273767	-273.039	-235.3	11.0953	0	0	0	0	-77.977		29.1428	-17855.8	-20770.1	9974.36	-374.097	-1390.85	-50.6318	-36.085	-4231.06		-977.351	-273.039	-235.3	11.0953	0	0	0	0	-77.977
611	1IBR	-66.3619	-97.518	1.22672	-8.54792	-9.17373	-3.68653	0	101.973		-50.6354	2.53331	2.27575	1.22188	0	0	0	0	-0.97434		0.0100214	-283.317	-247.493	5.24348	0	0	0	0	-71.8265		30.7595	-18005.9	-20647.6	9986.2	-363.413	-1397.53	-56.5502	-31.3181	-4302.95		-1192.77	-283.317	-247.493	5.24348	0	0	0	0	-71.8265
612	1IBR	-56.2462	-100.876	3.1332	-7.66072	-9.39451	-5.0985	0	106.395		-42.7451	3.69644	0.864856	3.12784	0	0	0	0	-0.525811		0.229563	-286.442	-250.227	3.70305	0	0	0	0	-70.8282		30.9099	-17827.2	-20572.6	10058.6	-375.636	-1408.72	-52.6933	-46.7177	-4386.49		-1042.89	-286.442	-250.227	3.70305	0	0	0	0	-70.8282
613	1IBR	-67.4473	-103.362	3.45579	-9.03818	-8.8442	-4.49419	0	101.27		-46.4347	4.30819	5.97189	3.45252	0	0	0	0	-4.48418		-0.632035	-286.229	-250.228	3.70282	0	0	0	0	-70.6126		30.9094	-18142.1	-20589.4	9893.69	-374.3	-1409.03	-50.1618	-42.6267	-4368.29		-1201.94	-286.229	-250.228	3.70282	0	0	0	0	-70.6126
614	1IBR	-54.2555	-88.3774	3.64241	-7.93175	-9.0015	-2.89984	0	93.6617		-43.3492	4.78405	2.52949	3.64004	0	0	0	0	-0.818289		-0.567191	-286.498	-250.221	3.7025	0	0	0	0	-70.8851		30.9059	-17941.7	-20535.6	9801.18	-372.354	-1406.3	-45.5727	-30.7586	-4423.87		-928.437	-286.498	-250.221	3.7025	0	0	0	0	-70.8851
615	1IBR	-50.5468	-67.3375	6.16594	-8.42452	-8.30742	-4.46355	0	77.1701		-45.3498	5.81917	4.20966	6.16384	0	0	0	0	-2.70396		-1.85037	-276.95	-240.694	9.70113	0	0	0	0	-75.5424		29.5857	-18000.2	-20490.3	9918.71	-370.414	-1419.77	-48.8372	-31.8068	-4547.58		-1010.23	-276.95	-240.694	9.70113	0	0	0	0	-75.5424
616	1IBR	-60.3848	-84.5765	3.35271	-8.29133	-8.44108	-2.19261	0	88.7529		-48.989	3.97965	5.49894	3.3494	0	0	0	0	-3.97059		-0.898108	-286.321	-250.225	3.69841	0	0	0	0	-70.7066		30.9124	-17764.9	-20225.5	10092.7	-367.5	-1393.21	-48.2632	-35.5882	-4691.02		-1096.48	-286.321	-250.225	3.69841	0	0	0	0	-70.7066
617	1IBR	-62.061	-69.6061	3.8041	-8.45704	-8.83308	-3.47184	0	71.6265		-47.1236	4.09084	3.12639	3.80032	0	0	0	0	-1.69137		-1.1445	-286.189	-250.231	3.70157	0	0	0	0	-70.5732		30.9137	-17844.6	-20152.1	10046.7	-362.78	-1402.51	-48.0304	-32.8537	-4834.26		-1058.7	-286.189	-250.231	3.70157	0	0	0	0	-70.5732
618	1IBR	-59.7082	-67.706	4.67552	-9.06582	-9.22688	-4.23268	0	63.25		-37.4023	5.90722	6.07821	4.67223	0	0	0	0	-4.75774		-0.0854816	-286.302	-250.217	3.70623	0	0	0	0	-70.6888		30.8977	-18029.6	-19841.5	9973.62	-371.88	-1405.34	-48.2119	-28.4286	-5152.06		-1155.75	-286.302	-250.217	3.70623	0	0	0	0	-70.6888
619	1IBR	-51.5419	-51.1872	4.32765	-8.63018	-8.4776	-2.4203	0	59.0376		-44.1919	5.24607	3.09605	4.31952	0	0	0	0	-1.24591		-0.923582	-286.446	-250.229	3.7041	0	0	0	0	-70.8308		30.9105	-18033.9	-19681.8	9899.77	-369.178	-1412.92	-47.3369	-26.7321	-5250.76		-1144.92	-286.446	-250.229	3.7041	0	0	0	0	-70.8308
620	1IBR	-53.6019	-68.9765	3.18582	-8.11935	-8.79884	-3.78004	0	75.931		-43.044	4.26118	5.20702	3.1822	0	0	0	0	-3.61799		-0.510051	-276.87	-240.708	9.70002	0	0	0	0	-75.463		29.6012	-17854.9	-20010.6	9978.43	-371.715	-1387.2	-47.3811	-27.8833	-4903.08		-1085.43	-276.87	-240.708	9.70002	0	0	0	0	-75.463
621	1IBR	-55.0822	-96.4587	4.033	-8.41844	-8.68004	-3.34118	0	98.3523		-40.5691	4.64744	6.00273	4.02413	0	0	0	0	-4.51889		-0.860535	-276.731	-240.7	9.70581	0	0	0	0	-75.3235		29.5862	-17940.1	-20390.5	10103.6	-379.957	-1403.43	-46.9635	-36.6169	-4660.98		-1125.3	-276.731	-240.7	9.70581	0	0	0	0	-75.3235
622	1IBR	-54.1144	-74.5898	3.2071	-7.88218	-8.69706	-4.73182	0	82.7253		-44.1459	3.96054	-0.972176	3.20185	0	0	0	0	0.242227		1.48864	-276.866	-240.471	9.69026	0	0	0	0	-75.6922		29.6061	-17831.9	-20265.7	10067.3	-371.27	-1388.73	-47.0289	-33.0296	-4725.75		-1067.69	-276.866	-240.471	9.69026	0	0	0	0	-75.6922
623	1IBR	-59.3485	-87.4487	4.8734	-8.55734	-8.15587	-3.93022	0	92.0724		-48.2023	5.58205	5.88048	4.87117	0	0	0	0	-4.36229		-0.807302	-276.705	-240.701	9.70502	0	0	0	0	-75.2969		29.5877	-17937.7	-20294	9946.93	-368.023	-1397.3	-45.5984	-32.9537	-4699.66		-1047.12	-276.705	-240.701	9.70502	0	0	0	0	-75.2969
624	1IBR	-57.9031	-99.7155	2.96363	-8.65279	-8.65289	-4.12257	0	102.502		-42.2248	4.64908	5.89906	2.95927	0	0	0	0	-4.63058		0.421329	-286.278	-250.227	3.69276	0	0	0	0	-70.6635		30.9191	-18006.1	-20272.5	9881	-369.548	-1407.02	-48.1516	-34.0393	-4702.72		-1053.14	-286.278	-250.227	3.69276	0	0	0	0	-70.6635
625	1IBR	-58.5145	-91.7496	6.63354	-9.03197	-8.18621	-3.72872	0	95.4927		-47.9442	7.07238	4.5794	6.63287	0	0	0	0	-2.60969		-1.53021	-276.939	-240.7	9.71017	0	0	0	0	-75.5323		29.5836	-17866.8	-20114.2	10079.3	-374.371	-1409.87	-46.859	-33.6486	-4807.3		-1159.96	-276.939	-240.7	9.71017	0	0	0	0	-75.5323
626	1IBR	-58.7642	-73.9539	3.51169	-8.34905	-8.5463	-3.57008	0	75.4921		-43.3487	5.85081	3.16377	3.5063	0	0	0	0	-1.77512		0.955861	-286.402	-250.219	3.70553	0	0	0	0	-70.7889		30.9008	-18056.4	-20435.9	9877.31	-373.191	-1395.32	-49.7365	-33.8107	-4591.15		-1054.56	-286.402	-250.219	3.70553	0	0	0	0	-70.7889
627	1IBR	-67.9933	-102.998	3.84886	-8.84629	-8.53068	-4.52583	0	98.9869		-45.928	5.18888	6.22818	3.84533	0	0	0	0	-4.7391		-0.145538	-286.355	-250.225	3.69849	0	0	0	0	-70.7381		30.9095	-17951.5	-20248.3	9971.32	-363.882	-1399.4	-52.0023	-35.4581	-4689.6		-1134.14	-286.355	-250.225	3.69849	0	0	0	0	-70.7381
628	1IBR	-67.9834	-97.7969	1.44216	-8.33794	-8.62207	-5.42804	0	100.663		-49.9039	2.74082	5.44623	1.4355	0	0	0	0	-4.15968		0.0187758	-286.32	-250.22	3.70461	0	0	0	0	-70.705		30.9003	-17983.5	-20359.9	9940.84	-371.088	-1411.25	-49.5543	-22.1231	-4615.14		-1095.25	-286.32	-250.22	3.70461	0	0	0	0	-70.705
629	1IBR	-64.795	-96.1309	3.42308	-8.79329	-8.4102	-4.33689	0	97.5535		-48.1003	3.32376	5.86181	3.4204	0	0	0	0	-4.5604		-1.39805	-286.303	-250.229	3.70768	0	0	0	0	-70.6885		30.9067	-17852.3	-20445.4	9982.69	-374.986	-1411.12	-49.3572	-28.3421	-4550.28		-975.499	-286.303	-250.229	3.70768	0	0	0	0	-70.6885
630	1IBR	-60.0842	-86.3836	4.03248	-8.04908	-8.39879	-4.38157	0	85.6208		-42.5244	4.86478	5.83522	4.0242	0	0	0	0	-4.5953		-0.399337	-276.586	-240.699	9.70153	0	0	0	0	-75.1756		29.5873	-17848	-20429.5	10007.1	-369.844	-1389.56	-44.5232	-30.8786	-4484.8		-1106.02	-276.586	-240.699	9.70153	0	0	0	0	-75.1756
631	1IBR	-57.6916	-91.7834	2.35584	-8.39776	-8.19793	-4.11249	0	94.2255		-41.7813	3.97726	5.66357	2.35075	0	0	0	0	-4.17418		0.137117	-286.518	-250.229	3.70855	0	0	0	0	-70.9043		30.9068	-17954.8	-20715.7	9934.35	-376.291	-1391.95	-47.1652	-28.3691	-4316.42		-1013.3	-286.518	-250.229	3.70855	0	0	0	0	-70.9043
632	1IBR	-62.2098	-90.1143	6.56403	-8.57314	-9.0323	-4.59977	0	86.3607		-42.8151	7.56067	6.01971	6.55923	0	0	0	0	-4.28073		-0.737543	-286.562	-250.226	3.71151	0	0	0	0	-70.9494		30.9021	-17756.7	-20715.2	10053.4	-377.427	-1396.14	-50.9187	-41.2362	-4263.03		-966.028	-286.562	-250.226	3.71151	0	0	0	0	-70.9494
633	1IBR	-67.0766	-113.332	3.55047	-9.39562	-8.55236	-3.22785	0	104.638		-40.757	4.66027	6.11521	3.54621	0	0	0	0	-4.7265		-0.274641	-286.301	-250.222	3.70393	0	0	0	0	-70.6868		30.9037	-17866.3	-20852	9973.97	-380.791	-1394.77	-46.9784	-52.6108	-4172.83		-940.237	-286.301	-250.222	3.70393	0	0	0	0	-70.6868
634	1IBR	-58.0587	-117.006	2.75639	-7.94033	-8.55208	-1.92093	0	118.214		-43.6093	3.22224	6.03083	2.74964	0	0	0	0	-4.38442		-1.17381	-286.346	-250.228	3.70593	0	0	0	0	-70.7302		30.9064	-17920.8	-20845.3	9829.17	-379.522	-1381.8	-41.3968	-42.0671	-4168.32		-891.552	-286.346	-250.228	3.70593	0	0	0	0	-70.7302
635	1IBR	-60.49	-98.9587	2.82793	-7.71239	-8.6253	-4.26997	0	102.062		-45.8135	3.67984	1.67077	2.82415	0	0	0	0	-0.466638		-0.348445	-286.503	-250.22	3.70703	0	0	0	0	-70.8895		30.899	-17829.3	-20893.6	9991.11	-384.223	-1411.7	-45.2925	-49.9401	-4163.34		-872.274	-286.503	-250.22	3.70703	0	0	0	0	-70.8895
636	1IBR	-59.3942	-97.7993	7.26515	-7.97147	-8.70868	-4.40202	0	92.6267		-40.4046	8.81565	5.71139	7.25678	0	0	0	0	-4.23416		0.0816318	-286.362	-250.227	3.70304	0	0	0	0	-70.7472		30.9084	-17907.7	-21012.8	9926.66	-379.918	-1400.92	-41.2721	-49.7452	-4065.73		-884.004	-286.362	-250.227	3.70304	0	0	0	0	-70.7472
637	1IBR	-58.6337	-79.6749	5.96051	-8.15522	-7.64786	-4.44081	0	87.0055		-51.6809	5.36348	3.45793	5.95704	0	0	0	0	-2.16378		-1.8877	-283.486	-247.489	5.25116	0	0	0	0	-71.9971		30.7488	-18053.7	-20761.4	9734.99	-381.626	-1398.51	-44.4085	-48.537	-4242.13		-912.085	-283.486	-247.489	5.25116	0	0	0	0	-71.9971
638	1IBR	-60.9835	-94.4151	8.0696	-8.81161	-7.72103	-4.10438	0	96.9344		-50.9354	7.05817	4.06608	8.06527	0	0	0	0	-3.28249		-1.79069	-283.413	-247.483	5.24709	0	0	0	0	-71.9255		30.7486	-18032	-20756.4	9919.73	-378.749	-1395.07	-45.0239	-44.711	-4251.73		-1080.08	-283.413	-247.483	5.24709	0	0	0	0	-71.9255
639	1IBR	-59.2245	-76.9165	2.34181	-8.08487	-8.42066	-4.12179	0	85.65		-49.6726	3.38331	2.39506	2.33914	0	0	0	0	-1.00494		-0.345949	-283.409	-247.494	5.24558	0	0	0	0	-71.9184		30.7584	-17993.2	-20776.1	9944.65	-379.013	-1409.2	-45.1576	-46.1387	-4249.46		-1032.82	-283.409	-247.494	5.24558	0	0	0	0	-71.9184
640	1IBR	-62.1935	-93.1326	3.34835	-8.33068	-8.84141	-4.93739	0	91.796		-42.0959	5.0517	6.59473	3.34497	0	0	0	0	-4.77316		-0.114832	-283.488	-247.497	5.24956	0	0	0	0	-71.9989		30.7587	-17879.8	-20659.3	9943.76	-381.188	-1399.3	-51.6259	-45.5249	-4369.31		-917.383	-283.488	-247.497	5.24956	0	0	0	0	-71.9989
641	1IBR	-61.668	-76.944	8.33243	-9.29394	-7.86485	-4.11894	0	75.7881		-47.5668	8.09268	3.93475	8.32534	0	0	0	0	-3.39495		-0.772471	-283.379	-247.491	5.24634	0	0	0	0	-71.8882		30.7538	-17969.3	-20384.8	9916.98	-377.307	-1407.37	-43.956	-38.6984	-4560.59		-1073.54	-283.379	-247.491	5.24634	0	0	0	0	-71.8882
642	1IBR	-61.6675	-85.5003	3.55385	-8.63996	-8.30943	-4.00865	0	86.0892		-44.8522	3.85019	2.17985	3.54954	0	0	0	0	-1.11303		-0.766172	-283.408	-247.483	5.24692	0	0	0	0	-71.9184		30.7463	-18067.5	-20466.8	9886.81	-379.592	-1397.83	-48.6124	-48.4135	-4513.58		-1099.4	-283.408	-247.483	5.24692	0	0	0	0	-71.9184
643	1IBR	-60.0433	-85.8172	3.20038	-9.27436	-8.72393	-4.57894	0	85.7199		-40.5692	3.97884	1.23699	3.19479	0	0	0	0	-0.518501		0.0655602	-283.388	-247.491	5.24453	0	0	0	0	-71.8997		30.758	-18103	-20280	9854.61	-380.748	-1420.24	-52.0106	-44.682	-4692.08		-1087.92	-283.388	-247.491	5.24453	0	0	0	0	-71.8997
644	1IBR	-65.548	-93.6757	2.1557	-8.58755	-8.81353	-3.62626	0	93.1875		-46.1881	3.18062	5.34245	2.15134	0	0	0	0	-4.44305		0.129874	-283.347	-247.498	5.24607	0	0	0	0	-71.8572		30.7622	-17876.3	-20125.6	9988.94	-377.388	-1383.06	-51.7074	-37.0228	-4854.83		-1035.64	-283.347	-247.498	5.24607	0	0	0	0	-71.8572
645	1IBR	-56.9769	-82.0679	3.03697	-8.98346	-8.6461	-3.67268	0	83.8016		-40.4453	3.14575	1.13658	3.0342	0	0	0	0	-0.478315		-0.546715	-283.308	-247.495	5.25062	0	0	0	0	-71.8169		30.7526	-17965.6	-20028.6	9905.9	-361.084	-1397.62	-47.7078	-45.5455	-4853.64		-1137.23	-283.308	-247.495	5.25062	0	0	0	0	-71.8169
646	1IBR	-63.4598	-87.2184	4.30719	-8.81539	-8.19826	-4.72863	0	86.2084		-45.0147	5.34231	6.2026	4.30715	0	0	0	0	-4.53647		-0.630975	-283.603	-247.488	5.24668	0	0	0	0	-72.1156		30.754	-17928.8	-20251.2	9999.53	-370.499	-1404.32	-47.19	-38.2331	-4689.26		-1127.62	-283.603	-247.488	5.24668	0	0	0	0	-72.1156
647	1IBR	-60.9795	-82.5218	6.70051	-9.17037	-7.95836	-3.48984	0	85.3366		-49.8763	7.00852	3.57483	6.69527	0	0	0	0	-2.40881		-0.852771	-283.418	-247.482	5.24634	0	0	0	0	-71.9294		30.7468	-18048.7	-20291.6	9926.15	-377.289	-1415.78	-48.231	-38.5302	-4721.71		-1081.62	-283.418	-247.482	5.24634	0	0	0	0	-71.9294
648	1IBR	-53.579	-90.0664	4.8607	-8.69676	-8.89756	-3.70194	0	94.6874		-41.7644	4.53159	-0.0720221	4.85601	0	0	0	0	-0.439773		0.187371	-283.265	-247.483	5.23909	0	0	0	0	-71.7754		30.7537	-17862.4	-20258.8	9981.73	-376.565	-1395.14	-46.1985	-33.1054	-4737.49		-996.88	-283.265	-247.483	5.23909	0	0	0	0	-71.7754
649	1IBR	-61.9033	-89.6007	4.8311	-8.90578	-8.10207	-3.75058	0	89.3442		-45.7196	4.86982	3.19115	4.82507	0	0	0	0	-1.98284		-1.16356	-283.295	-247.487	5.23755	0	0	0	0	-71.8043		30.759	-17956.2	-20258.1	9907.8	-376.894	-1406.57	-49.1575	-29.1075	-4745.78		-998.294	-283.295	-247.487	5.23755	0	0	0	0	-71.8043
650	1IBR	-63.7592	-102.29	5.65943	-9.43958	-8.91664	-3.71119	0	102.591		-47.6531	5.89175	2.86795	5.65385	0	0	0	0	-1.98072		-0.649338	-283.325	-247.492	5.24536	0	0	0	0	-71.8341		30.7555	-17864.7	-20453	10098.6	-371.831	-1401.7	-49.6901	-29.1189	-4544.44		-1113.55	-283.325	-247.492	5.24536	0	0	0	0	-71.8341
651	1IBR	-57.7814	-101.629	5.87412	-8.1804	-8.43214	-4.48595	0	103.393		-44.3209	6.62734	2.58411	5.86989	0	0	0	0	-1.78884		-0.0378232	-283.442	-247.496	5.24689	0	0	0	0	-71.9544		30.7614	-18050.5	-20478.2	9973.05	-375.986	-1406.64	-48.7841	-26.7564	-4509.19		-1178.07	-283.442	-247.496	5.24689	0	0	0	0	-71.9544
652	1IBR	-65.2424	-102.878	4.17445	-8.58627	-8.28327	-3.12177	0	97.1053		-43.6533	4.70723	4.52847	4.17163	0	0	0	0	-3.55698		-0.435885	-283.385	-247.489	5.24852	0	0	0	0	-71.8969		30.753	-17951.8	-20553.3	9984	-372.451	-1396.97	-45.0664	-29.4998	-4451.58		-1086.95	-283.385	-247.489	5.24852	0	0	0	0	-71.8969
653	1IBR	-61.6484	-90.263	4.17611	-9.16151	-8.23	-4.69885	0	92.1184		-45.5895	5.09171	6.54063	4.17444	0	0	0	0	-5.13691		-0.486454	-283.359	-247.495	5.24924	0	0	0	0	-71.8688		30.7562	-18049.9	-20584	9936.44	-371.181	-1402.3	-44.3235	-30.5267	-4486.78		-1067.26	-283.359	-247.495	5.24924	0	0	0	0	-71.8688
654	1IBR	-54.8927	-107.977	5.26547	-7.91948	-7.98868	-3.69989	0	106.3		-38.8727	5.71901	2.74351	5.26065	0	0	0	0	-1.77996		-0.505192	-283.346	-247.489	5.2459	0	0	0	0	-71.8572		30.7543	-18052.1	-20558.9	9930.28	-372.267	-1402.42	-48.2808	-39.6489	-4452.37		-1108.4	-283.346	-247.489	5.2459	0	0	0	0	-71.8572
655	1IBR	-52.9733	-76.9993	8.4994	-8.21775	-7.88819	-4.40766	0	85.2676		-49.2274	13.3985	17.9192	8.49345	0	0	0	0	-10.4895		-2.52473	-283.468	-247.493	5.24432	0	0	0	0	-71.9787		30.7591	-18005.2	-20526.2	9980.8	-370.729	-1404.77	-50.5024	-32.5745	-4511.97		-1089.23	-283.468	-247.493	5.24432	0	0	0	0	-71.9787
656	1IBR	-67.4948	-108.326	2.89962	-9.25872	-8.70955	-4.66047	0	102.56		-42	5.75256	4.93023	2.89866	0	0	0	0	-3.63422		1.5579	-283.437	-247.498	5.24612	0	0	0	0	-71.9484		30.7632	-17858.7	-20349	10084.9	-371.52	-1404.98	-49.7372	-36.8325	-4626.93		-1104.59	-283.437	-247.498	5.24612	0	0	0	0	-71.9484
657	1IBR	-67.5508	-123.197	5.64128	-9.43519	-8.36756	-5.18611	0	113.38		-40.3861	4.32361	-1.08722	5.63684	0	0	0	0	-0.240941		0.0149392	-282.128	-241.09	5.3502	0	0	0	0	-76.3981		30.0109	-17933	-20627	10033	-378.39	-1401.81	-53.1049	-31.0275	-4399.69		-1074.95	-282.128	-241.09	5.3502	0	0	0	0	-76.3981
658	1IBR	-69.8748	-128.17	2.8165	-8.72138	-8.04364	-4.55805	0	120.247		-43.4447	3.78059	5.76428	2.81226	0	0	0	0	-4.72861		-0.0673488	-283.426	-247.493	5.25154	0	0	0	0	-71.9376		30.7526	-17752.8	-20570.8	10066.6	-372.942	-1392.95	-52.4836	-25.4429	-4439.8		-964.962	-283.426	-247.493	5.25154	0	0	0	0	-71.9376
659	1IBR	-56.8347	-110.04	2.67457	-8.69592	-7.47832	-4.60925	0	111.357		-40.0427	3.1688	1.4833	2.66886	0	0	0	0	-0.28313		-0.700228	-283.478	-247.482	5.24523	0	0	0	0	-71.9912		30.7501	-17997.6	-20618	10012.2	-371.436	-1388.24	-49.3224	-29.9413	-4423.82		-1129	-283.478	-247.482	5.24523	0	0	0	0	-71.9912
660	1IBR	-65.0656	-115.282	5.08345	-8.67585	-8.37813	-4.81584	0	113.91		-46.9074	5.50131	5.92839	5.07991	0	0	0	0	-4.61022		-0.896771	-286.348	-250.229	3.6998	0	0	0	0	-70.7333		30.9142	-17916.8	-20771.9	9897.19	-369.056	-1386.76	-51.2405	-31.8576	-4273.18		-930.035	-286.348	-250.229	3.6998	0	0	0	0	-70.7333
661	1IBR	-62.4727	-113.207	5.85475	-9.32721	-9.34741	-4.31924	0	117.363		-49.489	6.14905	3.14361	5.84822	0	0	0	0	-1.86029		-0.982491	-286.277	-250.224	3.70602	0	0	0	0	-70.6618		30.9028	-17818.5	-20846.2	10115.3	-379.431	-1399.19	-48.4787	-41.51	-4216.74		-1002.29	-286.277	-250.224	3.70602	0	0	0	0	-70.6618
662	1IBR	-60.1026	-132.464	4.33583	-8.34697	-7.77653	-4.10786	0	128.028		-39.7713	4.48924	5.97777	4.33182	0	0	0	0	-4.35051		-1.46984	-286.488	-250.218	3.70634	0	0	0	0	-70.873		30.8973	-18028.6	-20826.6	9809.02	-371.982	-1393.51	-48.5327	-38.4473	-4256.84		-901.783	-286.488	-250.218	3.70634	0	0	0	0	-70.873
663	1IBR	-58.7585	-110.389	4.79334	-9.23288	-8.69561	-4.51897	0	118.544		-49.2588	4.65774	3.21703	4.78993	0	0	0	0	-2.0489		-1.30032	-286.184	-250.219	3.70738	0	0	0	0	-70.57		30.8974	-18018	-20684.5	9886.69	-369.986	-1410.62	-58.4445	-35.8347	-4317.45		-1027.81	-286.184	-250.219	3.70738	0	0	0	0	-70.57
664	1IBR	-59.7228	-128.947	7.91176	-9.3293	-7.52849	-4.00637	0	126.124		-43.9475	8.6513	6.02706	7.90792	0	0	0	0	-4.34285		-0.940822	-286.489	-250.218	3.70295	0	0	0	0	-70.8758		30.9014	-17912.2	-20785.2	9952.89	-371.492	-1390.05	-52.9755	-37.7722	-4261.58		-966.024	-286.489	-250.218	3.70295	0	0	0	0	-70.8758
665	1IBR	-58.3168	-111.81	3.09253	-7.30265	-8.43912	-4.09938	0	118.205		-47.963	2.99351	2.13009	3.08823	0	0	0	0	-0.877354		-1.34746	-286.421	-250.229	3.7031	0	0	0	0	-70.806		30.9108	-18019.6	-20754.2	9845.39	-373.279	-1409.71	-48.7712	-43.1159	-4194.67		-1041.23	-286.421	-250.229	3.7031	0	0	0	0	-70.806
666	1IBR	-68.2129	-127.672	4.38802	-8.39447	-8.20183	-4.8275	0	122.297		-45.8021	5.08759	6.32555	4.38639	0	0	0	0	-4.84122		-0.783131	-286.376	-250.22	3.70152	0	0	0	0	-70.7633		30.9057	-18026.5	-20873.2	9949.98	-374.953	-1416.21	-50.8287	-37.0136	-4169.93		-1054.34	-286.376	-250.22	3.70152	0	0	0	0	-70.7633
667	1IBR	-63.9369	-135.617	3.26694	-8.87802	-9.01505	-4.16559	0	135.676		-45.2038	5.06673	6.20758	3.26353	0	0	0	0	-4.39232		-0.0120602	-276.772	-240.697	9.70263	0	0	0	0	-75.3638		29.5863	-17884.8	-20840.8	10020.2	-370.806	-1396.07	-50.8245	-38.9604	-4184.93		-1022.6	-276.772	-240.697	9.70263	0	0	0	0	-75.3638
668	1IBR	-57.4596	-111.925	5.55806	-8.6668	-8.07886	-4.02261	0	119.518		-49.8426	5.03932	3.4951	5.55174	0	0	0	0	-2.40585		-1.60167	-286.385	-250.225	3.70388	0	0	0	0	-70.7714		30.9078	-17966.8	-20767.7	10067.6	-381.892	-1406.14	-51.3138	-27.2821	-4311.06		-1088.96	-286.385	-250.225	3.70388	0	0	0	0	-70.7714
669	1IBR	-63.1751	-119.716	4.344	-8.8362	-8.70133	-4.3255	0	119.434		-45.374	4.30334	6.09243	4.34079	0	0	0	0	-4.78502		-1.34486	-286.461	-250.224	3.70522	0	0	0	0	-70.8466		30.9046	-17965	-20620.3	10041.6	-379.305	-1393.2	-52.2542	-37.4339	-4369.43		-1154.78	-286.461	-250.224	3.70522	0	0	0	0	-70.8466
670	1IBR	-56.2517	-124.701	4.99601	-8.89222	-8.48983	-4.71056	0	128.863		-43.3166	4.72075	3.11624	4.98803	0	0	0	0	-1.93042		-1.4531	-286.465	-250.219	3.71021	0	0	0	0	-70.8518		30.8954	-17929.6	-20526.7	10015.8	-375.564	-1388.78	-48.6451	-33.2613	-4430.02		-1142.5	-286.465	-250.219	3.71021	0	0	0	0	-70.8518
671	1IBR	-67.2662	-110.519	4.75635	-9.30705	-8.88091	-4.05984	0	109.347		-48.6033	5.12826	2.96311	4.75151	0	0	0	0	-1.48329		-1.10307	-286.445	-250.226	3.70319	0	0	0	0	-70.8309		30.9091	-17780.8	-20575	10081.8	-373.592	-1396.18	-49.0287	-35.6482	-4399.75		-1033.39	-286.445	-250.226	3.70319	0	0	0	0	-70.8309
672	1IBR	-61.9945	-78.131	5.91258	-8.7716	-8.41737	-3.8165	0	82.5598		-51.3304	5.49095	3.63987	5.90792	0	0	0	0	-2.18384		-1.873	-286.325	-250.222	3.70425	0	0	0	0	-70.7097		30.9026	-17902.3	-20158	9997.9	-375.123	-1402.19	-46.4512	-27.4435	-4863.42		-1027.6	-286.325	-250.222	3.70425	0	0	0	0	-70.7097
673	1IBR	-63.2114	-101.841	3.51813	-8.62499	-9.00013	-4.78089	0	94.7359		-37.2185	4.79404	5.9017	3.51304	0	0	0	0	-4.54496		-0.0757436	-276.81	-240.697	9.70341	0	0	0	0	-75.4015		29.5851	-17914.7	-20185.1	9900.39	-368.676	-1389.24	-48.8467	-34.8894	-4742.4		-1045.93	-276.81	-240.697	9.70341	0	0	0	0	-75.4015
674	1IBR	-59.5531	-97.2223	2.36186	-8.42451	-8.85274	-3.83533	0	102.464		-46.0439	3.31285	2.39189	2.36011	0	0	0	0	-0.800504		-0.63865	-276.922	-240.697	9.70409	0	0	0	0	-75.5148		29.5855	-17910.6	-20238.2	9934.68	-370.069	-1400.53	-47.3175	-28.473	-4698.01		-1062.7	-276.922	-240.697	9.70409	0	0	0	0	-75.5148
675	1IBR	-58.694	-96.9375	4.37811	-9.08325	-8.37464	-4.10443	0	103.788		-48.3605	4.06769	2.9837	4.37421	0	0	0	0	-1.36428		-1.92593	-286.494	-250.224	3.7055	0	0	0	0	-70.8821		30.9066	-17936.7	-20212.2	9912.49	-377.419	-1377.54	-48.8869	-26.6379	-4793.4		-1013.13	-286.494	-250.224	3.7055	0	0	0	0	-70.8821
676	1IBR	-62.2886	-97.1856	3.27981	-8.92932	-8.95911	-5.03994	0	103.375		-48.8291	4.05873	2.25648	3.27668	0	0	0	0	-1.07217		-0.402268	-286.494	-250.225	3.70193	0	0	0	0	-70.8798		30.9086	-18033.5	-20206.2	9914.75	-370.962	-1396.61	-52.2326	-28.9209	-4807.14		-1086.16	-286.494	-250.225	3.70193	0	0	0	0	-70.8798
677	1IBR	-59.4855	-107.447	4.69585	-7.91044	-8.25133	-3.33259	0	105.794		-43.034	5.58332	6.04624	4.68485	0	0	0	0	-4.63728		-0.510487	-286.315	-250.222	3.70437	0	0	0	0	-70.6986		30.9014	-17869.6	-20470.8	9962.52	-366.434	-1410.52	-48.6487	-30.7165	-4519.29		-985.75	-286.315	-250.222	3.70437	0	0	0	0	-70.6986
678	1IBR	-61.5532	-107.697	5.15118	-9.35506	-8.67476	-4.38799	0	103.581		-40.1713	6.29565	6.24984	5.15018	0	0	0	0	-4.59568		-0.508692	-286.376	-250.233	3.69733	0	0	0	0	-70.76		30.9198	-17824.9	-20675.2	10055.2	-378.329	-1397.21	-48.7565	-31.4784	-4413.38		-935.692	-286.376	-250.233	3.69733	0	0	0	0	-70.76
679	1IBR	-60.6244	-108.616	6.3462	-8.19214	-8.14796	-4.56501	0	108.036		-45.4858	6.11971	3.80014	6.34476	0	0	0	0	-2.29673		-1.72846	-286.363	-250.225	3.70664	0	0	0	0	-70.7464		30.9019	-17871	-20565.5	9984.69	-366.794	-1383.65	-44.1798	-35.6153	-4433.03		-1026.93	-286.363	-250.225	3.70664	0	0	0	0	-70.7464
680	1IBR	-59.1058	-100.699	5.83925	-9.42353	-8.6149	-4.56991	0	101.162		-42.7997	6.35496	3.96009	5.83257	0	0	0	0	-2.48895		-0.948752	-286.52	-250.22	3.70429	0	0	0	0	-70.9041		30.8999	-18043.1	-20616.9	9890.4	-378.265	-1400.15	-46.9908	-34.4974	-4396.99		-1059.68	-286.52	-250.22	3.70429	0	0	0	0	-70.9041
681	1IBR	-64.6671	-96.8284	2.77387	-8.28627	-8.66169	-4.44178	0	100.949		-50.1721	3.4	2.84025	2.76949	0	0	0	0	-1.29196		-0.917775	-286.469	-250.224	3.70289	0	0	0	0	-70.855		30.907	-17868.7	-20677.6	10035.2	-372.282	-1400.2	-45.1695	-31.2764	-4358.79		-1018.58	-286.469	-250.224	3.70289	0	0	0	0	-70.855
682	1IBR	-53.9927	-89.8298	2.68024	-8.983	-8.19717	-4.17389	0	96.6299		-42.119	2.09108	2.00508	2.6735	0	0	0	0	-1.23071		-1.35679	-286.158	-250.22	3.70431	0	0	0	0	-70.5414		30.8984	-17876.1	-20724.9	9974.55	-371.879	-1388.21	-42.7257	-43.8903	-4279.92		-999.03	-286.158	-250.22	3.70431	0	0	0	0	-70.5414
683	1IBR	-46.634	-96.0422	3.8785	-8.70256	-8.87322	-3.76168	0	103.438		-36.5707	4.05935	0.652612	3.87099	0	0	0	0	-0.222827		-0.241419	-286.376	-250.225	3.69795	0	0	0	0	-70.7619		30.913	-18012.9	-20469.9	9964.01	-371.606	-1400.69	-43.9233	-29.0473	-4506.3		-1155.43	-286.376	-250.225	3.69795	0	0	0	0	-70.7619
684	1IBR	-65.494	-128.848	7.51583	-9.15733	-8.21523	-4.5118	0	122.59		-44.8674	7.2694	6.09512	7.50994	0	0	0	0	-4.76119		-1.57447	-286.255	-250.223	3.7047	0	0	0	0	-70.6397		30.9022	-17895.2	-20805.3	10006.6	-380.251	-1401.83	-43.9904	-33.9755	-4273.95		-962.498	-286.255	-250.223	3.7047	0	0	0	0	-70.6397
685	1IBR	-62.5335	-107.028	5.08718	-8.2353	-9.1245	-4.27499	0	109.482		-48.4394	6.12872	2.95167	5.0827	0	0	0	0	-1.22998		-0.675666	-286.599	-250.219	3.70936	0	0	0	0	-70.9832		30.8941	-17875.4	-20891.2	10103.2	-381.373	-1403.01	-47.7601	-33.1019	-4212.74		-1009.34	-286.599	-250.219	3.70936	0	0	0	0	-70.9832
686	1IBR	-61.219	-129.496	4.79723	-8.57245	-9.50486	-3.91271	0	130.228		-44.7586	6.31545	4.63781	4.7928	0	0	0	0	-2.77102		-0.344135	-286.438	-250.225	3.70225	0	0	0	0	-70.822		30.9074	-17910.6	-20749.3	9946.74	-380.167	-1391.42	-44.3968	-36.1364	-4283.56		-972.405	-286.438	-250.225	3.70225	0	0	0	0	-70.822
687	1IBR	-57.573	-110.939	4.36591	-8.56528	-8.80853	-3.78448	0	112.17		-42.0108	4.91826	2.89985	4.36288	0	0	0	0	-1.43711		-0.907361	-276.874	-240.693	9.68813	0	0	0	0	-75.4657		29.5971	-17964.9	-20918.3	9986.12	-380.414	-1392.71	-44.3013	-30.2096	-4145.84		-1039.22	-276.874	-240.693	9.68813	0	0	0	0	-75.4657
688	1IBR	-49.5118	-98.6101	6.42933	-8.5996	-7.61267	-0.688075	0	102.122		-42.5527	5.98346	2.61996	6.42357	0	0	0	0	-1.19313		-1.86692	-276.922	-240.696	9.70503	0	0	0	0	-75.5138		29.5828	-18049.2	-20772.9	9930.69	-375.376	-1377.74	-43.3669	-38.0626	-4208.28		-1164.14	-276.922	-240.696	9.70503	0	0	0	0	-75.5138
689	1IBR	-66.4613	-132.146	3.23156	-9.03407	-8.66549	-4.14253	0	126.517		-42.2213	4.87871	6.02376	3.2278	0	0	0	0	-4.38859		0.0157322	-286.416	-250.221	3.70919	0	0	0	0	-70.8012		30.8971	-17855.6	-20811.8	10028	-378.928	-1400.73	-43.5969	-29.9331	-4253.24		-965.402	-286.416	-250.221	3.70919	0	0	0	0	-70.8012
690	1IBR	-55.4642	-102.122	7.15134	-7.70472	-8.08122	-4.21006	0	108.433		-48.9304	6.87809	4.51683	7.14789	0	0	0	0	-2.86565		-1.92099	-276.836	-240.688	9.70707	0	0	0	0	-75.429		29.5736	-17880.7	-20785.6	10105.4	-382.098	-1397.74	-39.5738	-29.1755	-4276.57		-1075.36	-276.836	-240.688	9.70707	0	0	0	0	-75.429
691	1IBR	-51.0048	-88.1285	5.58829	-9.09771	-8.9139	-5.07778	0	90.9833		-36.3585	5.8534	1.24209	5.58171	0	0	0	0	-0.648317		-0.322071	-286.359	-250.214	3.70523	0	0	0	0	-70.7446		30.895	-17909.2	-20824	9949.67	-378.086	-1395.92	-47.7587	-33.196	-4187.97		-991.893	-286.359	-250.214	3.70523	0	0	0	0	-70.7446
692	1IBR	-62.6551	-100.453	5.98241	-8.92551	-9.10295	-4.66102	0	105.759		-51.2548	6.60058	4.55072	5.97754	0	0	0	0	-3.26366		-0.66402	-286.382	-250.222	3.70588	0	0	0	0	-70.7673		30.9012	-17940.3	-20825.8	9939.39	-382.942	-1395.33	-46.5124	-25.4415	-4190.26		-1013.4	-286.382	-250.222	3.70588	0	0	0	0	-70.7673
693	1IBR	-50.9529	-104.142	4.52188	-8.49231	-7.68045	-3.14757	0	109.583		-41.5952	5.39522	6.02488	4.5192	0	0	0	0	-4.13005		-1.01881	-277.018	-240.697	9.70607	0	0	0	0	-75.6121		29.5852	-17978.9	-20771.2	9931.72	-374.461	-1397.3	-44.9759	-34.9912	-4189.69		-1097.96	-277.018	-240.697	9.70607	0	0	0	0	-75.6121
694	1IBR	-58.4124	-92.032	3.52091	-8.16676	-8.40816	-4.55465	0	94.8263		-43.5981	4.32002	6.05079	3.51904	0	0	0	0	-4.33872		-0.911084	-286.54	-250.223	3.6981	0	0	0	0	-70.9251		30.9098	-17928	-20668.4	9994.94	-372.039	-1402.26	-46.4054	-29.1707	-4367.77		-1036.98	-286.54	-250.223	3.6981	0	0	0	0	-70.9251
695	1IBR	-61.1588	-98.3005	7.08086	-9.72807	-8.36651	-4.56595	0	101.872		-49.1502	7.50914	3.8482	7.07897	0	0	0	0	-2.39084		-1.02719	-286.463	-250.217	3.69809	0	0	0	0	-70.8488		30.9039	-17983.5	-20670.3	9959.66	-381.335	-1406.04	-51.151	-37.3891	-4386.75		-1010.19	-286.463	-250.217	3.69809	0	0	0	0	-70.8488
696	1IBR	-57.6521	-67.2788	4.96854	-8.76974	-8.41596	-3.7077	0	70.031		-44.4795	5.58609	6.09017	4.96379	0	0	0	0	-4.40636		-1.06152	-286.606	-250.229	3.70203	0	0	0	0	-70.9915		30.9129	-17958.3	-20227.5	10005.9	-385.377	-1391.65	-48.3855	-36.1605	-4805.08		-1070.04	-286.606	-250.229	3.70203	0	0	0	0	-70.9915
697	1IBR	-61.9782	-101.46	7.47462	-9.21869	-8.46134	-4.2045	0	101.438		-47.5468	7.40475	4.5898	7.47158	0	0	0	0	-3.15537		-1.50126	-286.489	-250.223	3.70973	0	0	0	0	-70.8737		30.8979	-17896.3	-20246	10001.6	-371.054	-1375.94	-47.3535	-30.3474	-4716.61		-1110.59	-286.489	-250.223	3.70973	0	0	0	0	-70.8737
698	1IBR	-67.2398	-107.232	7.786	-9.04681	-8.37462	-4.89567	0	101.61		-47.0871	7.69719	5.61169	7.78636	0	0	0	0	-4.31303		-1.38783	-286.558	-250.227	3.70364	0	0	0	0	-70.9448		30.9097	-17796.4	-20259.9	10122.1	-380.938	-1382.02	-47.901	-29.9148	-4719.42		-1098.46	-286.558	-250.227	3.70364	0	0	0	0	-70.9448
699	1IBR	-57.3538	-111.184	5.29597	-8.44457	-8.25833	-4.27254	0	110.065		-40.5558	6.18188	6.18735	5.2914	0	0	0	0	-4.94348		-0.3534	-286.5	-250.225	3.70236	0	0	0	0	-70.887		30.9096	-17875	-20377.6	9941.36	-372.067	-1376.52	-47.6063	-34.7369	-4584.56		-1023.3	-286.5	-250.225	3.70236	0	0	0	0	-70.887
700	1IBR	-60.9289	-94.7952	5.38078	-8.77059	-8.63577	-3.26801	0	96.9329		-47.7731	5.96818	3.92084	5.37787	0	0	0	0	-2.00792		-1.32262	-286.522	-250.22	3.70308	0	0	0	0	-70.9082		30.9037	-17811.3	-20259.9	10017.3	-373.596	-1397.28	-50.7292	-39.9429	-4697.09		-1010.02	-286.522	-250.22	3.70308	0	0	0	0	-70.9082
701	1IBR	-58.4921	-103.663	5.28612	-9.34246	-8.81662	-4.57496	0	108.462		-45.843	4.94192	3.16844	5.27813	0	0	0	0	-1.87179		-1.63286	-286.545	-250.222	3.70533	0	0	0	0	-70.9308		30.9028	-17969.1	-20411	9978.86	-383.947	-1391.94	-48.3656	-27.5847	-4571.29		-1113.75	-286.545	-250.222	3.70533	0	0	0	0	-70.9308
702	1IBR	-63.0006	-101.949	4.92925	-8.93237	-8.92142	-4.35558	0	99.5045		-43.276	5.8036	6.17881	4.92412	0	0	0	0	-4.88005		-0.419285	-286.362	-250.223	3.6971	0	0	0	0	-70.7481		30.9116	-17885.6	-20603	9982.61	-383.958	-1396.61	-48.2068	-32.5996	-4428.42		-975.425	-286.362	-250.223	3.6971	0	0	0	0	-70.7481
703	1IBR	-60.5035	-103.817	3.18919	-8.71619	-8.72715	-4.54861	0	107.017		-44.9013	5.0698	6.502	3.18723	0	0	0	0	-4.56907		-0.0503531	-276.869	-240.695	9.70672	0	0	0	0	-75.4633		29.5824	-17930.4	-20689.5	9911.05	-378.572	-1385.79	-48.6323	-34.4829	-4296.23		-1008.32	-276.869	-240.695	9.70672	0	0	0	0	-75.4633
704	1IBR	-61.0749	-90.4659	5.40667	-9.11786	-8.53174	-3.97044	0	86.4267		-40.8222	5.12882	5.79699	5.40332	0	0	0	0	-4.41461		-1.65688	-286.506	-250.219	3.69258	0	0	0	0	-70.8922		30.9131	-17918.6	-20910	9924.11	-377.109	-1386.15	-49.1253	-34.4632	-4110.32		-975.553	-286.506	-250.219	3.69258	0	0	0	0	-70.8922
705	1IBR	-58.277	-97.4099	2.88045	-7.99513	-8.34111	-4.49992	0	99.6744		-42.5859	3.6973	5.88737	2.87891	0	0	0	0	-4.47742		-0.591558	-286.393	-250.223	3.70139	0	0	0	0	-70.778		30.907	-17895.3	-20821.4	9988.09	-382.877	-1385.24	-53.4476	-35.2304	-4206.79		-998.429	-286.393	-250.223	3.70139	0	0	0	0	-70.778
706	1IBR	-58.1399	-95.9165	4.85315	-8.38448	-8.07038	-3.80255	0	95.3219		-42.141	4.57984	3.66779	4.84838	0	0	0	0	-2.35536		-1.58097	-286.157	-250.223	3.70256	0	0	0	0	-70.5418		30.9054	-18140.9	-20735.5	9888.18	-372.056	-1412.97	-51.7805	-39.0645	-4269.88		-1147.78	-286.157	-250.223	3.70256	0	0	0	0	-70.5418
707	1IBR	-57.9732	-101.288	3.8856	-8.9506	-8.12177	-3.96345	0	105.427		-44.9619	5.195	6.17731	3.88043	0	0	0	0	-4.50454		-0.358197	-286.333	-250.217	3.70609	0	0	0	0	-70.7181		30.8969	-17741.1	-20777.4	10072.8	-371.404	-1383.92	-46.6883	-32.0075	-4223.43		-979.14	-286.333	-250.217	3.70609	0	0	0	0	-70.7181
708	1IBR	-56.5038	-91.7787	1.53406	-7.68189	-8.25092	-3.4294	0	101.912		-48.8085	2.14323	1.47233	1.52567	0	0	0	0	-0.335211		-0.519555	-276.874	-240.69	9.70268	0	0	0	0	-75.4648		29.5788	-17949.8	-20648.3	9991.58	-374.789	-1394.15	-51.1994	-36.614	-4377.81		-1058.53	-276.874	-240.69	9.70268	0	0	0	0	-75.4648
709	1IBR	-66.3044	-101.368	5.27436	-9.02662	-8.7963	-4.59722	0	98.7278		-46.518	5.64689	6.28276	5.27032	0	0	0	0	-4.93988		-0.96631	-286.209	-250.214	3.70116	0	0	0	0	-70.5937		30.8973	-17895.4	-20808.3	9885.78	-378.355	-1388.13	-50.849	-49.5691	-4151.88		-954.11	-286.209	-250.214	3.70116	0	0	0	0	-70.5937
710	1IBR	-61.5269	-109.637	6.26214	-9.11098	-8.65338	-4.76223	0	108.964		-44.5902	6.1704	3.8792	6.25722	0	0	0	0	-2.95278		-1.01324	-286.269	-250.219	3.70142	0	0	0	0	-70.6544		30.903	-17895.2	-20925.6	9920.46	-383.316	-1393.73	-46.2815	-34.9221	-4145.39		-886.464	-286.269	-250.219	3.70142	0	0	0	0	-70.6544
711	1IBR	-68.4388	-110.853	3.95401	-9.62625	-8.5682	-4.41443	0	107.952		-46.8829	4.57195	6.25274	3.94921	0	0	0	0	-4.80307		-0.826927	-286.284	-250.219	3.70694	0	0	0	0	-70.6688		30.8971	-17955.2	-20697.7	9948.43	-373.734	-1384.27	-49.2395	-40.0053	-4289.66		-1068.97	-286.284	-250.219	3.70694	0	0	0	0	-70.6688
712	1IBR	-49.4045	-86.9115	2.61669	-7.89322	-9.00662	-3.82464	0	97.93		-42.3152	3.09055	0.239656	2.61223	0	0	0	0	-0.240858		0.47953	-276.935	-240.698	9.70059	0	0	0	0	-75.5262		29.5888	-17867.2	-20874.9	9957.62	-369.943	-1388.1	-48.6604	-39.3008	-4141.61		-962.345	-276.935	-240.698	9.70059	0	0	0	0	-75.5262
713	1IBR	-59.9491	-88.5847	2.61049	-8.36598	-9.10532	-4.75207	0	92.8453		-44.5967	3.72149	2.58674	2.60343	0	0	0	0	-1.11675		-0.351929	-286.528	-250.224	3.70655	0	0	0	0	-70.9136		30.9031	-17906.1	-20877.8	9930.11	-376.69	-1382.11	-50.1805	-35.5396	-4130.74		-983.111	-286.528	-250.224	3.70655	0	0	0	0	-70.9136
714	1IBR	-57.1966	-108.414	6.18868	-9.12802	-8.73006	-2.80151	0	107.561		-41.8731	6.97411	5.66554	6.18461	0	0	0	0	-4.22644		-0.649596	-286.407	-250.226	3.70438	0	0	0	0	-70.7927		30.9075	-17886.1	-21063	9994.24	-387.049	-1401.67	-48.0142	-27.9563	-4013.64		-939.036	-286.407	-250.226	3.70438	0	0	0	0	-70.7927
715	1IBR	-57.292	-89.5867	6.69259	-9.0239	-8.10186	-4.25476	0	92.3569		-45.3743	8.23752	6.71328	6.68828	0	0	0	0	-4.85711		-0.306934	-286.199	-250.226	3.70584	0	0	0	0	-70.5826		30.9039	-17969.2	-20938.4	9979.49	-378.586	-1407.78	-49.0356	-43.599	-4076.24		-1055.04	-286.199	-250.226	3.70584	0	0	0	0	-70.5826
716	1IBR	-61.3313	-95.3109	3.59873	-8.36142	-8.30679	-4.10343	0	100		-48.8477	3.93945	5.68096	3.59334	0	0	0	0	-3.94561		-1.38924	-276.793	-240.691	9.70514	0	0	0	0	-75.3865		29.5795	-17885.4	-20879.6	9911	-387.159	-1392.72	-53.6599	-33.5255	-4167.28		-882.434	-276.793	-240.691	9.70514	0	0	0	0	-75.3865
717	1IBR	-61.4747	-75.8518	3.67834	-8.69481	-8.76024	-4.09394	0	79.174		-46.9263	5.19915	6.22988	3.67595	0	0	0	0	-4.62614		-0.080537	-286.292	-250.219	3.71015	0	0	0	0	-70.6764		30.8933	-17782.2	-20544.5	10020.3	-387.906	-1396.68	-48.6735	-37.8588	-4460.76		-926.127	-286.292	-250.219	3.71015	0	0	0	0	-70.6764
718	1IBR	-49.4242	-77.0074	5.559	-8.22233	-9.01527	-4.7482	0	82.4653		-38.4553	5.48466	2.50721	5.55463	0	0	0	0	-1.57501		-1.00217	-286.398	-250.222	3.7041	0	0	0	0	-70.7842		30.9039	-17852.5	-20462.2	9978.95	-378.615	-1403.03	-51.3666	-28.502	-4461.87		-1045.88	-286.398	-250.222	3.7041	0	0	0	0	-70.7842
719	1IBR	-55.1474	-69.9162	4.10745	-8.3426	-9.4431	-4.42896	0	76.9976		-44.1216	5.74794	2.47865	4.10247	0	0	0	0	-0.795828		-0.0373517	-276.925	-240.697	9.70413	0	0	0	0	-75.5183		29.5865	-17894.6	-20463.9	9931.23	-378.938	-1390.3	-50.2985	-31.2649	-4514.77		-996.392	-276.925	-240.697	9.70413	0	0	0	0	-75.5183
720	1IBR	-48.6366	-68.805	12.2667	-8.01064	-8.6999	-4.46419	0	75.5843		-46.5079	15.8342	14.429	12.2658	0	0	0	0	-8.26851		-2.5922	-286.442	-250.218	3.70365	0	0	0	0	-70.8284		30.9007	-17745.8	-20447	10120.4	-386.576	-1407.52	-47.927	-27.4571	-4548.55		-1001.21	-286.442	-250.218	3.70365	0	0	0	0	-70.8284
721	1IBR	-58.6685	-68.4699	6.03883	-7.78102	-8.78806	-4.57876	0	73.6318		-48.7214	6.33044	4.67702	6.03454	0	0	0	0	-3.04802		-1.3331	-276.71	-240.696	9.70095	0	0	0	0	-75.3024		29.5873	-17768.6	-20363	10010	-375.076	-1369.51	-48.5458	-33.6337	-4608.07		-980.809	-276.71	-240.696	9.70095	0	0	0	0	-75.3024
722	1IBR	-60.0962	-81.2331	4.82834	-9.13334	-8.40638	-2.56375	0	81.0849		-44.6729	5.28738	4.66231	4.82367	0	0	0	0	-3.47977		-0.718825	-276.835	-240.696	9.70169	0	0	0	0	-75.4252		29.5844	-17921.2	-20332.9	9956.84	-373.025	-1396.43	-46.1704	-42.4712	-4631.7		-1055.3	-276.835	-240.696	9.70169	0	0	0	0	-75.4252
723	1IBR	-57.0238	-76.1858	4.39583	-8.44517	-8.67058	-4.38911	0	84.5154		-48.2444	4.30471	5.43612	4.39676	0	0	0	0	-4.22545		-1.30272	-276.969	-240.688	9.70034	0	0	0	0	-75.5617		29.5811	-17936	-20329.6	9897.56	-378.097	-1399.29	-49.9675	-39.3915	-4680.72		-956.541	-276.969	-240.688	9.70034	0	0	0	0	-75.5617
724	1IBR	-57.1813	-80.5955	7.98845	-9.1636	-8.80415	-4.3566	0	82.6532		-44.9031	9.0624	5.31607	7.98153	0	0	0	0	-3.65437		-0.580829	-286.201	-250.225	3.70288	0	0	0	0	-70.5842		30.9054	-17945.4	-20397.6	10047.7	-380.767	-1405.14	-48.9017	-40.3411	-4638.59		-1081.73	-286.201	-250.225	3.70288	0	0	0	0	-70.5842
725	1IBR	-61.0792	-70.6475	3.87591	-8.02279	-7.44863	-3.71829	0	76.0679		-51.1857	4.28164	2.93094	3.87445	0	0	0	0	-1.06147		-1.46228	-286.303	-250.225	3.70518	0	0	0	0	-70.6882		30.9047	-17922.7	-20295.9	9942.44	-387.01	-1398.26	-51.2833	-40.1668	-4673.97		-1018.57	-286.303	-250.225	3.70518	0	0	0	0	-70.6882
726	1IBR	-64.3744	-75.5636	6.26744	-8.78195	-7.87481	-4.7481	0	70.9195		-44.5929	6.92079	6.02719	6.26418	0	0	0	0	-5.09745		-0.273124	-286.405	-250.227	3.70292	0	0	0	0	-70.7907		30.9096	-17865.1	-20221.6	9911.65	-380.356	-1397.62	-49.1021	-38.0044	-4774.51		-915.477	-286.405	-250.227	3.70292	0	0	0	0	-70.7907
727	1IBR	-58.6913	-104.41	5.39579	-8.5252	-7.62501	-3.95365	0	108.05		-47.6237	5.26837	2.37488	5.39102	0	0	0	0	-1.12775		-1.36978	-286.322	-250.22	3.70005	0	0	0	0	-70.7079		30.9059	-17902	-20380.8	9905.17	-378.028	-1390.97	-51.6037	-38.3621	-4618.49		-948.926	-286.322	-250.22	3.70005	0	0	0	0	-70.7079
728	1IBR	-59.0279	-83.0824	2.20499	-8.61417	-8.3848	-3.91476	0	88.6937		-45.9305	3.22555	1.95799	2.201	0	0	0	0	-1.0315		0.0980599	-286.499	-250.22	3.70128	0	0	0	0	-70.8856		30.9051	-18055	-20390.3	9894.88	-385.775	-1386.57	-50.6568	-39.5373	-4643.53		-1053.48	-286.499	-250.22	3.70128	0	0	0	0	-70.8856
729	1IBR	-58.207	-88.4438	6.88394	-8.29736	-7.91747	-4.26231	0	93.3544		-49.5245	7.59773	3.69127	6.88005	0	0	0	0	-1.86713		-1.10646	-286.549	-250.22	3.70374	0	0	0	0	-70.937		30.9041	-17857.1	-20280.5	9958.87	-379.11	-1380.87	-49.7352	-40.6094	-4672.91		-1012.17	-286.549	-250.22	3.70374	0	0	0	0	-70.937
730	1IBR	-54.4473	-95.0547	3.19897	-8.74963	-9.33654	-4.92838	0	101.512		-41.0893	3.57145	1.73745	3.19497	0	0	0	0	-0.861009		-0.499961	-286.416	-250.221	3.70436	0	0	0	0	-70.8016		30.9025	-17953.7	-20264.3	9877.1	-377.534	-1389.43	-44.8097	-36.9958	-4747.5		-970.226	-286.416	-250.221	3.70436	0	0	0	0	-70.8016
731	1IBR	-53.7182	-95.5709	4.65957	-8.59261	-7.49782	-3.06769	0	99.4802		-43.1289	4.27082	2.88162	4.65521	0	0	0	0	-1.72293		-1.54308	-286.203	-250.219	3.70244	0	0	0	0	-70.5882		30.9018	-17589.3	-20338.3	10019.5	-379.053	-1392.3	-42.2465	-37.4034	-4674.64		-744.766	-286.203	-250.219	3.70244	0	0	0	0	-70.5882
732	1IBR	-52.2704	-92.4057	4.08629	-8.81653	-7.03156	-4.16096	0	97.1514		-41.0933	4.38009	1.90468	4.08382	0	0	0	0	-0.568827		-1.03958	-286.378	-250.221	3.7024	0	0	0	0	-70.7628		30.9032	-17764.5	-20419.1	10058	-382.764	-1395.75	-45.0279	-38.6779	-4606.99		-934.227	-286.378	-250.221	3.7024	0	0	0	0	-70.7628
733	1IBR	-52.4128	-86.3631	3.86804	-8.99544	-8.66158	-4.10772	0	91.2236		-39.3766	4.45875	1.29754	3.86357	0	0	0	0	-0.705386		0.00302778	-286.264	-250.215	3.70475	0	0	0	0	-70.6499		30.8961	-17916.2	-20284.7	9857.9	-384.905	-1386.84	-45.5641	-39.4751	-4756.61		-876.029	-286.264	-250.215	3.70475	0	0	0	0	-70.6499
734	1IBR	-61.9583	-93.1127	3.16346	-8.97627	-7.72057	-4.39176	0	97.7344		-48.6549	3.50517	5.35339	3.15724	0	0	0	0	-3.76634		-1.23912	-286.423	-250.218	3.70828	0	0	0	0	-70.8104		30.8968	-17648.7	-20158.6	9997.21	-375.332	-1373.5	-47.6491	-51.477	-4792.5		-846.835	-286.423	-250.218	3.70828	0	0	0	0	-70.8104
735	1IBR	-59.1852	-98.0855	3.70014	-9.47386	-8.07526	-3.95206	0	100.142		-43.4403	4.78704	6.23348	3.69759	0	0	0	0	-4.74146		-0.402574	-276.813	-240.698	9.70057	0	0	0	0	-75.4036		29.5882	-18034.1	-20235.9	9818.63	-378.092	-1395.99	-42.3249	-48.3255	-4711.85		-1040.21	-276.813	-240.698	9.70057	0	0	0	0	-75.4036
736	1IBR	-57.2848	-114.689	9.18195	-9.61249	-7.93223	-3.14308	0	111.357		-42.4466	10.2208	6.61364	9.17946	0	0	0	0	-5.14887		-0.42338	-286.262	-250.223	3.69949	0	0	0	0	-70.6479		30.9094	-17945.4	-20425.4	9924.19	-379.772	-1401.23	-43.2361	-45.1006	-4505.31		-1069.55	-286.262	-250.223	3.69949	0	0	0	0	-70.6479
737	1IBR	-62.2601	-119.89	6.96479	-8.34699	-8.33372	-4.02173	0	123.414		-52.046	6.91641	5.11565	6.9624	0	0	0	0	-3.19351		-1.96813	-276.834	-240.696	9.70088	0	0	0	0	-75.4251		29.5865	-17844.7	-20249.9	9943.32	-375.843	-1387.67	-47.6489	-51.0574	-4662.07		-1013.84	-276.834	-240.696	9.70088	0	0	0	0	-75.4251
738	1IBR	-56.643	-113.569	3.52268	-8.52989	-8.51973	-4.54535	0	124.831		-49.8327	3.35445	1.71347	3.51635	0	0	0	0	-0.666321		-1.20905	-286.568	-250.215	3.70909	0	0	0	0	-70.9557		30.8929	-17902.2	-20365.1	9981.78	-379.059	-1387.89	-46.7846	-39.7876	-4620.55		-1044.83	-286.568	-250.215	3.70909	0	0	0	0	-70.9557
739	1IBR	-59.3047	-109.187	6.24957	-8.69623	-8.36248	-4.61764	0	107.914		-42.6053	7.5129	6.16629	6.24635	0	0	0	0	-4.74549		-0.154266	-286.392	-250.219	3.69253	0	0	0	0	-70.7781		30.9119	-17778.9	-20262.2	9936.8	-379.073	-1377.73	-46.3592	-40.4133	-4715.94		-894.017	-286.392	-250.219	3.69253	0	0	0	0	-70.7781
740	1IBR	-59.3382	-96.1849	4.5306	-8.21324	-7.8865	-3.83293	0	96.9694		-44.7206	4.76332	6.15961	4.52664	0	0	0	0	-4.77049		-1.15244	-286.51	-250.235	3.69903	0	0	0	0	-70.8948		30.9209	-18000.3	-20316.7	9873.89	-380.26	-1402.6	-43.5814	-41.2612	-4692.74		-997.062	-286.51	-250.235	3.69903	0	0	0	0	-70.8948
741	1IBR	-63.0542	-106.832	3.20331	-8.72714	-8.27996	-4.33827	0	109.74		-47.8201	3.42284	5.77682	3.20076	0	0	0	0	-4.31541		-1.23933	-286.651	-250.231	3.70631	0	0	0	0	-71.0387		30.9118	-17942.9	-20304.2	9876.87	-380.714	-1377.33	-44.6	-50.5874	-4628.12		-1034.17	-286.651	-250.231	3.70631	0	0	0	0	-71.0387
742	1IBR	-61.8121	-113.223	7.93774	-8.71837	-7.8913	-3.61339	0	112.399		-48.7034	7.3271	4.71852	7.93476	0	0	0	0	-3.29567		-2.03052	-277.09	-240.692	9.70184	0	0	0	0	-75.6828		29.5831	-17771.4	-20290.5	9965.61	-379.36	-1395.9	-43.9011	-48.0655	-4619.44		-959.873	-277.09	-240.692	9.70184	0	0	0	0	-75.6828
743	1IBR	-66.939	-116.085	4.37178	-8.94575	-8.55232	-4.48485	0	113.819		-47.0624	5.55459	6.46103	4.3654	0	0	0	0	-4.85998		-0.411867	-276.732	-240.696	9.70518	0	0	0	0	-75.3248		29.5828	-17782.9	-20173.8	9937.5	-379.976	-1384.44	-47.7675	-39.1942	-4737.34		-957.874	-276.732	-240.696	9.70518	0	0	0	0	-75.3248
744	1IBR	-58.503	-104.346	6.94009	-8.73541	-7.92774	-3.57284	0	100.723		-41.5834	7.5424	6.26289	6.93525	0	0	0	0	-4.68236		-0.973368	-286.388	-250.213	3.70138	0	0	0	0	-70.774		30.8983	-18013.7	-20345	9812.48	-379.707	-1401.24	-43.406	-41.1843	-4637		-978.602	-286.388	-250.213	3.70138	0	0	0	0	-70.774
745	1IBR	-53.1671	-85.0237	3.0824	-8.44942	-9.24615	-4.73924	0	94.4301		-43.221	2.79373	1.01758	3.08188	0	0	0	0	-0.986299		-0.319428	-286.179	-250.214	3.70669	0	0	0	0	-70.5625		30.8916	-18142.2	-20270.6	9815.75	-373.635	-1402.87	-44.2911	-42.4136	-4717		-1107.14	-286.179	-250.214	3.70669	0	0	0	0	-70.5625
746	1IBR	-69.6608	-101.597	5.0453	-9.37328	-8.4842	-4.18044	0	97.5249		-48.5962	5.23647	6.445	5.03943	0	0	0	0	-4.80532		-1.44265	-286.249	-250.22	3.69673	0	0	0	0	-70.6335		30.9075	-17958.7	-20412.1	9942.62	-380.55	-1393.85	-44.5773	-34.2273	-4629.48		-1006.56	-286.249	-250.22	3.69673	0	0	0	0	-70.6335
747	1IBR	-66.5426	-88.1392	3.54417	-8.85361	-8.22318	-4.73809	0	83.3078		-43.4404	4.46581	6.28926	3.53631	0	0	0	0	-4.72393		-0.635841	-286.391	-250.221	3.70643	0	0	0	0	-70.7769		30.9004	-17822.8	-20289.2	9972.51	-380.034	-1402.53	-42.2544	-35.2216	-4756.84		-889.276	-286.391	-250.221	3.70643	0	0	0	0	-70.7769
748	1IBR	-61.7582	-85.749	4.1751	-7.79587	-8.19001	-4.25196	0	87.8386		-47.7851	3.79618	5.89683	4.17055	0	0	0	0	-4.84084		-1.43036	-286.372	-250.217	3.70563	0	0	0	0	-70.7581		30.8972	-18111.7	-20275.5	9799.14	-375.133	-1391.04	-45.3004	-33.6549	-4656.18		-1133.95	-286.372	-250.217	3.70563	0	0	0	0	-70.7581
749	1IBR	-65.0268	-82.2772	6.89975	-8.31054	-8.12118	-4.82846	0	82.2645		-50.6537	7.07188	5.87171	6.89454	0	0	0	0	-4.30715		-1.38721	-286.419	-250.228	3.69592	0	0	0	0	-70.8045		30.9178	-17931.9	-20367.9	10043.8	-373.392	-1394.25	-46.7924	-41.944	-4653.97		-1097.32	-286.419	-250.228	3.69592	0	0	0	0	-70.8045
750	1IBR	-60.567	-85.1727	8.45608	-8.60218	-8.10336	-3.65574	0	89.3433		-52.8324	7.73688	4.99066	8.44921	0	0	0	0	-3.65943		-2.04355	-286.378	-250.219	3.70468	0	0	0	0	-70.7657		30.9018	-18160.8	-20448.4	9882.4	-382.635	-1406.02	-46.5324	-42.6071	-4572.74		-1144.28	-286.378	-250.219	3.70468	0	0	0	0	-70.7657
751	1IBR	-62.2353	-95.5686	4.26072	-9.24798	-7.87641	-4.23853	0	97.9229		-47.4873	5.05072	6.05169	4.25669	0	0	0	0	-4.58458		-0.673077	-286.382	-250.217	3.70201	0	0	0	0	-70.7682		30.9015	-17958.5	-20314.8	9997.63	-377.165	-1396.06	-45.6303	-41.9202	-4691.11		-1089.5	-286.382	-250.217	3.70201	0	0	0	0	-70.7682
752	1IBR	-55.6938	-83.4189	7.57308	-8.22334	-7.58858	-4.6994	0	81.5367		-40.8733	7.4811	6.26151	7.56768	0	0	0	0	-4.98661		-1.36148	-286.393	-250.221	3.70177	0	0	0	0	-70.7784		30.9049	-18112.9	-19937.9	9853.27	-383.544	-1404.6	-50.6626	-36.0923	-5032.5		-1120.88	-286.393	-250.221	3.70177	0	0	0	0	-70.7784
753	1IBR	-72.4508	-136.103	-1.97168	-9.05503	-7.93035	-4.60444	0	127.633		-40.4195	-4.51765	-3.39012	-1.97683	0	0	0	0	0.0208206		0.828477	-277.112	-240.687	9.68904	0	0	0	0	-75.7036		29.5896	-18020.2	-20615.7	9927	-382.927	-1371.5	-46.767	-27.2259	-4421		-1082.12	-277.112	-240.687	9.68904	0	0	0	0	-75.7036
754	1IBR	-63.898	-131.887	5.38052	-8.86165	-8.60219	-5.37771	0	125.126		-39.6759	6.14088	5.70847	5.37531	0	0	0	0	-4.80204		-0.140861	-286.347	-250.219	3.70562	0	0	0	0	-70.7315		30.8984	-17874.9	-20693.9	9954.8	-387.179	-1392.71	-52.6155	-43.631	-4410.02		-849.634	-286.347	-250.219	3.70562	0	0	0	0	-70.7315
755	1IBR	-65.4301	-126.038	4.30054	-8.68312	-8.28449	-4.26992	0	124.701		-47.1555	5.72506	6.16349	4.29642	0	0	0	0	-4.45463		-0.280227	-286.599	-250.216	3.70814	0	0	0	0	-70.9868		30.8956	-17933.7	-20740.7	9950.16	-381.791	-1408.57	-53.868	-33.2417	-4287.09		-978.589	-286.599	-250.216	3.70814	0	0	0	0	-70.9868
756	1IBR	-60.6198	-124.906	3.71135	-8.07624	-9.15157	-3.85699	0	126.374		-44.714	3.91877	-0.74659	3.70686	0	0	0	0	-0.115818		1.07431	-286.554	-250.228	3.70499	0	0	0	0	-70.9423		30.912	-17783.5	-20718.1	9960.23	-377.437	-1403.55	-51.1504	-26.7489	-4255.5		-911.203	-286.554	-250.228	3.70499	0	0	0	0	-70.9423
757	1IBR	-60.6629	-124.596	4.21188	-8.47158	-8.92386	-4.7405	0	124.874		-43.0166	5.89536	6.45618	4.20993	0	0	0	0	-4.52941		-0.241339	-276.918	-240.704	9.70309	0	0	0	0	-75.5104		29.5937	-17948.4	-20697.7	9930.3	-376.823	-1376.86	-53.9405	-33.8238	-4262.57		-1076.94	-276.918	-240.704	9.70309	0	0	0	0	-75.5104
758	1IBR	-65.6865	-128.143	5.13274	-9.29605	-8.13933	-4.74949	0	120.022		-40.5131	5.83042	5.92194	5.13186	0	0	0	0	-4.77919		-0.444187	-286.317	-250.228	3.70049	0	0	0	0	-70.7012		30.9126	-17839.9	-20659.5	10013.8	-378.028	-1404.96	-50.2489	-35.2613	-4326.47		-999.269	-286.317	-250.228	3.70049	0	0	0	0	-70.7012
759	1IBR	-68.0235	-116.437	5.10433	-8.98819	-8.362	-4.95664	0	114.127		-48.5107	6.03149	6.27434	5.09905	0	0	0	0	-4.21979		-1.1221	-276.972	-240.69	9.69894	0	0	0	0	-75.5645		29.584	-18148.5	-20622.9	9766.28	-380.186	-1392.9	-48.3683	-36.9087	-4338.59		-1094.93	-276.972	-240.69	9.69894	0	0	0	0	-75.5645
760	1IBR	-64.3067	-116.387	6.54308	-8.72073	-9.16744	-5.0429	0	112.448		-43.9805	8.06433	5.37479	6.53828	0	0	0	0	-3.53138		-0.317358	-286.399	-250.222	3.70577	0	0	0	0	-70.7854		30.9028	-17857.7	-20622.8	9918.66	-383.97	-1382.15	-51.9021	-30.5521	-4409.34		-895.654	-286.399	-250.222	3.70577	0	0	0	0	-70.7854
761	1IBR	-65.017	-112.699	2.86601	-8.72411	-9.01286	-4.77856	0	113.555		-46.224	3.14931	1.4381	2.86151	0	0	0	0	-0.452469		-0.697822	-286.434	-250.227	3.70846	0	0	0	0	-70.8201		30.9054	-17892.5	-20639.3	9860.98	-379.774	-1397.53	-53.1018	-36.628	-4379.22		-867.88	-286.434	-250.227	3.70846	0	0	0	0	-70.8201
762	1IBR	-64.0502	-127.946	5.44395	-8.99182	-7.97703	-3.19307	0	123.607		-44.9932	5.92585	5.64799	5.44	0	0	0	0	-4.4643		-0.69783	-286.559	-250.216	3.7094	0	0	0	0	-70.9479		30.8952	-17997.9	-20773.4	9883.86	-377.668	-1383.45	-48.0551	-27.3292	-4191.23		-1080.64	-286.559	-250.216	3.7094	0	0	0	0	-70.9479
763	1IBR	-58.7629	-116.906	5.61724	-8.80583	-8.25554	-5.37569	0	115.607		-40.6444	5.50998	5.99863	5.61435	0	0	0	0	-4.78721		-1.31579	-276.859	-240.701	9.70357	0	0	0	0	-75.4517		29.5901	-17763.9	-20591.5	10063.5	-376.603	-1380.05	-51.9842	-23.8596	-4386.5		-1016.9	-276.859	-240.701	9.70357	0	0	0	0	-75.4517
764	1IBR	-64.9536	-133.029	3.19651	-8.91699	-8.32235	-4.84589	0	130.211		-43.2478	5.01851	5.99152	3.19046	0	0	0	0	-4.32178		0.158313	-286.561	-250.218	3.70645	0	0	0	0	-70.9472		30.8974	-17799.1	-20641.6	10075.6	-375.887	-1405.73	-50.7091	-30.1796	-4319.7		-1050.94	-286.561	-250.218	3.70645	0	0	0	0	-70.9472
765	1IBR	-57.0851	-118.015	4.48081	-8.78253	-8.48708	-3.65806	0	122.504		-45.1266	4.69679	2.3294	4.47624	0	0	0	0	-0.936188		-1.17266	-286.303	-250.227	3.70106	0	0	0	0	-70.6867		30.9104	-17792.9	-20655.8	10096.2	-366.704	-1392.92	-49.4133	-31.2705	-4295.64		-1097.38	-286.303	-250.227	3.70106	0	0	0	0	-70.6867
766	1IBR	-59.7713	-123.806	4.66492	-8.09204	-8.28988	-3.44272	0	122.618		-43.4233	5.19934	3.30442	4.66056	0	0	0	0	-1.85975		-0.905894	-286.406	-250.222	3.69652	0	0	0	0	-70.7923		30.9124	-17745.2	-20805.8	10072.8	-379.705	-1388.87	-47.5866	-19.4601	-4239.88		-936.739	-286.406	-250.222	3.69652	0	0	0	0	-70.7923
767	1IBR	-56.5716	-117.971	4.51819	-8.29397	-9.03676	-5.01662	0	118.035		-38.8065	5.3823	6.0566	4.51678	0	0	0	0	-4.703		-0.488077	-286.328	-250.227	3.70373	0	0	0	0	-70.7134		30.9089	-18022.4	-20628.3	9884.13	-377.182	-1402.94	-49.0763	-29.2335	-4427.24		-992.624	-286.328	-250.227	3.70373	0	0	0	0	-70.7134
768	1IBR	-64.8238	-132.194	5.45592	-9.36903	-8.34547	-4.51958	0	125.684		-41.5353	6.73667	6.1106	5.45126	0	0	0	0	-4.89982		0.0746277	-286.325	-250.227	3.70647	0	0	0	0	-70.7102		30.9052	-17903.3	-20594.5	9974.08	-378.456	-1385.26	-46.7833	-31.2391	-4401.08		-1040.07	-286.325	-250.227	3.70647	0	0	0	0	-70.7102
769	1IBR	-65.1476	-123.93	6.35247	-9.11301	-8.16927	-4.28977	0	120.283		-46.2808	7.17607	6.53706	6.34898	0	0	0	0	-4.8127		-0.897262	-276.749	-240.693	9.70478	0	0	0	0	-75.3405		29.5798	-17855.1	-20526.3	9976.7	-370.227	-1403.2	-50.6786	-30.6093	-4401.5		-1049.35	-276.749	-240.693	9.70478	0	0	0	0	-75.3405
770	1IBR	-44.6203	-88.9382	8.71288	-8.40562	-8.58604	-3.94028	0	102.871		-46.3338	12.4439	11.7096	8.71378	0	0	0	0	-5.54084		-2.43864	-286.344	-250.223	3.70114	0	0	0	0	-70.7294		30.9073	-17926.6	-20417.6	9960.13	-374.73	-1400.09	-45.116	-36.6323	-4588.51		-1024.1	-286.344	-250.223	3.70114	0	0	0	0	-70.7294
771	1IBR	-59.0086	-76.4327	2.69715	-8.34779	-8.8523	-5.05727	0	80.5639		-43.5795	2.59771	1.0944	2.69466	0	0	0	0	-0.619694		-0.571652	-276.787	-240.694	9.70266	0	0	0	0	-75.3776		29.5815	-17992.2	-20032.5	9918.36	-372.12	-1400.99	-51.6	-33.2984	-4883.28		-1136.85	-276.787	-240.694	9.70266	0	0	0	0	-75.3776
772	1IBR	-60.0933	-108.954	6.65164	-8.44884	-8.41044	-4.00874	0	114.567		-51.4898	6.15581	3.59206	6.64912	0	0	0	0	-2.47653		-1.60884	-286.255	-250.221	3.70732	0	0	0	0	-70.6381		30.8976	-17984.6	-20655.4	9931.62	-372.196	-1388.83	-48.7233	-31.2129	-4366.7		-1053.17	-286.255	-250.221	3.70732	0	0	0	0	-70.6381
773	1IBR	-63.4145	-104.008	3.85616	-7.85652	-8.17471	-4.18222	0	105.783		-48.8321	4.43115	6.19625	3.85269	0	0	0	0	-4.85933		-0.758465	-286.357	-250.221	3.70649	0	0	0	0	-70.7407		30.8983	-17954.9	-20531.9	9901.25	-374.37	-1381.45	-49.0111	-23.5746	-4499.08		-996.77	-286.357	-250.221	3.70649	0	0	0	0	-70.7407
774	1IBR	-57.7534	-121.244	3.61578	-8.8588	-8.25535	-3.3995	0	125.209		-44.8197	3.64341	5.72327	3.61581	0	0	0	0	-4.65569		-1.03998	-286.403	-250.227	3.70718	0	0	0	0	-70.7888		30.9056	-17949.4	-20764.8	9965.02	-385.566	-1407.98	-49.0044	-26.7489	-4315.03		-965.274	-286.403	-250.227	3.70718	0	0	0	0	-70.7888
775	1IBR	-62.7921	-109.973	2.76982	-8.56944	-8.17032	-4.06395	0	115.991		-50.7752	3.02025	1.96962	2.76691	0	0	0	0	-0.767675		-0.948609	-286.328	-250.214	3.70539	0	0	0	0	-70.7137		30.8941	-17994.9	-20424.5	9926.46	-373.128	-1398.51	-55.2384	-28.4362	-4547.8		-1093.82	-286.328	-250.214	3.70539	0	0	0	0	-70.7137
776	1IBR	-58.0334	-121.736	9.13226	-8.98181	-7.60107	-3.01481	0	120.94		-46.7723	9.80766	6.39115	9.1293	0	0	0	0	-4.36568		-1.3471	-276.802	-240.695	9.70767	0	0	0	0	-75.395		29.5797	-17946.6	-20633	9895.8	-381.529	-1390.56	-42.0106	-32.1781	-4386.57		-976.618	-276.802	-240.695	9.70767	0	0	0	0	-75.395
777	1IBR	-52.04	-119.003	3.78406	-8.90965	-8.72431	-4.68534	0	123.488		-37.9896	3.78631	-0.135486	3.77955	0	0	0	0	-0.203922		0.346161	-276.986	-240.696	9.70164	0	0	0	0	-75.5804		29.589	-17933.1	-20449.9	9889.92	-379.569	-1403.17	-48.7093	-27.3286	-4538.62		-975.771	-276.986	-240.696	9.70164	0	0	0	0	-75.5804
778	1IBR	-62.2925	-132.09	6.28854	-8.68516	-7.99647	-4.06181	0	129.844		-45.5909	6.70575	6.27919	6.28249	0	0	0	0	-4.67067		-1.18527	-286.553	-250.225	3.70203	0	0	0	0	-70.9393		30.9096	-17826.4	-20398.4	10061.2	-375.837	-1406.51	-44.5657	-30.5278	-4628.73		-1002.98	-286.553	-250.225	3.70203	0	0	0	0	-70.9393
779	1IBR	-61.8043	-156.086	3.38074	-8.4378	-8.36441	-4.29361	0	154.512		-42.5147	5.08612	6.26763	3.37481	0	0	0	0	-4.51731		-0.0390103	-286.401	-250.228	3.69558	0	0	0	0	-70.7851		30.9165	-17864.5	-20272.5	9969.77	-377.634	-1391.52	-46.6481	-28.4691	-4717.8		-999.681	-286.401	-250.228	3.69558	0	0	0	0	-70.7851
780	1IBR	-67.6299	-126.948	4.08576	-8.85178	-8.55426	-5.09518	0	120.802		-43.0683	5.22696	5.89804	4.08298	0	0	0	0	-4.54998		-0.204075	-286.491	-250.224	3.70873	0	0	0	0	-70.8772		30.9011	-17853.9	-20137.7	9995.59	-373.512	-1398.16	-42.3666	-28.5708	-4731.59		-1137.51	-286.491	-250.224	3.70873	0	0	0	0	-70.8772
781	1IBR	-58.8533	-120.71	5.23496	-8.53353	-8.76867	-4.16568	0	123.871		-45.7816	5.6372	4.63187	5.23459	0	0	0	0	-3.587		-0.642265	-286.336	-250.222	3.70466	0	0	0	0	-70.7213		30.9032	-17818.6	-20265.7	9907.59	-376.016	-1399.81	-44.8974	-38.6574	-4708.97		-892.175	-286.336	-250.222	3.70466	0	0	0	0	-70.7213
782	1IBR	-67.9244	-116.526	8.17121	-8.7159	-8.6317	-4.08235	0	113.656		-51.7956	7.6782	4.99305	8.16806	0	0	0	0	-3.63717		-1.84574	-286.449	-250.219	3.70315	0	0	0	0	-70.8342		30.9017	-18065.7	-20267.8	9821.59	-366.716	-1405.42	-44.7383	-41.2242	-4614.62		-1146.75	-286.449	-250.219	3.70315	0	0	0	0	-70.8342
783	1IBR	-55.7387	-100.457	9.46739	-8.24116	-8.30868	-4.05125	0	99.5228		-43.6708	8.93083	4.69989	9.4643	0	0	0	0	-3.86332		-1.37004	-286.238	-250.234	3.69816	0	0	0	0	-70.6224		30.9195	-17840.7	-20264	9985.23	-374.458	-1395.51	-46.1263	-38.0055	-4689.91		-1017.89	-286.238	-250.234	3.69816	0	0	0	0	-70.6224
784	1IBR	-55.9143	-103.364	4.27218	-9.27032	-7.70049	-3.90601	0	100.981		-36.927	4.80568	6.53284	4.26971	0	0	0	0	-5.07745		-0.919424	-286.256	-250.23	3.69846	0	0	0	0	-70.6412		30.9164	-17694.1	-20127.7	10027.3	-372.293	-1380.27	-45.7316	-31.6093	-4769.42		-994.451	-286.256	-250.23	3.69846	0	0	0	0	-70.6412
785	1IBR	-60.2045	-94.4484	3.73777	-8.00963	-8.49829	-3.10743	0	98.9321		-48.8106	3.55116	2.30159	3.73151	0	0	0	0	-0.79459		-1.68735	-286.336	-250.229	3.70767	0	0	0	0	-70.7211		30.9069	-17886.5	-20226.7	9821.39	-370.195	-1399.72	-45.2736	-34.0333	-4692.34		-939.588	-286.336	-250.229	3.70767	0	0	0	0	-70.7211
786	1IBR	-53.0483	-85.5694	8.19237	-9.16693	-8.86663	-3.53172	0	90.4685		-44.5745	8.17286	4.27695	8.18447	0	0	0	0	-2.79891		-1.48965	-286.419	-250.22	3.70237	0	0	0	0	-70.8049		30.903	-18014.1	-20053.7	9910.7	-379.463	-1404.01	-42.1517	-40.1817	-4944.05		-1061.18	-286.419	-250.22	3.70237	0	0	0	0	-70.8049
787	1IBR	-52.6547	-79.5314	2.99055	-8.06345	-8.39182	-3.42976	0	88.2163		-44.4452	2.87562	1.98095	2.98487	0	0	0	0	-0.974337		-1.11587	-286.214	-250.221	3.69718	0	0	0	0	-70.5983		30.908	-17862	-19975.2	9899.16	-373.173	-1397.64	-42.2304	-42.4819	-4933.51		-996.886	-286.214	-250.221	3.69718	0	0	0	0	-70.5983
788	1IBR	-58.7563	-81.7837	4.06242	-9.21329	-8.49056	-4.24226	0	81.7683		-40.8573	4.68442	5.07595	4.05953	0	0	0	0	-4.08699		-0.364072	-283.393	-247.493	5.24554	0	0	0	0	-71.9055		30.7596	-18065.4	-19897.5	9867.57	-381.487	-1415.54	-43.6591	-38.1057	-5076.95		-1079.74	-283.393	-247.493	5.24554	0	0	0	0	-71.9055
789	1IBR	-62.6059	-109.949	4.01088	-7.96335	-7.80168	-3.08409	0	101.586		-39.4046	4.77668	6.2322	4.00589	0	0	0	0	-4.65576		-0.805655	-283.422	-247.49	5.24937	0	0	0	0	-71.9338		30.7525	-18058.4	-20055.1	9798.16	-367.604	-1390.84	-46.7139	-41.2425	-4841.68		-1113.32	-283.422	-247.49	5.24937	0	0	0	0	-71.9338
790	1IBR	-54.2522	-108.219	3.63219	-8.51673	-8.07095	-2.06813	0	105.718		-36.7278	3.17092	0.744317	3.62791	0	0	0	0	-0.396687		-0.804624	-283.436	-247.491	5.24869	0	0	0	0	-71.9476		30.754	-18013.9	-20077.3	9831.8	-373.976	-1382.53	-42.1306	-37.8296	-4826.23		-1105.71	-283.436	-247.491	5.24869	0	0	0	0	-71.9476
791	1IBR	-58.5833	-93.3154	4.7072	-7.77916	-8.1005	-4.16206	0	98.9322		-48.8656	4.6207	4.92189	4.70288	0	0	0	0	-3.99819		-1.00588	-283.421	-247.474	5.24039	0	0	0	0	-71.9341		30.7458	-17929.3	-20082.9	9912.81	-375.232	-1401.39	-47.2793	-40.5091	-4845.88		-1048.92	-283.421	-247.474	5.24039	0	0	0	0	-71.9341
792	1IBR	-62.3535	-86.4926	2.5879	-7.91264	-8.75481	-2.9137	0	89.8937		-48.7614	2.66189	1.82977	2.5862	0	0	0	0	-0.781788		-0.972294	-283.369	-247.493	5.24769	0	0	0	0	-71.8825		30.7586	-17846.4	-20270.2	9987.69	-375.505	-1397.24	-49.388	-32.2147	-4737.6		-971.916	-283.369	-247.493	5.24769	0	0	0	0	-71.8825
793	1IBR	-56.7495	-77.4563	3.61407	-8.41053	-8.89735	-3.42592	0	81.4099		-43.5834	3.98628	1.49476	3.60947	0	0	0	0	-0.740106		-0.377843	-283.479	-247.483	5.25149	0	0	0	0	-71.992		30.7453	-17775.8	-19836.8	9968.4	-371.309	-1388.61	-47.2798	-36.9775	-5046.54		-1016.69	-283.479	-247.483	5.25149	0	0	0	0	-71.992
794	1IBR	-64.0271	-78.7419	7.60458	-8.71295	-8.7733	-4.5016	0	75.1033		-46.0053	6.33711	1.53145	7.60008	0	0	0	0	-2.19852		-0.595901	-284.16	-244.282	2.87301	0	0	0	0	-73.1229		30.3727	-18015.8	-19885.7	9881.14	-377.917	-1395.36	-53.5709	-32.8891	-5044.84		-1106.68	-284.16	-244.282	2.87301	0	0	0	0	-73.1229
795	1IBR	-56.6001	-78.2108	3.84003	-7.92265	-9.16434	-3.6273	0	81.522		-43.037	4.83214	2.38174	3.83475	0	0	0	0	-1.18914		-0.195221	-283.327	-247.497	5.24633	0	0	0	0	-71.8362		30.7598	-17917.9	-19968.7	9932.16	-378	-1382.86	-48.0567	-32.5087	-4985.66		-1054.22	-283.327	-247.497	5.24633	0	0	0	0	-71.8362
796	1IBR	-60.1333	-53.0452	6.76185	-8.1584	-8.51461	-4.27066	0	55.424		-48.3302	6.94371	4.08392	6.75801	0	0	0	0	-2.52772		-1.37051	-283.526	-247.49	5.24489	0	0	0	0	-72.0366		30.756	-17941.7	-19798.7	9929.05	-381.033	-1396.25	-50.8035	-39.1995	-5141.63		-1063.12	-283.526	-247.49	5.24489	0	0	0	0	-72.0366
797	1IBR	-55.7121	-62.4788	6.90787	-8.01019	-7.49332	-3.68473	0	66.2263		-47.1791	6.38095	4.6709	6.90445	0	0	0	0	-3.46274		-1.73166	-283.574	-247.491	5.24264	0	0	0	0	-72.0858		30.7599	-17758.4	-19651.8	10101	-383.554	-1386.84	-48.714	-23.0305	-5325.96		-1039.4	-283.574	-247.491	5.24264	0	0	0	0	-72.0858
798	1IBR	-59.6282	-69.5175	5.02327	-8.70312	-7.28773	-2.58725	0	66.6098		-43.1656	4.6517	5.43741	5.01965	0	0	0	0	-4.71707		-1.0883	-283.25	-247.496	5.24875	0	0	0	0	-71.76		30.7572	-17715.3	-19839.3	9992.91	-376.448	-1372.51	-47.4218	-31.7247	-5130.39		-910.376	-283.25	-247.496	5.24875	0	0	0	0	-71.76
799	1IBR	-53.4889	-71.4311	2.31579	-8.6523	-8.17115	-3.22025	0	79.3609		-43.6907	3.13394	2.59114	2.31446	0	0	0	0	-0.814235		-0.957424	-286.507	-250.223	3.70535	0	0	0	0	-70.8929		30.9038	-17851.3	-19650.6	9892.82	-376.336	-1365.92	-46.3875	-35.705	-5219.98		-1049.15	-286.507	-250.223	3.70535	0	0	0	0	-70.8929
800	1IBR	-50.5709	-72.702	6.08704	-8.25914	-8.00665	-2.05725	0	75.3552		-40.9881	5.91811	2.96174	6.08314	0	0	0	0	-1.2484		-1.87836	-286.327	-250.224	3.6954	0	0	0	0	-70.711		30.9125	-17916.8	-19744.9	9987.8	-368.163	-1388.3	-51.1353	-28.9841	-5160.83		-1162.25	-286.327	-250.224	3.6954	0	0	0	0	-70.711
801	1IBR	-53.202	-66.6576	5.38449	-9.3345	-8.45109	-2.29007	0	71.8533		-43.7065	5.40174	3.96797	5.38103	0	0	0	0	-2.22774		-1.71953	-286.35	-250.226	3.6991	0	0	0	0	-70.7355		30.9119	-17844	-19590.6	9912.4	-370.351	-1370.46	-47.5066	-29.7283	-5290.68		-1057.15	-286.35	-250.226	3.6991	0	0	0	0	-70.7355
802	1IBR	-58.6075	-57.6726	3.13043	-8.30418	-8.00063	-4.27566	0	61.0981		-44.5829	3.61463	6.09106	3.12279	0	0	0	0	-4.34442		-1.2548	-286.293	-250.218	3.7052	0	0	0	0	-70.6766		30.8963	-17909.9	-19528.4	9944.78	-367.234	-1387.39	-50.651	-27.5195	-5387.96		-1105.51	-286.293	-250.218	3.7052	0	0	0	0	-70.6766
803	1IBR	-51.3223	-50.6825	4.29527	-7.8938	-8.19158	-3.9031	0	61.6541		-46.6007	3.68793	2.36614	4.29283	0	0	0	0	-0.792136		-2.1789	-286.3	-250.224	3.70423	0	0	0	0	-70.6848		30.9042	-17956.7	-19670.1	9839.04	-368.47	-1378.2	-52.2476	-24.0389	-5222.57		-1080.07	-286.3	-250.224	3.70423	0	0	0	0	-70.6848
804	1IBR	-57.8883	-69.9636	4.1566	-8.38348	-7.98876	-2.04718	0	72.2074		-45.8692	4.1237	1.89095	4.15331	0	0	0	0	-0.527451		-1.3931	-276.771	-240.697	9.70117	0	0	0	0	-75.3626		29.5869	-17954.1	-19608	9958.24	-369.801	-1383.53	-50.1673	-32.6472	-5279.6		-1188.57	-276.771	-240.697	9.70117	0	0	0	0	-75.3626
805	1IBR	-54.0529	-72.2752	3.31856	-7.81102	-8.00255	-3.52565	0	81.7668		-47.5239	3.65887	2.8583	3.31509	0	0	0	0	-1.0706		-1.44392	-276.699	-240.703	9.70152	0	0	0	0	-75.2895		29.592	-17860.6	-20303	10009.9	-370.45	-1388.33	-48.6985	-34.1189	-4631.49		-1094.45	-276.699	-240.703	9.70152	0	0	0	0	-75.2895
806	1IBR	-52.8099	-63.3756	3.60723	-8.14691	-7.96564	-2.24702	0	71.122		-45.804	2.7531	0.540683	3.60112	0	0	0	0	-0.233641		-1.15506	-286.318	-250.228	3.70228	0	0	0	0	-70.7026		30.9099	-17891.5	-20141.3	9946.33	-371.336	-1401.32	-42.2032	-33.0296	-4832.09		-1016.6	-286.318	-250.228	3.70228	0	0	0	0	-70.7026
807	1IBR	-50.7383	-77.2481	5.51112	-9.10692	-8.92948	-2.24063	0	83.1082		-41.8325	6.06184	3.02109	5.50695	0	0	0	0	-1.26439		-1.2018	-286.455	-250.218	3.70866	0	0	0	0	-70.8418		30.8959	-17887	-20098.8	9977.28	-370.609	-1389.45	-49.2498	-28.6623	-4906.28		-1021.17	-286.455	-250.218	3.70866	0	0	0	0	-70.8418
808	1IBR	-54.929	-85.4915	6.49669	-9.42283	-7.4314	-1.58277	0	86.159		-43.6562	6.1701	3.0013	6.494	0	0	0	0	-1.39218		-1.93302	-286.361	-250.219	3.70994	0	0	0	0	-70.7464		30.8952	-17997.7	-20172.7	9892.4	-370.737	-1382.91	-44.9294	-29.1038	-4769.15		-1120.54	-286.361	-250.219	3.70994	0	0	0	0	-70.7464
809	1IBR	-50.1158	-74.5788	5.02556	-8.38179	-8.19291	-2.53319	0	80.8978		-42.3524	4.88468	3.15566	5.01843	0	0	0	0	-1.12846		-2.16095	-286.559	-250.22	3.71109	0	0	0	0	-70.9454		30.8953	-17824	-20097.7	10081.4	-368.131	-1400.18	-43.7354	-28.9622	-4796.5		-1170.17	-286.559	-250.22	3.71109	0	0	0	0	-70.9454
810	1IBR	-53.5341	-74.2459	3.98598	-8.5107	-7.7964	-1.88327	0	77.955		-43.0389	5.25177	3.0801	3.98046	0	0	0	0	-0.896737		-0.912063	-276.918	-240.696	9.7022	0	0	0	0	-75.511		29.5873	-17754.1	-20310.3	10001.2	-375.656	-1385.49	-47.2065	-36.5287	-4692.35		-907.737	-276.918	-240.696	9.7022	0	0	0	0	-75.511
811	1IBR	-54.8579	-69.722	5.16109	-8.57178	-8.3721	-4.05211	0	77.1391		-46.4401	5.58269	3.78969	5.15382	0	0	0	0	-2.1256		-1.23522	-276.836	-240.695	9.70786	0	0	0	0	-75.4294		29.58	-17931	-20084.7	9834.16	-381.337	-1389.26	-42.5101	-34.3258	-4899.79		-933.247	-276.836	-240.695	9.70786	0	0	0	0	-75.4294
812	1IBR	-54.9043	-66.6843	7.65672	-8.89876	-7.55131	-3.73717	0	72.1785		-47.868	8.68371	5.5235	7.64924	0	0	0	0	-3.44992		-1.03911	-276.925	-240.697	9.7086	0	0	0	0	-75.5178		29.5815	-17884.4	-20139.1	9949.66	-377.91	-1396.67	-46.8122	-30.3119	-4813.13		-1030.17	-276.925	-240.697	9.7086	0	0	0	0	-75.5178
813	1IBR	-52.2323	-76.3115	5.03299	-8.46756	-7.37884	-2.6734	0	78.8559		-41.29	5.87726	3.02532	5.02958	0	0	0	0	-1.07751		-1.10012	-286.435	-250.232	3.6998	0	0	0	0	-70.822		30.919	-17897.9	-20529.6	9981.39	-380.52	-1387.98	-44.8562	-29.1922	-4423.03		-1084.09	-286.435	-250.232	3.6998	0	0	0	0	-70.822
814	1IBR	-58.8457	-92.7085	3.98686	-8.09629	-8.30722	-4.36528	0	96.1479		-45.5031	4.06652	2.24667	3.98434	0	0	0	0	-0.75505		-1.40944	-286.505	-250.229	3.70791	0	0	0	0	-70.8915		30.9074	-17898.8	-20687.4	10037.6	-376.507	-1410.4	-43.888	-39.8147	-4339.3		-1039.06	-286.505	-250.229	3.70791	0	0	0	0	-70.8915
815	1IBR	-64.5099	-97.359	5.19213	-9.08547	-8.06132	-4.48822	0	102.606		-53.314	5.3846	3.94321	5.18787	0	0	0	0	-2.03355		-1.71292	-276.899	-240.7	9.70645	0	0	0	0	-75.493		29.5874	-17795.4	-20580.9	9934.41	-372.358	-1386.37	-48.1294	-39.3455	-4372.05		-930.646	-276.899	-240.7	9.70645	0	0	0	0	-75.493
816	1IBR	-61.2428	-109.898	5.6518	-9.47258	-8.31735	-3.5664	0	111.578		-47.218	6.4972	3.68894	5.64741	0	0	0	0	-1.63839		-1.20075	-277.036	-240.692	9.69948	0	0	0	0	-75.6285		29.5852	-17751.8	-20483.8	10056.1	-373.365	-1390.58	-43.1738	-37.8049	-4465.6		-1013.59	-277.036	-240.692	9.69948	0	0	0	0	-75.6285
817	1IBR	-62.9069	-115.786	5.01601	-9.18592	-7.60379	-2.0109	0	117		-50.336	4.87061	3.61919	5.01099	0	0	0	0	-1.77518		-1.98439	-276.774	-240.693	9.70531	0	0	0	0	-75.367		29.5808	-17880.7	-20606.6	9933.2	-376.56	-1386.72	-47.2262	-38.969	-4351.25		-1006.56	-276.774	-240.693	9.70531	0	0	0	0	-75.367
818	1IBR	-62.5594	-113.516	7.6334	-9.26101	-7.72791	-4.24697	0	115.069		-50.5099	7.93381	5.74485	7.63074	0	0	0	0	-3.76453		-1.67724	-276.868	-240.693	9.70298	0	0	0	0	-75.4603		29.5826	-17921.6	-20637.4	9916.16	-377.041	-1394.19	-46.6544	-35.7466	-4350.28		-996.502	-276.868	-240.693	9.70298	0	0	0	0	-75.4603
819	1IBR	-57.9329	-107.087	5.34801	-9.92922	-7.96894	-3.50878	0	115.023		-49.8108	5.27624	3.43009	5.34385	0	0	0	0	-1.53941		-1.9583	-286.517	-250.222	3.70585	0	0	0	0	-70.904		30.9029	-17744.6	-20766.1	10012.3	-386.498	-1382.25	-45.2759	-38.517	-4229.54		-908.758	-286.517	-250.222	3.70585	0	0	0	0	-70.904
820	1IBR	-57.4798	-95.2617	8.30779	-8.85504	-7.90743	-3.66323	0	97.4119		-47.5121	8.08121	3.0138	8.30244	0	0	0	0	-1.85774		-1.37729	-286.357	-250.222	3.6994	0	0	0	0	-70.7419		30.9081	-17911.2	-20642.9	9974.15	-377.265	-1391.76	-49.0803	-35.9755	-4330.12		-1058.31	-286.357	-250.222	3.6994	0	0	0	0	-70.7419
821	1IBR	-61.8785	-124.132	4.76405	-9.14347	-8.32305	-4.47742	0	126.421		-46.9876	5.94838	2.99994	4.76024	0	0	0	0	-1.14125		-0.670549	-286.643	-250.225	3.69862	0	0	0	0	-71.0302		30.9132	-18005.3	-20694.2	9824.29	-384.168	-1389.93	-44.7644	-39.2537	-4311.54		-965.707	-286.643	-250.225	3.69862	0	0	0	0	-71.0302
822	1IBR	-44.9507	-94.4899	7.90863	-8.71627	-7.39831	-1.9853	0	101.507		-41.7771	9.08916	4.39668	7.90741	0	0	0	0	-2.12644		-1.08848	-277.026	-240.701	9.69946	0	0	0	0	-75.6207		29.596	-17939.8	-20597.5	9936.64	-378.867	-1379.8	-42.8288	-37.2559	-4351.14		-1089.03	-277.026	-240.701	9.69946	0	0	0	0	-75.6207
823	1IBR	-58.606	-87.6328	4.04544	-8.50389	-7.98485	-4.6333	0	97.2916		-51.1883	3.9916	3.46579	4.04295	0	0	0	0	-1.62902		-1.88811	-276.954	-240.689	9.70841	0	0	0	0	-75.5478		29.575	-18074.7	-20593.5	9921.58	-373.472	-1410.64	-47.482	-34.3853	-4417.77		-1119.01	-276.954	-240.689	9.70841	0	0	0	0	-75.5478
824	1IBR	-54.0629	-84.4777	6.183	-8.03933	-7.11543	-3.34265	0	88.3773		-45.648	8.25609	4.71927	6.17887	0	0	0	0	-2.11667		-0.525389	-277.016	-240.697	9.70032	0	0	0	0	-75.608		29.5892	-17907.4	-20535.6	9964.77	-378.553	-1390.23	-43.8242	-28.9691	-4511.24		-983.81	-277.016	-240.697	9.70032	0	0	0	0	-75.608
825	1IBR	-55.1636	-77.0193	7.94133	-8.57172	-7.33487	-3.95944	0	77.722		-43.9415	7.93719	3.6502	7.93868	0	0	0	0	-2.04117		-1.61053	-286.464	-250.224	3.7033	0	0	0	0	-70.8512		30.9075	-17952.3	-20194.8	9886.83	-375.835	-1390.76	-46.2404	-23.5351	-4752.38		-1055.59	-286.464	-250.224	3.7033	0	0	0	0	-70.8512
826	1IBR	-59.0146	-113.654	6.02975	-7.63653	-7.39376	-4.13987	0	120.168		-52.3885	4.74282	5.82108	6.02516	0	0	0	0	-4.41584		-2.68758	-286.377	-250.225	3.70151	0	0	0	0	-70.7625		30.9087	-17987.1	-20656.3	9728.84	-367.655	-1393.59	-44.3494	-31.7132	-4277.91		-944.351	-286.377	-250.225	3.70151	0	0	0	0	-70.7625
827	1IBR	-59.0876	-117.885	3.86461	-7.36763	-6.80508	-3.41991	0	121.438		-48.9122	5.50128	3.34007	3.8623	0	0	0	0	-2.0205		0.31941	-286.317	-250.222	3.69932	0	0	0	0	-70.7013		30.9076	-17886.4	-20773.5	9820.25	-375.655	-1391.02	-44.7211	-50.1711	-4217.44		-854.108	-286.317	-250.222	3.69932	0	0	0	0	-70.7013
828	1IBR	-61.3635	-121.404	8.05926	-9.18163	-7.8054	-4.81025	0	115.862		-42.0831	9.38859	6.01115	8.05529	0	0	0	0	-4.36829		-0.309552	-286.437	-250.224	3.70137	0	0	0	0	-70.8231		30.9083	-17991.1	-20707.8	9922.39	-372.874	-1394.06	-41.7805	-39.6096	-4296.87		-1060.53	-286.437	-250.224	3.70137	0	0	0	0	-70.8231
829	1IBR	-65.8265	-121.242	8.74078	-10.1643	-7.65044	-4.53616	0	119.488		-50.4614	8.73689	4.90331	8.73739	0	0	0	0	-3.1046		-1.79921	-286.468	-250.22	3.70013	0	0	0	0	-70.8531		30.9055	-17987	-20760.7	9963.34	-371.528	-1389.79	-45.765	-42.6661	-4211.17		-1128.72	-286.468	-250.22	3.70013	0	0	0	0	-70.8531
830	1IBR	-57.6694	-94.1107	6.84263	-9.02818	-7.54854	-3.41407	0	91.2172		-41.6279	7.12922	5.51978	6.83923	0	0	0	0	-4.12365		-1.10614	-286.258	-250.215	3.70495	0	0	0	0	-70.644		30.896	-17849.2	-19598.9	10043.8	-364.476	-1396.25	-43.252	-38.9318	-5333.98		-1117.19	-286.258	-250.215	3.70495	0	0	0	0	-70.644
831	1IBR	-55.9035	-80.9593	6.85758	-8.40318	-7.95885	-4.43419	0	85.1256		-46.1311	6.77001	5.54303	6.85209	0	0	0	0	-4.1195		-1.50562	-286.495	-250.224	3.70478	0	0	0	0	-70.8808		30.9052	-17945.1	-19602	9989.37	-375.588	-1402.26	-47.6565	-41.4039	-5347.55		-1117.99	-286.495	-250.224	3.70478	0	0	0	0	-70.8808
832	1IBR	-65.1627	-102.102	-1.3594	-9.22046	-8.313	-4.1174	0	100.417		-40.4671	-2.88947	-3.64972	-1.36255	0	0	0	0	0.45014		1.67266	-276.921	-240.695	9.70596	0	0	0	0	-75.5138		29.5818	-18143.8	-19689.5	9755.02	-374.32	-1386.15	-48.1069	-43.3392	-5204.34		-1153.05	-276.921	-240.695	9.70596	0	0	0	0	-75.5138
833	1IBR	-61.5293	-95.4307	6.90191	-9.59417	-7.7799	-4.34225	0	94.4675		-45.7516	7.73324	5.64996	6.89889	0	0	0	0	-4.59052		-0.225087	-286.565	-250.229	3.70444	0	0	0	0	-70.9517		30.9115	-18008.9	-19616.4	9886.79	-371.226	-1394.37	-48.3176	-36.7863	-5302.45		-1126.07	-286.565	-250.229	3.70444	0	0	0	0	-70.9517
834	1IBR	-55.5576	-94.1019	7.14242	-8.50637	-7.77616	-3.873	0	102.875		-51.318	7.28774	4.02896	7.1376	0	0	0	0	-2.20286		-1.67596	-286.497	-250.23	3.69891	0	0	0	0	-70.8844		30.9187	-17872.2	-19777.4	9945.27	-370.133	-1357.16	-46.0588	-34.0313	-5152.53		-1080.2	-286.497	-250.23	3.69891	0	0	0	0	-70.8844
835	1IBR	-61.0611	-92.4279	6.0802	-8.56533	-8.73607	-4.87346	0	97.6671		-50.2057	5.97926	3.16239	6.07495	0	0	0	0	-1.59008		-1.66799	-286.402	-250.217	3.70523	0	0	0	0	-70.7882		30.8983	-17849.1	-19916.9	10027.8	-372.363	-1395	-51.6276	-35.9456	-4983.79		-1121.27	-286.402	-250.217	3.70523	0	0	0	0	-70.7882
836	1IBR	-62.1544	-99.6509	8.33317	-9.09915	-8.25592	-4.30233	0	98.4293		-47.6086	8.68348	5.89808	8.33254	0	0	0	0	-4.08381		-1.46333	-286.445	-250.222	3.70451	0	0	0	0	-70.8322		30.9043	-17912.9	-19935.7	9904.45	-372.428	-1394.02	-45.9655	-32.9494	-4978.86		-1057.46	-286.445	-250.222	3.70451	0	0	0	0	-70.8322
837	1IBR	-59.2813	-72.1328	4.08196	-8.61633	-8.62794	-3.85511	0	82.4622		-52.5932	4.34922	3.30358	4.07817	0	0	0	0	-1.39796		-1.63457	-277.054	-240.702	9.70205	0	0	0	0	-75.6476		29.5929	-17886.7	-20165.1	9906.86	-369.613	-1365.55	-44.4794	-30.8296	-4807.26		-1010.7	-277.054	-240.702	9.70205	0	0	0	0	-75.6476
838	1IBR	-65.9453	-96.8407	6.53382	-9.13831	-8.8868	-4.97118	0	92.2589		-44.9011	6.75302	5.87499	6.53236	0	0	0	0	-4.64626		-1.00807	-286.387	-250.222	3.70699	0	0	0	0	-70.7729		30.9016	-17939.3	-20313.4	9881.68	-368.998	-1376.93	-46.5909	-44.0086	-4667.66		-1003.4	-286.387	-250.222	3.70699	0	0	0	0	-70.7729
839	1IBR	-57.2292	-102.713	3.28705	-8.42963	-8.90504	-3.72821	0	109.989		-46.7303	4.01842	2.58173	3.28206	0	0	0	0	-0.890204		-0.955164	-286.517	-250.228	3.70399	0	0	0	0	-70.9042		30.9111	-17946.3	-20419.3	9886.75	-375.59	-1399.56	-40.3792	-42.0605	-4584.81		-971.348	-286.517	-250.228	3.70399	0	0	0	0	-70.9042
840	1IBR	-53.8966	-85.5979	8.25934	-9.06294	-8.77983	-4.28801	0	88.5439		-42.9712	8.59052	4.26783	8.25072	0	0	0	0	-3.00634		-0.921685	-276.881	-240.691	9.69628	0	0	0	0	-75.4738		29.5878	-17932	-20222.6	10020.5	-378.099	-1389.75	-47.9596	-39.6626	-4772.86		-1101.54	-276.881	-240.691	9.69628	0	0	0	0	-75.4738
841	1IBR	-58.3892	-90.9915	10.0337	-8.55941	-8.0326	-4.06877	0	87.7084		-44.479	10.3867	5.71622	10.0321	0	0	0	0	-4.62727		-0.734306	-286.407	-250.22	3.70245	0	0	0	0	-70.7923		30.9024	-17881.2	-20098.4	9982.37	-374.244	-1402.46	-46.3702	-44.0484	-4816.54		-1081.44	-286.407	-250.22	3.70245	0	0	0	0	-70.7923
842	1IBR	-60.7708	-113.077	12.0504	-9.30983	-7.68402	-1.63141	0	106.158		-47.2761	12.2641	5.72697	12.0477	0	0	0	0	-3.77474		-1.73579	-286.512	-250.228	3.70299	0	0	0	0	-70.8984		30.9112	-18014.9	-20423.4	9821.92	-373.692	-1388.12	-37.8662	-40.8029	-4548.56		-1024.4	-286.512	-250.228	3.70299	0	0	0	0	-70.8984
843	1IBR	-57.7116	-109.834	10.1589	-8.26754	-8.08106	-2.59668	0	107.808		-46.8994	8.82649	1.09427	10.1553	0	0	0	0	-0.9116		-1.51149	-287.32	-247.172	1.3303	0	0	0	0	-72.0059		30.5275	-18057.6	-20556.1	9934.82	-377.605	-1399.71	-42.8497	-44.3201	-4415.5		-1156.36	-287.32	-247.172	1.3303	0	0	0	0	-72.0059
844	1IBR	-66.7948	-126.77	7.37162	-8.86958	-7.91877	-2.31099	0	122.124		-50.421	7.15656	5.51634	7.37087	0	0	0	0	-3.88915		-1.8415	-286.567	-250.226	3.70755	0	0	0	0	-70.9531		30.9047	-18024.2	-20746.4	9909.9	-376.403	-1383.68	-42.4721	-54.6073	-4236.11		-1094.38	-286.567	-250.226	3.70755	0	0	0	0	-70.9531
845	1IBR	-77.0689	-148.552	-1.97475	-8.92167	-8.37428	-4.66892	0	138.253		-42.8305	-5.00168	-3.5196	-1.98063	0	0	0	0	0.081713		0.416827	-277.016	-240.7	9.7056	0	0	0	0	-75.6098		29.5885	-18004.3	-20746.4	9901.52	-375.393	-1403.63	-45.2335	-47.7087	-4303.85		-983.583	-277.016	-240.7	9.7056	0	0	0	0	-75.6098
846	1IBR	-60.3224	-118.787	3.02901	-8.78668	-8.9751	-5.05852	0	121.1		-42.8442	2.81351	1.34267	3.0272	0	0	0	0	-0.783787		-0.772568	-286.477	-250.219	3.70377	0	0	0	0	-70.8638		30.9025	-17904.1	-20696	10013.4	-375.224	-1397.36	-47.1077	-47.9587	-4348.66		-1005.22	-286.477	-250.219	3.70377	0	0	0	0	-70.8638
847	1IBR	-62.2572	-113.981	7.00039	-9.14443	-8.54894	-4.49425	0	110.172		-43.2608	7.76444	6.23397	6.99681	0	0	0	0	-4.84043		-0.625913	-286.3	-250.214	3.70471	0	0	0	0	-70.6853		30.8954	-17933.3	-20508.3	10004.4	-371.507	-1389.87	-46.3264	-56.276	-4462.09		-1103.32	-286.3	-250.214	3.70471	0	0	0	0	-70.6853
848	1IBR	-63.6486	-113.784	3.09429	-8.20801	-9.43449	-4.13683	0	113.816		-44.9952	4.18102	5.95634	3.09052	0	0	0	0	-4.11161		-0.754235	-286.484	-250.216	3.70886	0	0	0	0	-70.8708		30.8947	-17945.1	-20674.7	10053.2	-370.562	-1395.89	-44.5952	-43.9518	-4338.32		-1130.2	-286.484	-250.216	3.70886	0	0	0	0	-70.8708
849	1IBR	-50.7693	-116.94	9.78446	-9.09014	-8.66203	-4.91356	0	119.722		-40.6694	14.8289	15.9717	9.78116	0	0	0	0	-9.31947		-1.60454	-286.504	-250.226	3.70689	0	0	0	0	-70.8901		30.9053	-17861.7	-20708.4	9983.53	-374.872	-1392.98	-43.9637	-42.4554	-4293.97		-988.6	-286.504	-250.226	3.70689	0	0	0	0	-70.8901
850	1IBR	-67.7187	-110.764	4.82802	-8.93576	-7.84848	-4.60231	0	104.665		-45.0609	5.15438	6.09536	4.82754	0	0	0	0	-4.65885		-1.10967	-286.409	-250.218	3.70707	0	0	0	0	-70.796		30.8973	-17973.1	-20619	9913.15	-371.148	-1382.08	-46.8324	-46.9037	-4369.59		-1050.67	-286.409	-250.218	3.70707	0	0	0	0	-70.796
851	1IBR	-77.7993	-137.198	-2.12202	-9.33565	-8.74043	-4.16179	0	126.876		-43.1173	-4.58118	-3.14952	-2.12678	0	0	0	0	0.15895		0.536164	-276.837	-240.688	9.70163	0	0	0	0	-75.4303		29.5802	-18053.7	-20631.7	9853.73	-366.658	-1404.28	-43.7658	-44.0539	-4379.24		-1037.76	-276.837	-240.688	9.70163	0	0	0	0	-75.4303
852	1IBR	-63.8215	-102.479	3.9307	-8.08582	-8.22004	-4.68619	0	100.526		-44.8078	5.07978	6.10022	3.92488	0	0	0	0	-4.59581		-0.349509	-276.8	-240.702	9.7095	0	0	0	0	-75.3919		29.5841	-17883.4	-20547.5	9898.57	-368.925	-1384.71	-46.6346	-38.2904	-4432.14		-963.76	-276.8	-240.702	9.7095	0	0	0	0	-75.3919
853	1IBR	-58.8353	-108.581	3.92939	-8.5174	-8.13707	-1.66831	0	109.571		-45.4323	3.68402	2.09045	3.92512	0	0	0	0	-0.562675		-1.76888	-277.002	-240.626	9.77006	0	0	0	0	-75.5991		29.4536	-17874.1	-20618.4	10056.3	-369.674	-1388.7	-42.4224	-41.5951	-4387.74		-1081.78	-277.002	-240.626	9.77006	0	0	0	0	-75.5991
854	1IBR	-63.5982	-94.295	2.86478	-9.37087	-8.70866	-4.34505	0	97.8829		-47.6263	3.58122	5.94978	2.85813	0	0	0	0	-4.12767		-1.099	-276.909	-240.692	9.7065	0	0	0	0	-75.5036		29.5796	-17901.8	-20536.9	9915.03	-367.799	-1370.34	-45.1618	-42.7655	-4523.7		-930.192	-276.909	-240.692	9.7065	0	0	0	0	-75.5036
855	1IBR	-61.6836	-93.0264	5.67645	-9.73866	-8.57159	-4.27374	0	97.7563		-49.506	6.52823	3.97187	5.67317	0	0	0	0	-1.98393		-1.13288	-286.558	-250.221	3.70812	0	0	0	0	-70.9453		30.8998	-17764.8	-20516.4	10008.7	-373.23	-1374.51	-48.1481	-40.5271	-4472.72		-947.883	-286.558	-250.221	3.70812	0	0	0	0	-70.9453
856	1IBR	-59.8475	-71.8851	3.69538	-8.12566	-8.15709	-4.74324	0	77.4453		-48.0771	3.90145	2.82875	3.69306	0	0	0	0	-1.01366		-1.6067	-276.841	-240.694	9.70705	0	0	0	0	-75.4333		29.5791	-17838.3	-20409.5	10022.6	-373.747	-1377.7	-51.9847	-38.6016	-4565.45		-1043.86	-276.841	-240.694	9.70705	0	0	0	0	-75.4333
857	1IBR	-58.4349	-86.4617	3.90049	-8.74742	-8.74729	-3.92497	0	95.1341		-49.5881	4.66695	5.56355	3.89625	0	0	0	0	-3.92986		-0.862996	-286.455	-250.23	3.70093	0	0	0	0	-70.8421		30.9163	-17936.7	-20385	9994.31	-376.917	-1377.44	-50.8054	-33.3731	-4642.18		-1065.29	-286.455	-250.23	3.70093	0	0	0	0	-70.8421
858	1IBR	-50.5825	-102.839	3.71343	-8.13705	-7.62462	-2.22631	0	111.378		-44.847	5.25329	2.60178	3.70963	0	0	0	0	-0.613192		-0.444933	-286.626	-250.22	3.70678	0	0	0	0	-71.0144		30.9018	-17788.8	-20602.4	9978.91	-371.767	-1381.06	-52.0005	-38.4237	-4439.62		-882.448	-286.626	-250.22	3.70678	0	0	0	0	-71.0144
859	1IBR	-56.8374	-95.2006	1.41755	-7.46792	-8.63123	-4.23768	0	105.689		-48.4064	2.5252	1.90607	1.41469	0	0	0	0	-0.467395		-0.328156	-286.509	-250.227	3.70653	0	0	0	0	-70.8958		30.9065	-17916.5	-20579.2	9871.43	-375.357	-1373.93	-51.6577	-45.0812	-4388.97		-973.751	-286.509	-250.227	3.70653	0	0	0	0	-70.8958
860	1IBR	-56.9416	-111.393	4.71246	-8.71853	-8.00549	-2.1494	0	107.103		-38.4901	4.97581	5.90362	4.70824	0	0	0	0	-4.56611		-1.06995	-286.465	-250.225	3.70608	0	0	0	0	-70.8517		30.9052	-18025.6	-20648	9844.71	-372.518	-1388.22	-44.6119	-43.8913	-4312.01		-1061.03	-286.465	-250.225	3.70608	0	0	0	0	-70.8517
861	1IBR	-62.5826	-123.347	5.8161	-9.03345	-8.81461	-5.41434	0	128.761		-50.5505	5.84478	2.92671	5.81118	0	0	0	0	-1.59884		-1.29427	-286.488	-250.221	3.70187	0	0	0	0	-70.8764		30.9078	-17825.3	-20588.7	9936.59	-365.431	-1395.38	-49.8786	-40.8481	-4318.87		-1002.71	-286.488	-250.221	3.70187	0	0	0	0	-70.8764
862	1IBR	-64.9022	-111.849	2.28995	-8.82903	-9.01867	-4.96062	0	118.411		-50.9456	2.76749	2.01698	2.2871	0	0	0	0	-0.625867		-0.910716	-286.438	-250.223	3.70376	0	0	0	0	-70.8237		30.9051	-18009.2	-20796.3	9891.47	-378.543	-1383.75	-50.4563	-46.8348	-4231.18		-1013.58	-286.438	-250.223	3.70376	0	0	0	0	-70.8237
863	1IBR	-67.8447	-132.402	7.10128	-9.64116	-8.50388	-4.42478	0	129.172		-49.1453	8.65664	5.88299	7.09439	0	0	0	0	-3.8869		-0.433839	-286.386	-250.224	3.70435	0	0	0	0	-70.7701		30.9047	-17810.8	-20729.6	10000.6	-374.269	-1377.05	-46.5327	-38.6624	-4220.14		-1025.13	-286.386	-250.224	3.70435	0	0	0	0	-70.7701
864	1IBR	-61.6984	-110.178	3.92029	-7.87624	-8.39552	-4.18384	0	110.737		-45.7221	6.00015	2.27317	3.91502	0	0	0	0	-0.978764		0.790722	-286.448	-250.227	3.7024	0	0	0	0	-70.8333		30.9103	-17950.4	-20484.5	9966.13	-376.378	-1393.02	-50.4287	-44.6279	-4427.77		-1139.86	-286.448	-250.227	3.7024	0	0	0	0	-70.8333
865	1IBR	-68.3169	-109.309	3.16548	-8.95288	-8.99336	-4.50704	0	112.651		-52.3717	3.24898	3.03827	3.15875	0	0	0	0	-1.6008		-1.34725	-286.276	-250.221	3.70502	0	0	0	0	-70.6607		30.9012	-17901.4	-20644.2	9934.12	-375.172	-1369.82	-48.4823	-43.8265	-4342.98		-1011.02	-286.276	-250.221	3.70502	0	0	0	0	-70.6607
866	1IBR	-61.3629	-118.497	6.36546	-9.15958	-8.12655	-4.10775	0	123.813		-51.6508	6.32244	3.48032	6.36215	0	0	0	0	-1.82701		-1.69302	-286.504	-250.227	3.70562	0	0	0	0	-70.8906		30.9077	-18171	-20762.9	9809.83	-374.653	-1392.71	-46.503	-45.0181	-4242.18		-1116.88	-286.504	-250.227	3.70562	0	0	0	0	-70.8906
867	1IBR	-68.6329	-129.674	3.21237	-8.57585	-8.41002	-4.24343	0	125.904		-46.8459	4.26815	6.18369	3.20883	0	0	0	0	-4.35595		-0.76842	-286.504	-250.212	3.70624	0	0	0	0	-70.8913		30.8927	-17868.1	-20603.9	10034.9	-373.738	-1375.36	-49.0756	-42.262	-4367.75		-1090.89	-286.504	-250.212	3.70624	0	0	0	0	-70.8913
868	1IBR	-58.7738	-106.415	4.33332	-8.49756	-8.12783	-3.92033	0	115.8		-51.9461	4.29637	2.38162	4.32829	0	0	0	0	-0.820689		-1.59285	-286.257	-250.22	3.70438	0	0	0	0	-70.6435		30.9015	-17959.8	-20678.3	9928.99	-372.318	-1380.38	-44.0275	-46.7336	-4323.03		-1043.92	-286.257	-250.22	3.70438	0	0	0	0	-70.6435
869	1IBR	-63.6696	-132.118	7.80366	-9.33509	-8.50296	-4.69016	0	123.729		-40.5561	9.91666	6.29789	7.79991	0	0	0	0	-4.65187		0.470733	-286.358	-250.218	3.70441	0	0	0	0	-70.7445		30.8998	-17990.9	-20746.5	9904.15	-373.759	-1384.72	-46.6703	-46.8235	-4293.34		-1003.22	-286.358	-250.218	3.70441	0	0	0	0	-70.7445
870	1IBR	-65.563	-105.623	5.4109	-8.5029	-8.42681	-4.35433	0	106.679		-50.746	5.53992	3.13703	5.40609	0	0	0	0	-1.92926		-1.07394	-286.392	-250.222	3.70647	0	0	0	0	-70.7791		30.9021	-18044.9	-20346.7	9858.1	-368.817	-1362.09	-46.672	-42.0693	-4552		-1184.67	-286.392	-250.222	3.70647	0	0	0	0	-70.7791
871	1IBR	-59.4753	-121.387	5.09702	-8.02801	-8.38104	-2.00286	0	122.449		-47.2227	5.50205	3.62011	5.09248	0	0	0	0	-1.43789		-1.77265	-286.451	-250.226	3.70321	0	0	0	0	-70.8367		30.9094	-17946.4	-20498.4	9961.7	-373.66	-1368.34	-41.6964	-38.5432	-4476.04		-1111.34	-286.451	-250.226	3.70321	0	0	0	0	-70.8367
872	1IBR	-55.6226	-116.785	7.59009	-8.86215	-8.96454	-4.15341	0	114.855		-39.3021	8.43465	5.12228	7.58719	0	0	0	0	-3.75822		-0.516603	-276.654	-240.699	9.69106	0	0	0	0	-75.246		29.5997	-17850.8	-20564.9	9925.97	-366.851	-1376.64	-46.3013	-45.408	-4434.72		-941.946	-276.654	-240.699	9.69106	0	0	0	0	-75.246
873	1IBR	-63.5431	-96.521	7.33862	-8.70584	-8.75572	-4.2908	0	97.0723		-49.6807	7.60168	4.81838	7.33056	0	0	0	0	-3.42307		-1.1242	-283.537	-247.498	5.2404	0	0	0	0	-72.0479		30.7688	-17998.3	-20509.3	9950.59	-368.403	-1384.29	-50.7884	-46.1973	-4523.29		-1066.63	-283.537	-247.498	5.2404	0	0	0	0	-72.0479
874	1IBR	-61.0111	-95.9392	2.06171	-8.30837	-8.50905	-4.8579	0	104.217		-49.6748	2.51627	5.57342	2.05743	0	0	0	0	-4.11682		-0.997755	-276.951	-240.694	9.7046	0	0	0	0	-75.5442		29.5829	-17908.9	-20415.1	10015.3	-367.221	-1374.81	-52.4049	-43.0539	-4567.89		-1103.67	-276.951	-240.694	9.7046	0	0	0	0	-75.5442
875	1IBR	-66.5052	-113.005	4.83778	-8.95177	-8.77235	-5.37708	0	108.434		-43.6705	5.95881	6.15692	4.83249	0	0	0	0	-4.42531		-0.605292	-286.485	-250.222	3.70464	0	0	0	0	-70.8709		30.904	-17909	-20413.9	9886.72	-365.617	-1383.75	-45.4773	-36.6438	-4531.2		-1019.14	-286.485	-250.222	3.70464	0	0	0	0	-70.8709
876	1IBR	-60.8767	-111.926	3.75364	-8.20483	-8.13611	-4.15976	0	108.992		-41.1953	4.91639	6.14399	3.74762	0	0	0	0	-4.50459		-0.470625	-276.953	-240.702	9.70409	0	0	0	0	-75.5447		29.5893	-17971	-20404.7	9842.78	-373.452	-1371.24	-41.3145	-34.469	-4569.34		-1019.2	-276.953	-240.702	9.70409	0	0	0	0	-75.5447
877	1IBR	-48.4111	-85.8524	7.21619	-8.85394	-8.5902	-2.11685	0	89.3298		-39.5437	7.96606	3.1447	7.2092	0	0	0	0	-1.33908		-1.04876	-286.461	-250.222	3.70713	0	0	0	0	-70.8476		30.9011	-17823.4	-19928	10007	-372.401	-1386	-43.8446	-45.5575	-4969.74		-1084.86	-286.461	-250.222	3.70713	0	0	0	0	-70.8476
878	1IBR	-58.6995	-105.624	8.06275	-9.46198	-8.19992	-2.46562	0	95.9191		-36.9296	6.35495	-0.32143	8.0613	0	0	0	0	-0.186136		-1.19878	-285.252	-244.228	3.80019	0	0	0	0	-75.0068		30.1828	-17943.7	-20115.5	9977.68	-379.245	-1390.59	-44.4039	-37.1548	-4916.11		-1038.38	-285.252	-244.228	3.80019	0	0	0	0	-75.0068
879	1IBR	-62.815	-85.4076	4.38496	-9.84716	-7.37572	-1.90275	0	82.7729		-45.4395	4.61343	2.836	4.38049	0	0	0	0	-1.35646		-1.2466	-283.524	-247.493	5.24621	0	0	0	0	-72.0366		30.7594	-17950.1	-20091.4	9878.85	-376.765	-1370.72	-40.0789	-42.3296	-4909.41		-998.251	-283.524	-247.493	5.24621	0	0	0	0	-72.0366
880	1IBR	-60.501	-68.9236	4.12469	-8.54539	-7.83939	-1.91329	0	71.7447		-49.1487	4.40427	1.8061	4.12078	0	0	0	0	-0.599648		-0.92295	-283.407	-247.497	5.24905	0	0	0	0	-71.9175		30.7594	-17878.6	-19681.9	9931.13	-374.44	-1383.8	-41.8205	-43.6053	-5269.85		-1014.29	-283.407	-247.497	5.24905	0	0	0	0	-71.9175
881	1IBR	-62.7962	-138.524	9.78503	-8.82097	-7.22819	-1.91859	0	133.215		-49.3045	9.43137	5.77993	9.78093	0	0	0	0	-3.96522		-2.16426	-283.623	-247.495	5.2468	0	0	0	0	-72.135		30.7602	-17993.2	-20822.4	9848.65	-376.458	-1361.45	-45.0692	-38.3708	-4244.35		-953.727	-283.623	-247.495	5.2468	0	0	0	0	-72.135
882	1IBR	-51.2657	-133.904	3.82584	-8.14276	-8.4392	-3.52843	0	129.713		-30.7903	5.7217	2.45701	3.82276	0	0	0	0	-1.16378		0.605718	-283.495	-247.49	5.24018	0	0	0	0	-72.0062		30.7603	-18016.9	-20717	9856.09	-380.042	-1383	-47.2024	-47.5439	-4292.53		-1005.71	-283.495	-247.49	5.24018	0	0	0	0	-72.0062
883	1IBR	-69.3195	-111.471	4.50655	-8.33192	-8.33153	-4.61093	0	107.703		-48.7836	4.99163	5.68649	4.50219	0	0	0	0	-4.96751		-0.229547	-283.325	-247.491	5.24918	0	0	0	0	-71.8349		30.7519	-18042.3	-20539	9849.07	-370.563	-1390.88	-50.8619	-43.5525	-4394.25		-1102.26	-283.325	-247.491	5.24918	0	0	0	0	-71.8349
884	1IBR	-61.2543	-124.696	3.78414	-8.61821	-8.67762	-4.2864	0	125.323		-44.0833	4.66452	6.19216	3.78281	0	0	0	0	-4.43805		-0.872397	-286.506	-250.218	3.70995	0	0	0	0	-70.8934		30.8959	-17861	-20771.8	9994.98	-374.786	-1384.91	-47.8144	-34.3634	-4218.53		-1023.76	-286.506	-250.218	3.70995	0	0	0	0	-70.8934
885	1IBR	-66.695	-121.023	4.3522	-9.56208	-8.29269	-5.15654	0	117.126		-44.1391	5.65147	6.30296	4.34768	0	0	0	0	-4.53165		-0.467519	-286.56	-250.222	3.70775	0	0	0	0	-70.9464		30.9011	-17887.7	-20528.9	9857.42	-383.159	-1373.41	-51.7053	-42.412	-4472.28		-893.249	-286.56	-250.222	3.70775	0	0	0	0	-70.9464
886	1IBR	-58.1748	-90.4413	5.68724	-9.00492	-8.76771	-4.13895	0	91.3646		-42.8738	7.80051	6.58571	5.68216	0	0	0	0	-4.42195		-0.0454092	-286.434	-250.226	3.69897	0	0	0	0	-70.8184		30.9115	-17875.8	-20390.7	9956.68	-377.606	-1379.75	-44.4656	-39.6462	-4577.03		-1023.25	-286.434	-250.226	3.69897	0	0	0	0	-70.8184
887	1IBR	-74.7925	-118.828	-3.20395	-8.73891	-8.54488	-4.28018	0	111.266		-42.4631	-5.32073	-3.55434	-3.20787	0	0	0	0	0.450948		0.990531	-276.951	-240.699	9.70559	0	0	0	0	-75.5448		29.5873	-17996.7	-20514.9	9955.7	-373.54	-1392.31	-46.8727	-39.0976	-4477.9		-1107.8	-276.951	-240.699	9.70559	0	0	0	0	-75.5448
888	1IBR	-49.5611	-92.3494	4.62379	-8.31923	-8.39226	-3.28629	0	99.1685		-41.0062	5.46977	2.92299	4.62058	0	0	0	0	-1.19552		-0.878289	-276.999	-240.701	9.70386	0	0	0	0	-75.592		29.5901	-17903.1	-20398.9	9955.35	-375.669	-1377.3	-43.5921	-49.1718	-4590.99		-1022.89	-276.999	-240.701	9.70386	0	0	0	0	-75.592
889	1IBR	-69.9779	-88.6224	-2.71544	-8.22724	-8.04707	-4.85056	0	89.2605		-46.7756	-6.09197	-3.42576	-2.71997	0	0	0	0	0.122		-0.0682514	-276.821	-240.698	9.69866	0	0	0	0	-75.4131		29.5905	-18071.3	-19806.9	9883.12	-375.505	-1400.56	-46.6051	-39.925	-5164.36		-1120.52	-276.821	-240.698	9.69866	0	0	0	0	-75.4131
890	1IBR	-57.6416	-78.5086	1.38591	-7.43184	-8.34155	-4.59442	0	84.9843		-45.1355	2.59641	1.6038	1.38345	0	0	0	0	-0.215553		-0.175282	-277.191	-240.7	9.70563	0	0	0	0	-75.7858		29.589	-17979	-19818.1	9873.11	-373.831	-1392.11	-46.8771	-40.925	-5103.9		-1076.41	-277.191	-240.7	9.70563	0	0	0	0	-75.7858
891	1IBR	-49.9524	-88.8599	9.62138	-9.16407	-8.00976	-4.27887	0	90.2893		-39.5504	10.0683	5.62244	9.61505	0	0	0	0	-4.24653		-0.922618	-276.926	-240.7	9.70268	0	0	0	0	-75.5165		29.5885	-17640.8	-19689.5	10108	-376.742	-1378.47	-45.616	-47.8984	-5194.25		-1016.38	-276.926	-240.7	9.70268	0	0	0	0	-75.5165
892	1IBR	-52.7608	-93.1255	6.27514	-8.7743	-7.80766	-2.71272	0	95.3201		-41.9359	6.34633	5.39644	6.27002	0	0	0	0	-3.93906		-1.38106	-286.354	-250.217	3.70225	0	0	0	0	-70.7388		30.8998	-17866.4	-19697.4	9943.6	-372.03	-1405.23	-48.74	-47.297	-5202.31		-1037.08	-286.354	-250.217	3.70225	0	0	0	0	-70.7388
893	1IBR	-63.9849	-80.9901	4.88049	-8.40808	-8.47691	-4.53713	0	82.5174		-48.9705	5.03627	3.69547	4.87461	0	0	0	0	-1.86832		-1.66549	-277.011	-240.691	9.70527	0	0	0	0	-75.6071		29.5819	-17736.3	-19862.5	9957.52	-374.73	-1390.86	-51.2224	-44.5729	-5094.02		-875.954	-277.011	-240.691	9.70527	0	0	0	0	-75.6071
894	1IBR	-56.2652	-79.0205	3.37221	-8.12847	-8.52673	-4.81763	0	87.8802		-47.0242	2.91238	1.21926	3.36684	0	0	0	0	-0.748786		-0.924947	-286.341	-250.227	3.70871	0	0	0	0	-70.7251		30.9026	-17768.6	-19781.7	10016.3	-370.185	-1381.17	-47.5774	-47.2896	-5080.52		-1076.43	-286.341	-250.227	3.70871	0	0	0	0	-70.7251
895	1IBR	-63.6604	-81.83	5.61379	-8.81156	-7.89481	-3.66759	0	82.6301		-49.7003	6.05249	6.47519	5.60807	0	0	0	0	-4.44328		-1.58748	-286.254	-250.229	3.70585	0	0	0	0	-70.6393		30.9085	-17864.3	-19905.7	9983.66	-382.217	-1379.75	-41.9894	-53.9995	-5044.77		-1039.49	-286.254	-250.229	3.70585	0	0	0	0	-70.6393
896	1IBR	-62.6247	-94.2253	1.76679	-8.07069	-9.03855	-4.62903	0	100.118		-48.5457	2.47791	5.87153	1.76308	0	0	0	0	-4.30597		-0.850731	-276.934	-240.694	9.69909	0	0	0	0	-75.5267		29.5874	-17933.6	-20182	9905.74	-381.194	-1393.02	-49.3332	-37.6571	-4848.23		-947.946	-276.934	-240.694	9.69909	0	0	0	0	-75.5267
897	1IBR	-57.8505	-101.91	6.36556	-8.69986	-7.5914	-4.58374	0	97.675		-39.1061	6.18206	5.81182	6.36225	0	0	0	0	-4.8224		-1.1696	-286.409	-250.227	3.70666	0	0	0	0	-70.7943		30.9056	-17901.6	-20066.6	10002.4	-378.365	-1396.24	-46.7009	-39.8645	-4870.1		-1106.15	-286.409	-250.227	3.70666	0	0	0	0	-70.7943
898	1IBR	-58.9569	-91.5444	2.77311	-8.32313	-9.10486	-4.31624	0	96.8398		-45.2811	2.98018	1.77748	2.77006	0	0	0	0	-0.70145		-0.865915	-286.329	-250.221	3.70641	0	0	0	0	-70.7141		30.8999	-17881.7	-20058	9945.69	-376.963	-1395.71	-41.9396	-41.2081	-4878.34		-1035.31	-286.329	-250.221	3.70641	0	0	0	0	-70.7141
899	1IBR	-63.9887	-113.961	7.39267	-9.06922	-8.10472	-4.46103	0	108.349		-44.1347	8.09952	6.33575	7.38667	0	0	0	0	-4.72988		-0.893024	-286.34	-250.229	3.70012	0	0	0	0	-70.7275		30.9166	-17995.6	-20247.3	9933.23	-376.958	-1405.28	-43.6343	-45.3024	-4747.49		-1062.87	-286.34	-250.229	3.70012	0	0	0	0	-70.7275
900	1IBR	-66.1181	-113.808	4.16684	-8.73125	-9.04538	-4.67292	0	117.165		-51.1925	4.15015	5.32492	4.16603	0	0	0	0	-3.95629		-1.3845	-286.238	-250.229	3.70461	0	0	0	0	-70.624		30.9102	-17873.6	-20251.9	10034.3	-378.12	-1394.57	-42.932	-41.8205	-4709.12		-1089.46	-286.238	-250.229	3.70461	0	0	0	0	-70.624
901	1IBR	-66.1042	-125.85	6.88359	-8.03627	-9.23248	-5.09596	0	123.206		-47.9791	7.13781	4.21399	6.88042	0	0	0	0	-3.06386		-0.892745	-286.432	-250.224	3.70248	0	0	0	0	-70.8178		30.9076	-17964.6	-20565.1	9898.64	-382.396	-1398.21	-41.7797	-41.6596	-4485.08		-949.037	-286.432	-250.224	3.70248	0	0	0	0	-70.8178
902	1IBR	-51.4785	-104.326	6.18809	-8.03242	-8.19743	-3.27495	0	106.812		-40.6477	6.25124	5.61573	6.18498	0	0	0	0	-4.50202		-1.04746	-286.196	-250.225	3.70447	0	0	0	0	-70.5805		30.9051	-17892.2	-20311.2	9880.13	-383.074	-1392.74	-45.6826	-37.1874	-4734.75		-867.694	-286.196	-250.225	3.70447	0	0	0	0	-70.5805
903	1IBR	-60.6215	-111.706	4.18408	-8.19905	-8.34359	-3.11805	0	115.311		-48.7498	4.89673	3.78465	4.1805	0	0	0	0	-1.75192		-1.3165	-286.314	-250.217	3.70428	0	0	0	0	-70.6997		30.8984	-18074	-20355.4	9802.17	-386.371	-1397.35	-41.4947	-40.297	-4641.43		-1013.81	-286.314	-250.217	3.70428	0	0	0	0	-70.6997
904	1IBR	-55.6872	-82.1343	7.5797	-8.37908	-9.05741	-4.1447	0	88.5033		-48.0547	7.92019	4.27005	7.57746	0	0	0	0	-2.90344		-1.02389	-276.749	-240.702	9.70494	0	0	0	0	-75.3411		29.589	-17814.1	-20380.2	10029	-378.371	-1403.46	-42.9603	-43.1144	-4605.88		-989.146	-276.749	-240.702	9.70494	0	0	0	0	-75.3411
905	1IBR	-62.7373	-67.9952	4.07551	-8.57546	-8.71268	-4.09065	0	69.4353		-46.8742	4.2426	5.04376	4.07069	0	0	0	0	-3.74706		-1.12479	-286.45	-250.212	3.70737	0	0	0	0	-70.8364		30.8918	-17957.5	-20260.6	9951.5	-378.015	-1412.21	-48.0603	-41.2069	-4755.07		-1013.82	-286.45	-250.212	3.70737	0	0	0	0	-70.8364
906	1IBR	-61.7554	-79.5137	3.81502	-8.28605	-8.97956	-4.73262	0	84.6366		-48.6951	4.21941	6.13943	3.81054	0	0	0	0	-4.32725		-1.40331	-286.365	-250.219	3.70666	0	0	0	0	-70.75		30.8974	-17779.1	-20238.4	10054.3	-378.399	-1388.64	-41.7064	-40.0083	-4642.59		-1103.71	-286.365	-250.219	3.70666	0	0	0	0	-70.75
907	1IBR	-62.3933	-78.3358	5.11296	-9.13373	-8.98613	-4.30009	0	81.4395		-48.19	5.59196	3.21029	5.10898	0	0	0	0	-1.75012		-0.977196	-286.343	-250.223	3.70185	0	0	0	0	-70.7322		30.9106	-17809.5	-20366.4	9973.6	-377.982	-1400.6	-39.2122	-41.5507	-4552.31		-1005.03	-286.343	-250.223	3.70185	0	0	0	0	-70.7322
908	1IBR	-60.9601	-78.1073	3.11552	-8.57797	-7.41108	-3.37733	0	76.574		-43.1759	4.0842	6.26246	3.11098	0	0	0	0	-4.76369		-0.52554	-273.257	-235.288	11.1016	0	0	0	0	-78.1999		29.1302	-18044.1	-20378.3	9807.96	-380.381	-1393.11	-44.6753	-47.753	-4590.06		-1017.84	-273.257	-235.288	11.1016	0	0	0	0	-78.1999
909	1IBR	-56.1193	-65.7594	10.344	-9.17031	-7.77395	-2.80681	0	61.2979		-42.2508	10.0494	5.60805	10.3371	0	0	0	0	-4.11344		-1.78222	-273.476	-235.289	11.0992	0	0	0	0	-78.42		29.1342	-17804.3	-20382.1	9958.47	-377.204	-1396.56	-39.1741	-40.0942	-4556.75		-970.883	-273.476	-235.289	11.0992	0	0	0	0	-78.42
910	1IBR	-58.3587	-66.264	6.99729	-8.42738	-9.31634	-4.19069	0	63.8583		-41.0159	9.06998	6.50391	6.99201	0	0	0	0	-4.89529		0.469342	-283.241	-247.469	5.25003	0	0	0	0	-71.753		30.731	-17930.3	-20471.3	9941.02	-382.255	-1404.42	-42.1239	-43.9436	-4546.89		-980.358	-283.241	-247.469	5.25003	0	0	0	0	-71.753
911	1IBR	-54.1364	-54.9471	4.85388	-8.48679	-7.60121	-2.32203	0	58.5827		-44.2159	4.89169	2.17315	4.84746	0	0	0	0	-0.188928		-1.93999	-277.001	-240.693	9.7051	0	0	0	0	-75.5934		29.5804	-18000.7	-20403.8	9910.71	-371.098	-1397.64	-42.4415	-32.7897	-4607.35		-1056.35	-277.001	-240.693	9.7051	0	0	0	0	-75.5934
912	1IBR	-60.1136	-58.0538	7.57425	-8.73383	-8.46291	-3.64302	0	61.656		-50.4503	8.40405	5.62361	7.57027	0	0	0	0	-3.59391		-1.19592	-276.923	-240.701	9.70856	0	0	0	0	-75.5162		29.5849	-17964.8	-20408	9975.56	-379.764	-1381.45	-43.2481	-35.3623	-4553.13		-1139.41	-276.923	-240.701	9.70856	0	0	0	0	-75.5162
913	1IBR	-60.7366	-81.6484	5.93186	-8.5103	-8.45232	-2.81322	0	78.8891		-44.1334	6.2754	6.41236	5.9264	0	0	0	0	-4.65994		-1.40342	-286.539	-250.214	3.70835	0	0	0	0	-70.9264		30.8929	-18018	-20651.8	9959.91	-382.559	-1394.55	-42.3259	-40.9034	-4342.73		-1123.08	-286.539	-250.214	3.70835	0	0	0	0	-70.9264
914	1IBR	-61.2496	-106.802	4.34311	-8.99637	-8.29676	-4.32931	0	110.828		-47.9967	4.65519	5.81615	4.34098	0	0	0	0	-4.06759		-1.43435	-286.453	-250.218	3.6987	0	0	0	0	-70.8393		30.9052	-17902.7	-20722.5	9862.78	-382.778	-1396.7	-41.7152	-34.8514	-4299.72		-887.265	-286.453	-250.218	3.6987	0	0	0	0	-70.8393
915	1IBR	-57.4665	-106.204	5.91203	-9.47619	-8.0544	-4.45699	0	105.935		-41.1225	6.67824	6.45795	5.9057	0	0	0	0	-4.40672		-1.27869	-277.101	-240.699	9.70565	0	0	0	0	-75.6944		29.5874	-17918.2	-20572.2	9893.88	-380.017	-1380.27	-42.7592	-36.6621	-4359.92		-1040.26	-277.101	-240.699	9.70565	0	0	0	0	-75.6944
916	1IBR	-60.5777	-85.1664	4.62995	-9.03302	-8.34419	-4.29059	0	85.204		-43.5774	6.37665	6.34644	4.62458	0	0	0	0	-4.65845		0.06408	-286.392	-250.226	3.70127	0	0	0	0	-70.7768		30.9098	-17939.3	-20737.8	9908.78	-383.238	-1381.45	-44.1907	-31.8862	-4260.17		-1009.26	-286.392	-250.226	3.70127	0	0	0	0	-70.7768
917	1IBR	-54.6277	-79.0143	7.54576	-9.0663	-8.89226	-3.68957	0	84.6816		-46.1926	7.76905	4.24909	7.54457	0	0	0	0	-2.57959		-1.44503	-277.015	-240.696	9.70583	0	0	0	0	-75.6073		29.5827	-18018.5	-20605.4	9939.6	-382.527	-1401.49	-46.8295	-39.5997	-4460.82		-1021.46	-277.015	-240.696	9.70583	0	0	0	0	-75.6073
918	1IBR	-63.6982	-72.376	2.89644	-7.68973	-8.38362	-4.45784	0	82.4689		-56.1564	3.0436	2.60231	2.89163	0	0	0	0	-1.03833		-1.412	-286.414	-250.222	3.70295	0	0	0	0	-70.7992		30.9045	-17988.2	-20580.2	10038.2	-386.236	-1395.15	-44.1597	-41.9529	-4425.47		-1153.24	-286.414	-250.222	3.70295	0	0	0	0	-70.7992
919	1IBR	-63.9857	-80.6333	2.47157	-9.17767	-8.41001	-3.88162	0	85.6041		-49.9588	3.51497	5.76001	2.46711	0	0	0	0	-3.92512		-0.787026	-286.528	-250.226	3.70016	0	0	0	0	-70.914		30.9122	-18069.9	-20453.5	9924.38	-380.421	-1401.25	-40.8872	-31.6315	-4581.68		-1104.95	-286.528	-250.226	3.70016	0	0	0	0	-70.914
920	1IBR	-64.1185	-74.5448	3.4091	-8.51923	-8.51682	-5.22571	0	76.2169		-46.9379	4.19826	5.93223	3.40714	0	0	0	0	-4.7272		-0.413911	-286.377	-250.219	3.70556	0	0	0	0	-70.7628		30.8991	-17966.3	-20437.7	9949.27	-386.923	-1406.58	-46.1856	-37.0953	-4539.06		-1062.04	-286.377	-250.219	3.70556	0	0	0	0	-70.7628
921	1IBR	-64.7306	-94.6783	4.36002	-9.21097	-8.89909	-4.11395	0	91.0576		-43.2459	5.61479	5.81507	4.3534	0	0	0	0	-4.26793		-0.285746	-286.407	-250.213	3.70964	0	0	0	0	-70.7928		30.8897	-17985.7	-20231.8	9975.42	-382.599	-1390.73	-44.3761	-44.4525	-4743.18		-1123.98	-286.407	-250.213	3.70964	0	0	0	0	-70.7928
922	1IBR	-61.3996	-74.8419	6.31279	-9.28989	-8.23985	-4.48529	0	73.5531		-44.4086	6.4536	6.00401	6.30863	0	0	0	0	-4.76003		-1.099	-286.501	-250.215	3.70701	0	0	0	0	-70.8862		30.8937	-17881.5	-20108.2	9863.59	-376.016	-1382.05	-49.1595	-33.3113	-4870.12		-926.182	-286.501	-250.215	3.70701	0	0	0	0	-70.8862
923	1IBR	-56.2175	-93.307	3.4148	-7.44922	-8.04644	-2.33634	0	100.339		-48.8328	3.76111	2.1797	3.41045	0	0	0	0	-0.590616		-1.23842	-286.264	-250.214	3.70514	0	0	0	0	-70.65		30.8949	-17849.5	-20889.4	9991.99	-380.374	-1379.13	-46.7253	-42.6742	-4132.76		-970.434	-286.264	-250.214	3.70514	0	0	0	0	-70.65
924	1IBR	-54.6664	-97.6711	5.86822	-9.07334	-8.08288	-1.67178	0	99.9424		-43.978	6.89171	3.30142	5.86521	0	0	0	0	-1.49359		-0.781333	-286.323	-250.228	3.70201	0	0	0	0	-70.709		30.9114	-18048.2	-20897.7	9871.19	-377.541	-1393.42	-43.8579	-38.1008	-4114.18		-1054.62	-286.323	-250.228	3.70201	0	0	0	0	-70.709
925	1IBR	-63.7945	-123.281	4.21641	-8.97521	-8.56635	-1.93214	0	121.498		-46.754	4.33441	5.89044	4.21106	0	0	0	0	-4.29988		-1.46722	-286.371	-250.218	3.71172	0	0	0	0	-70.7573		30.8928	-18011.4	-21026.5	9932.87	-377.909	-1389.87	-46.1184	-46.0748	-3990.21		-1067.62	-286.371	-250.218	3.71172	0	0	0	0	-70.7573
926	1IBR	-55.5796	-106.018	7.5001	-8.37184	-8.07145	-4.07796	0	112.215		-48.7558	7.59181	5.13451	7.49551	0	0	0	0	-3.20949		-1.82872	-286.453	-250.218	3.70599	0	0	0	0	-70.8387		30.8977	-17955.8	-20876	9970.04	-383.996	-1378.31	-44.2442	-41.4586	-4161.04		-1040.84	-286.453	-250.218	3.70599	0	0	0	0	-70.8387
927	1IBR	-55.9448	-95.5089	7.22026	-8.18507	-7.77223	-2.84689	0	100.817		-49.6692	6.93215	4.3166	7.21668	0	0	0	0	-2.86001		-1.74112	-286.355	-250.225	3.70497	0	0	0	0	-70.7397		30.9047	-18024.7	-20820.3	9901.03	-385.048	-1379.7	-39.5673	-43.1321	-4183.85		-1074.2	-286.355	-250.225	3.70497	0	0	0	0	-70.7397
928	1IBR	-61.5746	-95.9464	6.08935	-8.41868	-7.85517	-4.39552	0	95.8077		-46.8559	6.37916	6.34855	6.08155	0	0	0	0	-4.72547		-1.32547	-286.402	-250.223	3.70595	0	0	0	0	-70.7875		30.9019	-17918.7	-20892.9	9929.62	-375.377	-1390.71	-40.9151	-42.2003	-4180.32		-925.898	-286.402	-250.223	3.70595	0	0	0	0	-70.7875
929	1IBR	-54.9128	-113.558	5.89879	-8.33369	-8.39595	-3.30886	0	114.523		-41.7378	5.60304	5.80435	5.8906	0	0	0	0	-4.34222		-1.7497	-286.42	-250.221	3.70172	0	0	0	0	-70.8066		30.906	-17887.8	-20882.8	9960.22	-373.651	-1380.2	-41.5804	-53.906	-4142.09		-973.823	-286.42	-250.221	3.70172	0	0	0	0	-70.8066
930	1IBR	-60.3568	-96.9252	5.13935	-8.44404	-8.05072	-2.24097	0	97.5871		-47.4224	4.79257	2.57626	5.13755	0	0	0	0	-1.11166		-1.80959	-276.816	-240.687	9.70285	0	0	0	0	-75.4093		29.5771	-17900.8	-20735.7	9910.98	-380.1	-1385.63	-42.0686	-46.5445	-4256.82		-964.941	-276.816	-240.687	9.70285	0	0	0	0	-75.4093
931	1IBR	-59.581	-100.539	3.27044	-8.45354	-7.69585	-3.70933	0	105.639		-48.0936	3.71422	2.24613	3.26776	0	0	0	0	-0.5591		-1.24057	-286.406	-250.223	3.70514	0	0	0	0	-70.7924		30.9048	-18010.9	-20732.5	9952.96	-377.96	-1379.94	-43.6261	-36.8062	-4316.38		-1076.66	-286.406	-250.223	3.70514	0	0	0	0	-70.7924
932	1IBR	-55.1246	-109.992	3.79656	-8.86732	-9.11206	-4.46604	0	110.943		-37.4268	5.87671	5.77302	3.79456	0	0	0	0	-3.81693		0.126054	-276.996	-240.692	9.70808	0	0	0	0	-75.5907		29.5783	-17899.7	-20554	9937.93	-373.222	-1394.72	-48.0992	-39.8945	-4501.91		-925.79	-276.996	-240.692	9.70808	0	0	0	0	-75.5907
933	1IBR	-67.9523	-112.781	6.81906	-9.23319	-8.66378	-4.50805	0	108.13		-47.715	7.38253	6.12069	6.81417	0	0	0	0	-4.68314		-0.869196	-286.299	-250.224	3.70604	0	0	0	0	-70.6843		30.9027	-17899.3	-20523.8	9949.26	-372.974	-1391.66	-43.9396	-44.3269	-4445.04		-1026.78	-286.299	-250.224	3.70604	0	0	0	0	-70.6843
934	1IBR	-55.5393	-107.045	4.43294	-8.88418	-7.66792	-4.8192	0	112.75		-44.3059	4.70447	6.29962	4.4272	0	0	0	0	-4.69012		-1.33223	-276.897	-240.695	9.70272	0	0	0	0	-75.4905		29.5863	-17848.8	-20576.4	9923.36	-373.951	-1379.65	-44.1031	-37.964	-4427.03		-933.072	-276.897	-240.695	9.70272	0	0	0	0	-75.4905
935	1IBR	-61.5745	-104.375	3.55118	-8.16895	-8.67788	-3.90436	0	106.767		-46.766	4.20664	6.04578	3.5463	0	0	0	0	-4.65089		-0.73456	-286.357	-250.216	3.70461	0	0	0	0	-70.7441		30.8977	-17942.2	-20510.1	9947.17	-371.064	-1396.52	-42.9313	-39.6424	-4486.3		-1042.81	-286.357	-250.216	3.70461	0	0	0	0	-70.7441
936	1IBR	-51.7729	-111.786	5.43997	-7.75508	-8.81062	-4.45491	0	115.845		-40.2513	6.14135	3.10458	5.43723	0	0	0	0	-1.19742		-1.20304	-286.594	-250.221	3.70665	0	0	0	0	-70.9797		30.9004	-17808.9	-20559.2	10056.9	-364.232	-1386.69	-43.8389	-32.764	-4422.04		-1057.06	-286.594	-250.221	3.70665	0	0	0	0	-70.9797
937	1IBR	-57.0812	-88.0129	7.67062	-8.37425	-7.88842	-4.69797	0	86.3964		-42.1748	7.96709	4.83044	7.66658	0	0	0	0	-3.53913		-0.990799	-283.376	-247.494	5.24137	0	0	0	0	-71.8864		30.7631	-18023.9	-20348.8	9857.16	-369.699	-1388.25	-44.7234	-38.686	-4614.94		-1075.93	-283.376	-247.494	5.24137	0	0	0	0	-71.8864
938	1IBR	-65.0823	-105.189	5.61391	-9.34265	-8.96602	-4.50427	0	104.097		-46.7918	5.71567	3.26233	5.61218	0	0	0	0	-2.28163		-0.877205	-283.364	-247.478	5.25122	0	0	0	0	-71.8779		30.7408	-17971.7	-20338.7	9859.09	-369.934	-1390.44	-41.0561	-36.1209	-4648.56		-1005.98	-283.364	-247.478	5.25122	0	0	0	0	-71.8779
939	1IBR	-56.3222	-115.905	8.47115	-8.9151	-8.03341	-3.97851	0	111.373		-39.3343	7.90278	4.13867	8.4656	0	0	0	0	-3.35296		-1.34854	-283.447	-247.488	5.24248	0	0	0	0	-71.9578		30.7562	-17759.6	-20462.8	10069.6	-372.471	-1372.38	-42.9906	-38.4904	-4555.16		-984.886	-283.447	-247.488	5.24248	0	0	0	0	-71.9578
940	1IBR	-57.6596	-110.189	4.48283	-8.91633	-8.67728	-2.78468	0	112.228		-43.8032	4.52092	5.63152	4.47769	0	0	0	0	-4.146		-1.44229	-286.421	-250.22	3.70589	0	0	0	0	-70.808		30.9008	-17916.6	-20366	9955.31	-371.032	-1378.91	-38.4544	-39.6612	-4613.18		-1064.7	-286.421	-250.22	3.70589	0	0	0	0	-70.808
941	1IBR	-61.0808	-105.891	7.55919	-8.30773	-8.36421	-4.47165	0	106.804		-48.4101	7.60557	4.38038	7.55229	0	0	0	0	-2.86765		-1.45944	-286.353	-250.219	3.70282	0	0	0	0	-70.7392		30.9018	-17968.1	-20304.7	9951.03	-369.223	-1390.8	-42.6147	-37.4257	-4659.14		-1115.25	-286.353	-250.219	3.70282	0	0	0	0	-70.7392
942	1IBR	-56.8053	-94.2403	2.49611	-8.72698	-8.237	-3.82029	0	102.093		-46.3701	3.93519	2.34003	2.49023	0	0	0	0	-0.944079		0.0490015	-286.313	-250.216	3.70513	0	0	0	0	-70.6985		30.8967	-17796.8	-20261.2	10059.4	-376.568	-1388.57	-45.9334	-36.7154	-4696.3		-1050.89	-286.313	-250.216	3.70513	0	0	0	0	-70.6985
943	1IBR	-69.4914	-122.858	5.5958	-8.93741	-8.49307	-4.09488	0	114.844		-45.5472	6.44959	6.48258	5.5925	0	0	0	0	-4.52609		-1.0994	-286.384	-250.218	3.69941	0	0	0	0	-70.7696		30.9043	-17897.7	-20419.5	9977.48	-375.61	-1394.61	-46.3068	-33.8092	-4591.65		-1013.67	-286.384	-250.218	3.69941	0	0	0	0	-70.7696
944	1IBR	-58.4007	-61.4144	4.41619	-7.85641	-8.7388	-4.6892	0	70.5051		-50.6232	4.22582	1.93989	4.4123	0	0	0	0	-0.713247		-1.41312	-286.413	-250.219	3.70437	0	0	0	0	-70.7989		30.9013	-17825.1	-19708.9	9951.05	-374.809	-1376.04	-48.4173	-38.1549	-5220.84		-1009.01	-286.413	-250.219	3.70437	0	0	0	0	-70.7989
945	1IBR	-59.861	-71.3383	6.41968	-8.71352	-8.75373	-3.44716	0	77.0099		-51.0379	6.58664	3.15353	6.41647	0	0	0	0	-1.4874		-1.49596	-286.445	-250.211	3.694	0	0	0	0	-70.8331		30.905	-17853.2	-19687	10079.7	-377.348	-1392.02	-47.211	-43.4667	-5209.95		-1175.92	-286.445	-250.211	3.694	0	0	0	0	-70.8331
946	1IBR	-63.5044	-47.7435	2.87365	-7.8852	-8.51216	-3.87308	0	57.1385		-55.5026	3.40861	2.00633	2.87171	0	0	0	0	-0.47372		-0.995709	-286.503	-250.22	3.7021	0	0	0	0	-70.8887		30.9042	-17832.2	-19711	10109.9	-382.506	-1372.58	-41.5977	-38.1192	-5294.29		-1101.98	-286.503	-250.22	3.7021	0	0	0	0	-70.8887
947	1IBR	-61.8149	-69.7454	4.11031	-7.97487	-8.26756	-4.75011	0	72.9431		-48.1303	4.35466	5.5152	4.10677	0	0	0	0	-4.29528		-0.972025	-286.393	-250.222	3.70028	0	0	0	0	-70.7771		30.9063	-18093.8	-19793.7	9850.44	-376.901	-1389.66	-48.7217	-40.259	-5145.47		-1149.52	-286.393	-250.222	3.70028	0	0	0	0	-70.7771
948	1IBR	-63.5337	-87.5538	6.79214	-8.93226	-8.42163	-3.94669	0	86.5521		-48.0235	7.00456	4.20942	6.78576	0	0	0	0	-2.96788		-1.02274	-283.485	-247.474	5.24564	0	0	0	0	-71.9954		30.739	-17878.6	-20163	9872.81	-374.799	-1368	-43.0552	-43.8328	-4806.67		-952.085	-283.485	-247.474	5.24564	0	0	0	0	-71.9954
949	1IBR	-57.227	-85.1097	4.71882	-8.31406	-7.94394	-4.06009	0	84.9479		-41.4659	6.10126	5.54055	4.71485	0	0	0	0	-4.34584		0.191714	-283.596	-247.486	5.24502	0	0	0	0	-72.1074		30.7527	-17874	-20477.1	10038.9	-377.537	-1392.69	-41.5632	-37.6697	-4502.77		-1083.51	-283.596	-247.486	5.24502	0	0	0	0	-72.1074
950	1IBR	-59.4471	-85.874	6.72004	-9.17143	-7.92467	-4.64966	0	85.2342		-43.7816	7.24239	3.31739	6.71655	0	0	0	0	-1.98734		-0.804215	-283.394	-247.485	5.24397	0	0	0	0	-71.905		30.7522	-17830.7	-20595.7	10028.7	-373.305	-1377.85	-43.2178	-37.3278	-4363.34		-1068.71	-283.394	-247.485	5.24397	0	0	0	0	-71.905
951	1IBR	-54.436	-99.649	8.80798	-8.53332	-8.28233	-3.0157	0	99.8449		-43.6085	8.77786	4.39335	8.80284	0	0	0	0	-3.71562		-0.702702	-283.392	-247.484	5.24138	0	0	0	0	-71.9031		30.7539	-17846.9	-20810.1	10031.4	-376.199	-1389.12	-40.469	-31.8471	-4178.31		-1052.26	-283.392	-247.484	5.24138	0	0	0	0	-71.9031
952	1IBR	-65.4424	-111.314	3.5895	-7.35056	-9.06218	-4.31539	0	109.907		-46.8975	3.81152	2.82123	3.57926	0	0	0	0	-1.64012		-0.948859	-283.291	-247.504	5.24074	0	0	0	0	-71.7994		30.7717	-17901.7	-20875.4	10037.1	-374.663	-1385.86	-42.5908	-30.4061	-4176.59		-1053.25	-283.291	-247.504	5.24074	0	0	0	0	-71.7994
953	1IBR	-50.6044	-100.525	3.55598	-7.73719	-7.56335	-3.6437	0	107.52		-42.2112	3.27628	0.630923	3.55232	0	0	0	0	-0.480975		-0.425986	-273.255	-235.29	11.0795	0	0	0	0	-78.1973		29.1524	-18009.2	-20820.9	9908.99	-380.875	-1399.96	-45.3469	-52.5411	-4223.28		-995.306	-273.255	-235.29	11.0795	0	0	0	0	-78.1973
954	1IBR	-56.9065	-91.9205	6.17756	-8.0806	-7.94474	-4.34324	0	94.9373		-45.7323	6.5402	3.92572	6.17464	0	0	0	0	-2.97179		-0.588379	-283.239	-247.479	5.24955	0	0	0	0	-71.7487		30.739	-18093.6	-20822.9	9987.39	-376.247	-1389.79	-44.1223	-36.8757	-4204.58		-1206.4	-283.239	-247.479	5.24955	0	0	0	0	-71.7487
955	1IBR	-63.1208	-90.2216	4.19757	-8.97453	-7.39694	-4.0437	0	87.5512		-44.2327	4.39873	2.36811	4.19557	0	0	0	0	-1.27739		-0.887552	-283.403	-247.479	5.23162	0	0	0	0	-71.9159		30.7596	-18155.1	-20970.8	9906.17	-376.377	-1389.2	-39.2863	-36.2145	-4110.27		-1139.14	-283.403	-247.479	5.23162	0	0	0	0	-71.9159
956	1IBR	-62.5919	-87.5513	4.15047	-8.33308	-8.10593	-4.17967	0	91.4888		-50.0611	4.20357	2.90225	4.14696	0	0	0	0	-1.70014		-1.1455	-283.381	-247.486	5.24558	0	0	0	0	-71.8929		30.7525	-17772	-20721.7	10106.4	-374.09	-1400.98	-43.7648	-35.9594	-4310.89		-991.035	-283.381	-247.486	5.24558	0	0	0	0	-71.8929
957	1IBR	-61.8696	-104.641	5.1761	-8.39863	-8.08145	-3.57865	0	105.58		-47.9259	5.11459	2.57946	5.17272	0	0	0	0	-1.42692		-1.21067	-283.352	-247.492	5.23868	0	0	0	0	-71.8623		30.7635	-17962.9	-20591.4	9940.28	-371.396	-1400.53	-46.9635	-38.5857	-4419.84		-1034.42	-283.352	-247.492	5.23868	0	0	0	0	-71.8623
958	1IBR	-60.0723	-106.761	4.2743	-8.80846	-8.33956	-3.60551	0	110.545		-47.3779	4.07198	5.6219	4.27004	0	0	0	0	-4.34386		-1.4761	-273.345	-235.296	11.0973	0	0	0	0	-78.2862		29.1401	-17887.4	-20547.1	10093.2	-378.674	-1392.51	-47.1791	-34.2036	-4481.5		-1099.42	-273.345	-235.296	11.0973	0	0	0	0	-78.2862
959	1IBR	-52.7279	-98.0748	5.77434	-8.02174	-8.7409	-3.86998	0	108.033		-47.8276	5.95754	3.54028	5.76933	0	0	0	0	-1.60639		-1.74568	-276.954	-240.701	9.69866	0	0	0	0	-75.5455		29.5938	-17846.6	-20648.1	10015	-372.894	-1397.29	-44.8987	-28.5386	-4391.8		-978.084	-276.954	-240.701	9.69866	0	0	0	0	-75.5455
960	1IBR	-56.0145	-100.767	7.57002	-9.36803	-8.18143	-3.41634	0	106.701		-48.5528	7.65604	3.83663	7.56633	0	0	0	0	-2.45801		-1.28891	-286.282	-250.224	3.70219	0	0	0	0	-70.6662		30.9062	-17748.7	-20482.7	10154.3	-374.774	-1385.01	-41.7149	-41.8998	-4502.34		-1074.51	-286.282	-250.224	3.70219	0	0	0	0	-70.6662
961	1IBR	-58.6302	-97.3842	2.7747	-8.36744	-8.16862	-3.91285	0	105.564		-49.1362	3.75358	6.21916	2.77228	0	0	0	0	-4.29468		-0.943172	-277.07	-240.7	9.70089	0	0	0	0	-75.6645		29.5935	-17848.7	-20630.5	10014.1	-375.113	-1396.73	-45.6047	-39.1048	-4353.41		-1022.26	-277.07	-240.7	9.70089	0	0	0	0	-75.6645
962	1IBR	-62.2949	-107.754	5.89189	-9.58924	-8.60682	-3.71361	0	110.35		-48.8732	5.66858	3.3075	5.88851	0	0	0	0	-1.4541		-2.07333	-286.477	-250.223	3.70231	0	0	0	0	-70.8629		30.906	-17862.7	-20497.2	10018	-377.058	-1401.37	-44.3664	-38.6469	-4515.81		-1006.28	-286.477	-250.223	3.70231	0	0	0	0	-70.8629
963	1IBR	-64.7754	-140.569	4.25711	-9.78501	-8.91578	-4.34983	0	139.591		-45.0038	5.08833	6.36267	4.25248	0	0	0	0	-4.88272		-0.644099	-286.157	-250.22	3.70141	0	0	0	0	-70.5406		30.9018	-17951.6	-20629	9972.22	-370.9	-1394.61	-46.7412	-39.4258	-4417.9		-1025.25	-286.157	-250.22	3.70141	0	0	0	0	-70.5406
964	1IBR	-55.8768	-114.215	4.67094	-8.75992	-8.21359	-3.46403	0	115.461		-41.3568	4.62821	5.00982	4.66644	0	0	0	0	-4.00557		-1.04247	-286.244	-250.227	3.7043	0	0	0	0	-70.6286		30.9068	-17866.8	-20307.6	10028.3	-371.24	-1387.95	-41.6154	-41.6254	-4687.48		-1057.55	-286.244	-250.227	3.7043	0	0	0	0	-70.6286
965	1IBR	-53.9219	-101.378	5.33087	-8.5029	-8.13103	-3.46568	0	104.401		-42.1765	6.2511	6.23701	5.32598	0	0	0	0	-4.52987		-0.782024	-276.936	-240.685	9.70331	0	0	0	0	-75.5293		29.5747	-17966.5	-20204.3	9917.31	-376.48	-1396.8	-42.3806	-27.6257	-4783.8		-1052.43	-276.936	-240.685	9.70331	0	0	0	0	-75.5293
966	1IBR	-66.2557	-93.365	6.84191	-9.64475	-9.31359	-4.17303	0	91.4179		-48.0191	6.76645	3.9042	6.8383	0	0	0	0	-2.6206		-1.35545	-286.344	-250.229	3.69217	0	0	0	0	-70.7307		30.9237	-17921.2	-20171.9	9885.53	-368.336	-1401.78	-43.11	-46.7539	-4775.89		-999.046	-286.344	-250.229	3.69217	0	0	0	0	-70.7307
967	1IBR	-56.1845	-99.5509	3.95037	-8.65189	-8.17459	-3.36883	0	108.11		-48.4989	4.32153	2.38588	3.94914	0	0	0	0	-1.01983		-0.993658	-286.328	-250.224	3.70704	0	0	0	0	-70.7139		30.9033	-18069.3	-20242.9	9884.63	-373.142	-1395.51	-44.3987	-36.8942	-4748.39		-1112.68	-286.328	-250.224	3.70704	0	0	0	0	-70.7139
968	1IBR	-61.5187	-99.0205	7.05651	-9.28809	-8.81168	-4.54264	0	100.3		-47.2124	8.02567	3.99292	7.05225	0	0	0	0	-2.21308		-0.806423	-286.444	-250.217	3.70289	0	0	0	0	-70.8303		30.9012	-18051.1	-20187.1	9878.74	-374.26	-1391.03	-41.9414	-41.9052	-4819.88		-1073.7	-286.444	-250.217	3.70289	0	0	0	0	-70.8303
969	1IBR	-63.2652	-88.0418	3.08294	-8.37398	-8.68635	-3.90584	0	90.3692		-47.7094	3.03392	2.06426	3.08013	0	0	0	0	-0.711038		-1.39942	-286.443	-250.225	3.70252	0	0	0	0	-70.8282		30.9076	-18066.8	-20016.9	9889.09	-369.513	-1396.75	-45.8099	-35.465	-4927.13		-1164.31	-286.443	-250.225	3.70252	0	0	0	0	-70.8282
970	1IBR	-63.1288	-107.557	5.09932	-8.98498	-9.06373	-4.56633	0	115.244		-53.2994	4.89837	5.64161	5.09629	0	0	0	0	-3.77051		-2.06902	-277.105	-240.689	9.70433	0	0	0	0	-75.7012		29.5801	-17914.8	-20454.9	10011.1	-377.632	-1396.58	-48.2462	-43.5479	-4560.91		-1044.1	-277.105	-240.689	9.70433	0	0	0	0	-75.7012
971	1IBR	-58.3171	-93.3291	6.33747	-8.25249	-7.97908	-4.04401	0	97.4223		-48.4721	5.36325	4.98147	6.33194	0	0	0	0	-3.91222		-2.03795	-286.646	-250.211	3.70965	0	0	0	0	-71.0347		30.89	-17995.4	-20201.6	9890.88	-374.636	-1408.52	-43.4749	-40.454	-4765.1		-1052.5	-286.646	-250.211	3.70965	0	0	0	0	-71.0347
972	1IBR	-55.8518	-108.019	7.76267	-9.19447	-8.7635	-4.35658	0	105.695		-38.9763	10.0226	6.09158	7.75615	0	0	0	0	-4.62577		0.800595	-286.514	-250.233	3.70624	0	0	0	0	-70.901		30.9137	-17985.7	-20274.4	10056	-369.279	-1404.8	-46.7344	-36.4715	-4742.04		-1167.93	-286.514	-250.233	3.70624	0	0	0	0	-70.901
973	1IBR	-48.0013	-91.6774	11.5492	-9.21928	-8.5422	-2.42479	0	101.985		-49.6717	15.2702	12.3223	11.5435	0	0	0	0	-5.80708		-2.78846	-286.393	-250.223	3.70848	0	0	0	0	-70.7793		30.9015	-17904.3	-20324.5	9972.85	-377.901	-1394.66	-40.4577	-40.0626	-4653.47		-1046.11	-286.393	-250.223	3.70848	0	0	0	0	-70.7793
974	1IBR	-63.1626	-92.9928	4.27205	-8.09114	-8.38983	-4.01432	0	100.587		-54.5331	4.29739	3.37227	4.26745	0	0	0	0	-1.27294		-2.06938	-276.956	-240.696	9.70025	0	0	0	0	-75.5503		29.5898	-17972.5	-20419.2	9948.66	-373.696	-1394.45	-42.3274	-37.3546	-4565		-1089.14	-276.956	-240.696	9.70025	0	0	0	0	-75.5503
975	1IBR	-66.1457	-79.8232	5.59384	-8.81913	-8.3717	-4.27397	0	74.3316		-44.7831	6.02822	6.1956	5.5892	0	0	0	0	-4.6634		-1.09319	-286.384	-250.216	3.70362	0	0	0	0	-70.7704		30.8989	-17873.2	-20352.9	10181.9	-376.085	-1400.69	-41.5181	-45.0661	-4624.88		-1213.95	-286.384	-250.216	3.70362	0	0	0	0	-70.7704
976	1IBR	-62.6567	-67.3385	7.31061	-8.37229	-8.28613	-4.13163	0	69.3499		-51.1887	7.60086	5.86976	7.30611	0	0	0	0	-4.04739		-1.52762	-277.092	-240.695	9.70703	0	0	0	0	-75.6862		29.5823	-17888.7	-20462.1	9986.96	-379.7	-1410.16	-44.271	-47.5536	-4483.26		-1048.61	-277.092	-240.695	9.70703	0	0	0	0	-75.6862
977	1IBR	-63.345	-72.2215	3.42886	-8.85397	-7.95525	-3.87311	0	70.1556		-44.0256	4.32817	6.49229	3.42642	0	0	0	0	-5.01526		-0.575277	-283.439	-247.487	5.24377	0	0	0	0	-71.9492		30.7536	-17996.1	-20512.3	9994.46	-377.096	-1405.84	-41.1266	-35.3571	-4504.59		-1114.26	-283.439	-247.487	5.24377	0	0	0	0	-71.9492
978	1IBR	-51.2218	-68.1152	3.77984	-8.51578	-8.53761	-4.03211	0	70.1393		-35.9402	4.11179	1.35363	3.77189	0	0	0	0	-0.725798		-0.287931	-283.273	-247.484	5.24653	0	0	0	0	-71.7832		30.7477	-17846.1	-20633	10009.2	-374.835	-1392.36	-45.7378	-40.0886	-4353.74		-1015.58	-283.273	-247.484	5.24653	0	0	0	0	-71.7832
979	1IBR	-57.0405	-71.3205	4.30164	-8.37515	-8.72547	-4.04926	0	79.955		-48.8269	4.06569	1.14775	4.29673	0	0	0	0	-0.221992		-1.1568	-273.356	-235.292	11.0994	0	0	0	0	-78.2975		29.1348	-17844.8	-20672.8	9945.11	-385.984	-1401.23	-47.481	-41.8897	-4370.55		-870.042	-273.356	-235.292	11.0994	0	0	0	0	-78.2975
980	1IBR	-63.9759	-74.7457	4.63536	-9.05041	-8.27023	-3.64843	0	74.4502		-47.3466	4.96909	5.36044	4.63141	0	0	0	0	-4.13739		-0.885366	-283.502	-247.485	5.24585	0	0	0	0	-72.0142		30.7516	-17911.2	-20533.3	10021.7	-388.084	-1401.46	-43.8984	-37.0233	-4458.39		-1070.78	-283.502	-247.485	5.24585	0	0	0	0	-72.0142
981	1IBR	-64.7454	-94.8189	8.70216	-8.74027	-7.91794	-4.08712	0	95.1171		-53.0004	7.67834	3.39932	8.69781	0	0	0	0	-2.67819		-1.7406	-283.404	-247.477	5.25083	0	0	0	0	-71.9174		30.7391	-17976.3	-20595.6	9941.93	-370.451	-1401.44	-47.7151	-39.7515	-4304.53		-1158.7	-283.404	-247.477	5.25083	0	0	0	0	-71.9174
982	1IBR	-63.7478	-97.3483	6.06452	-8.58351	-8.15893	-3.77859	0	100.07		-52.013	5.60539	2.95715	6.06438	0	0	0	0	-2.24478		-1.17137	-283.565	-247.489	5.24786	0	0	0	0	-72.0772		30.7527	-17894.5	-20989.3	9976.5	-376.326	-1394.32	-48.1878	-42.5113	-3978.53		-1041.78	-283.565	-247.489	5.24786	0	0	0	0	-72.0772
983	1IBR	-63.3619	-90.3795	3.64695	-8.0031	-8.58995	-3.75653	0	93.7707		-50.0504	4.42183	5.37067	3.64271	0	0	0	0	-4.3142		-0.277347	-283.357	-247.498	5.24631	0	0	0	0	-71.8681		30.7623	-18040.4	-21097.3	9931.06	-378.359	-1391.58	-43.1232	-35.4546	-3966.57		-1059.1	-283.357	-247.498	5.24631	0	0	0	0	-71.8681
984	1IBR	-64.5139	-111.613	3.89885	-8.67606	-8.83098	-4.13094	0	110.132		-45.2933	2.67089	-0.809358	3.89801	0	0	0	0	0.0712992		-0.489064	-285.211	-244.221	3.79997	0	0	0	0	-74.9662		30.176	-17814.6	-21101.6	10067.2	-381.844	-1390.62	-47.3024	-35.4742	-3948.56		-976.456	-285.211	-244.221	3.79997	0	0	0	0	-74.9662
985	1IBR	-61.409	-100.043	4.489	-7.83872	-7.60684	-4.28932	0	106.861		-52.9815	4.27096	2.87965	4.48476	0	0	0	0	-1.10951		-1.98394	-286.589	-250.217	3.70883	0	0	0	0	-70.9775		30.8968	-18073.9	-21072.6	9801.93	-378.36	-1404.83	-45.1554	-44.6249	-4012.03		-918.246	-286.589	-250.217	3.70883	0	0	0	0	-70.9775
986	1IBR	-62.4029	-104.288	6.91285	-8.44833	-8.44339	-3.01533	0	102.484		-47.6052	8.00368	6.57689	6.90975	0	0	0	0	-4.59208		-0.890876	-286.386	-250.218	3.70908	0	0	0	0	-70.7733		30.8956	-18145.1	-21101.4	9831.08	-377.76	-1395.68	-44.3999	-36.9857	-3987.41		-1032.56	-286.386	-250.218	3.70908	0	0	0	0	-70.7733
987	1IBR	-58.3223	-110.207	4.22822	-8.32278	-8.63938	-3.82485	0	114.735		-46.2912	4.89482	2.7414	4.22403	0	0	0	0	-1.057		-1.01361	-286.578	-250.215	3.70781	0	0	0	0	-70.9664		30.895	-18016.4	-21001.1	9884.49	-372.363	-1412.1	-51.0221	-34.8618	-4009.39		-1020.08	-286.578	-250.215	3.70781	0	0	0	0	-70.9664
988	1IBR	-54.6487	-87.7029	3.10449	-8.74344	-7.49189	-2.87919	0	101.712		-52.6478	3.81232	2.34178	3.10376	0	0	0	0	-0.713749		-0.919479	-286.446	-250.227	3.7015	0	0	0	0	-70.8322		30.9115	-18021	-20962.3	9902.48	-381.419	-1399.01	-42.7923	-41.4187	-4132.06		-964.462	-286.446	-250.227	3.7015	0	0	0	0	-70.8322
989	1IBR	-62.2558	-112.149	7.98298	-7.57562	-7.39662	-3.37988	0	110.296		-50.0341	6.94029	4.29721	7.97879	0	0	0	0	-3.63812		-1.6976	-283.447	-247.487	5.24795	0	0	0	0	-71.9581		30.7498	-17881	-20934.8	10043.4	-374.562	-1382.39	-44.1116	-45.9208	-4089.7		-1052.9	-283.447	-247.487	5.24795	0	0	0	0	-71.9581
990	1IBR	-67.2112	-104.319	4.27587	-7.602	-8.35717	-4.22716	0	104.291		-51.2734	4.38564	3.3318	4.27539	0	0	0	0	-2.00608		-1.21547	-283.445	-247.489	5.25012	0	0	0	0	-71.9569		30.7511	-17912.5	-20881.3	10025.1	-379.855	-1382.5	-40.8972	-28.3818	-4154.78		-1069.94	-283.445	-247.489	5.25012	0	0	0	0	-71.9569
991	1IBR	-62.9945	-112.881	8.95708	-9.49899	-7.9297	-3.0037	0	109.486		-48.1244	9.51818	5.18353	8.95135	0	0	0	0	-3.82167		-0.795033	-283.529	-247.495	5.24435	0	0	0	0	-72.04		30.7618	-18014.7	-20921.4	9881.03	-373.013	-1386.86	-46.536	-27.2249	-4070.84		-1069.84	-283.529	-247.495	5.24435	0	0	0	0	-72.04
992	1IBR	-71.0396	-113.18	2.58189	-8.99632	-8.54425	-4.45316	0	106.535		-44.983	4.68236	5.84796	2.57666	0	0	0	0	-4.42917		0.686904	-283.521	-247.482	5.25086	0	0	0	0	-72.034		30.7444	-18003	-20730	9926.41	-370.112	-1388.39	-46.39	-31.8773	-4220.15		-1142.53	-283.521	-247.482	5.25086	0	0	0	0	-72.034
993	1IBR	-65.6335	-104.889	5.01768	-8.93193	-7.7016	-3.0051	0	99.3586		-45.4819	6.44085	6.12286	5.01238	0	0	0	0	-4.6653		-0.0290808	-283.486	-247.49	5.24753	0	0	0	0	-71.9973		30.7539	-18062.6	-20876.5	9928.85	-374.78	-1386.7	-46.3842	-38.9386	-4175.88		-1092.29	-283.486	-247.49	5.24753	0	0	0	0	-71.9973
994	1IBR	-58.5733	-99.5139	6.12632	-8.48467	-8.41049	-4.5079	0	97.0947		-40.8773	8.28904	5.72823	6.11987	0	0	0	0	-4.58869		1.02963	-283.46	-247.479	5.24768	0	0	0	0	-71.9722		30.7441	-17871.1	-20684.2	9992.02	-377.439	-1389.03	-46.1021	-32.2449	-4343.82		-990.236	-283.46	-247.479	5.24768	0	0	0	0	-71.9722
995	1IBR	-54.0732	-87.3504	6.14864	-8.98049	-8.13923	-2.99823	0	91.876		-44.6295	6.65709	3.53072	6.1416	0	0	0	0	-1.69624		-1.319	-273.375	-235.296	11.0986	0	0	0	0	-78.3165		29.139	-17851.1	-20359.6	10028.9	-374.99	-1399.63	-42.5621	-32.5246	-4646.29		-1024.42	-273.375	-235.296	11.0986	0	0	0	0	-78.3165
996	1IBR	-64.3052	-90.769	7.40506	-8.48628	-8.21173	-4.57022	0	86.693		-46.366	8.3223	5.46612	7.39829	0	0	0	0	-4.36805		-0.174062	-283.539	-247.49	5.24709	0	0	0	0	-72.0515		30.7552	-17919.9	-20430.5	10001.2	-375.611	-1389.03	-43.4294	-30.5556	-4586.63		-1065.34	-283.539	-247.49	5.24709	0	0	0	0	-72.0515
997	1IBR	-63.7957	-85.8759	4.0309	-8.62636	-8.61747	-4.87915	0	87.8282		-47.6559	5.01206	3.1365	4.02537	0	0	0	0	-1.88961		-0.260205	-283.466	-247.5	5.24911	0	0	0	0	-71.9768		30.7613	-18088.9	-20419.4	9905.28	-372.073	-1393.37	-40.5881	-31.9135	-4590.2		-1146.57	-283.466	-247.5	5.24911	0	0	0	0	-71.9768
998	1IBR	-63.7523	-104.59	4.56583	-9.14445	-8.57386	-5.14064	0	101.069		-41.9384	5.00853	6.26644	4.5622	0	0	0	0	-5.09385		-0.726251	-283.443	-247.495	5.24244	0	0	0	0	-71.953		30.7623	-17917.5	-20164.4	10009.9	-368.935	-1405.58	-42.675	-36.1457	-4751.64		-1158.02	-283.443	-247.495	5.24244	0	0	0	0	-71.953
999	1IBR	-59.2863	-79.2966	3.45572	-8.52578	-8.53617	-3.62232	0	85.0119		-47.773	3.66568	1.64828	3.45009	0	0	0	0	-0.075825		-1.35687	-273.592	-235.29	11.0995	0	0	0	0	-78.5369		29.1349	-17961.3	-19999.2	9962.04	-366.798	-1404.13	-38.5331	-31.8618	-4974.21		-1108.64	-273.592	-235.29	11.0995	0	0	0	0	-78.5369
1000	1IBR	-62.9107	-89.3781	4.86465	-9.05916	-8.78926	-3.67608	0	80.1922		-37.065	6.19308	4.89709	4.85777	0	0	0	0	-3.50367		-0.0581088	-283.563	-247.487	5.24675	0	0	0	0	-72.0751		30.7526	-17944.2	-19951.5	10014.8	-371.61	-1386.94	-44.0654	-28.9971	-5022.26		-1153.66	-283.563	-247.487	5.24675	0	0	0	0	-72.0751
0	1JWH	-43.3946	-68.7788	5.4928	-4.28646	-9.99941	-3.09448	0	81.359		-44.0873	6.8514	-0.904609	5.49123	0	0	0	0	0.436948		1.82782	-286.277	-247.208	2.64153	0	0	0	0	-72.5692		30.8591	-10077.1	-11278.4	5550.23	-198.303	-860.129	-40.1494	-34.5207	-2599.08		-616.741	-286.277	-247.208	2.64153	0	0	0	0	-72.5692
1	1JWH	-35.4334	-52.5404	5.92169	-3.98508	-9.12534	-2.48275	0	70.6882		-43.9097	6.37522	-0.118636	5.92104	0	0	0	0	0.390532		0.182285	-286.125	-247.204	2.62373	0	0	0	0	-72.4179		30.8733	-10146.6	-11288.3	5559.83	-197.917	-854.279	-39.0212	-28.1307	-2574.28		-724.464	-286.125	-247.204	2.62373	0	0	0	0	-72.4179
2	1JWH	-35.2007	-38.0359	5.79154	-4.08245	-9.25902	-2.0718	0	55.2323		-42.7753	5.43275	-0.177767	5.78729	0	0	0	0	0.374553		-0.551323	-286.34	-247.207	2.66303	0	0	0	0	-72.633		30.8365	-10136.7	-11356.9	5483.66	-199.534	-841.988	-39.7588	-26.8436	-2520.6		-634.72	-286.34	-247.207	2.66303	0	0	0	0	-72.633
3	1JWH	-34.4444	-29.2083	4.13426	-3.33721	-8.79621	-2.81849	0	44.2325		-38.651	3.46759	-0.33902	4.13639	0	0	0	0	-0.0741174		-0.255663	-286.176	-247.211	2.63948	0	0	0	0	-72.4674		30.8634	-10035.3	-11337.9	5582.57	-198.774	-852.825	-35.7766	-24.8171	-2537.01		-630.844	-286.176	-247.211	2.63948	0	0	0	0	-72.4674
4	1JWH	-36.4167	-34.1306	6.09918	-3.8372	-9.02603	-2.68978	0	48.2374		-41.0698	5.63952	-0.222874	6.09621	0	0	0	0	0.272333		-0.506148	-286.362	-247.222	2.62723	0	0	0	0	-72.6534		30.8867	-10097	-11342.8	5473.91	-199.367	-858.487	-35.6749	-22.5746	-2548.35		-563.663	-286.362	-247.222	2.62723	0	0	0	0	-72.6534
5	1JWH	-41.2107	-41.8977	6.43932	-4.46166	-8.65636	-2.1762	0	49.9091		-40.3673	6.09763	-0.562564	6.44125	0	0	0	0	-0.186522		0.405467	-276.796	-240.702	9.70976	0	0	0	0	-75.3884		29.5844	-10066.6	-11442.6	5560.6	-202.045	-837.782	-33.325	-17.5385	-2505.34		-588.496	-276.796	-240.702	9.70976	0	0	0	0	-75.3884
6	1JWH	-28.1621	-42.7795	5.24658	-3.44906	-8.32709	-1.45601	0	56.5382		-33.9352	5.20379	-1.272	5.24476	0	0	0	0	0.203791		1.02724	-276.878	-240.694	9.70632	0	0	0	0	-75.4705		29.5804	-9981.79	-11402.2	5578.3	-199.709	-842.451	-36.2176	-21.0485	-2491.1		-567.404	-276.878	-240.694	9.70632	0	0	0	0	-75.4705
7	1JWH	-36.3881	-46.1654	6.15706	-4.0445	-9.11758	-1.70766	0	53.4464		-34.9564	7.77076	2.18139	6.15802	0	0	0	0	-0.24367		-0.324982	-286.433	-247.208	2.63438	0	0	0	0	-72.7252		30.8658	-9940.59	-11342.9	5609.41	-195.617	-825.234	-39.9981	-23.5385	-2549.29		-573.407	-286.433	-247.208	2.63438	0	0	0	0	-72.7252
8	1JWH	-37.0813	-31.034	0.410682	-4.2462	-8.9308	-1.64986	0	46.3029		-37.934	1.97248	2.04553	0.411322	0	0	0	0	-0.344319		-0.140054	-286.389	-247.21	2.63328	0	0	0	0	-72.6807		30.8684	-10132.9	-11396.3	5472.96	-202.018	-844.106	-38.7559	-17.5815	-2556.3		-550.779	-286.389	-247.21	2.63328	0	0	0	0	-72.6807
9	1JWH	-36.7171	-38.5614	0.393855	-4.48824	-9.28092	-1.60799	0	53.364		-36.5364	1.98281	1.92489	0.391922	0	0	0	0	-0.845345		0.511336	-286.2	-247.22	2.62646	0	0	0	0	-72.4888		30.8824	-10006.8	-11333.2	5576.4	-195.429	-833.345	-35.3316	-16.5344	-2555.96		-613.462	-286.2	-247.22	2.62646	0	0	0	0	-72.4888
10	1JWH	-43.3095	-42.4901	4.64625	-3.89486	-9.12209	-3.27057	0	49.8196		-38.9977	4.52422	0.42179	4.64537	0	0	0	0	-0.0360694		-0.506865	-286.225	-247.204	2.65392	0	0	0	0	-72.5172		30.8428	-10063	-11395.9	5502.79	-202.77	-828.611	-34.8791	-18.7139	-2549.54		-535.314	-286.225	-247.204	2.65392	0	0	0	0	-72.5172
11	1JWH	-37.0774	-51.4369	6.58995	-4.28687	-9.10655	-2.20074	0	59.2262		-35.8625	7.47267	-0.385381	6.58757	0	0	0	0	-0.0849351		1.35541	-276.971	-239.518	8.71899	0	0	0	0	-75.7168		29.5447	-9943.93	-11471.7	5563.77	-203.559	-820.194	-38.6515	-18.8484	-2445.57		-509.169	-276.971	-239.518	8.71899	0	0	0	0	-75.7168
12	1JWH	-38.8884	-49.9281	5.02606	-4.21953	-8.97217	-1.91786	0	58.0504		-36.9272	5.04116	1.14803	5.02628	0	0	0	0	-0.320566		-0.812584	-286.072	-247.215	2.61621	0	0	0	0	-72.3623		30.8887	-10153.8	-11440.2	5478.84	-207.386	-819.767	-39.7646	-20.1456	-2500.9		-604.509	-286.072	-247.215	2.61621	0	0	0	0	-72.3623
13	1JWH	-41.4813	-57.3975	4.47629	-3.7781	-8.95813	-2.17518	0	63.2687		-36.9174	4.95461	0.37667	4.4735	0	0	0	0	-0.122706		0.227143	-286.251	-247.213	2.6369	0	0	0	0	-72.5443		30.8697	-10168.8	-11355.4	5464.68	-196.583	-829.842	-39.3462	-26.947	-2563.02		-622.337	-286.251	-247.213	2.6369	0	0	0	0	-72.5443
14	1JWH	-36.442	-48.8818	6.03337	-4.23206	-8.13599	-1.91205	0	57.6236		-36.9371	6.40767	1.20122	6.03032	0	0	0	0	0.132134		-0.956006	-286.247	-247.206	2.63206	0	0	0	0	-72.5388		30.8656	-10045.2	-11446.5	5558.17	-203.445	-838.206	-42.8902	-23.612	-2501.53		-547.164	-286.247	-247.206	2.63206	0	0	0	0	-72.5388
15	1JWH	-39.7167	-45.016	4.25595	-4.38979	-8.88912	-2.12329	0	54.2481		-37.8026	5.08362	0.302479	4.25475	0	0	0	0	-0.138056		0.664451	-286.207	-247.218	2.63383	0	0	0	0	-72.4977		30.8752	-9920.74	-11439.1	5580.06	-209.398	-830.558	-33.8427	-21.8954	-2531.22		-434.777	-286.207	-247.218	2.63383	0	0	0	0	-72.4977
16	1JWH	-35.1754	-45.6113	4.25403	-4.2432	-7.48764	-2.65986	0	54.7111		-34.1386	3.98494	0.336303	4.252	0	0	0	0	0.109388		-0.712752	-286.245	-247.206	2.63892	0	0	0	0	-72.538		30.86	-9983.06	-11448.2	5584.23	-209.858	-830.114	-36.8371	-25.1019	-2514.04		-503.168	-286.245	-247.206	2.63892	0	0	0	0	-72.538
17	1JWH	-49.7875	-63.9018	-0.846848	-3.60656	-8.70215	-2.01925	0	66.8483		-37.5593	-3.57201	-7.2745	-0.847037	0	0	0	0	3.21167		1.33786	-276.98	-239.508	8.69736	0	0	0	0	-75.7284		29.5588	-9877.41	-11507.4	5634.55	-211.437	-822.304	-33.2968	-19.7036	-2419.02		-498.819	-276.98	-239.508	8.69736	0	0	0	0	-75.7284
18	1JWH	-42.896	-68.1672	3.8903	-3.8203	-8.29518	-3.12843	0	72.7887		-36.1638	3.61914	0.680043	3.88938	0	0	0	0	-0.163841		-0.786447	-286.193	-247.215	2.64021	0	0	0	0	-72.4836		30.8655	-9944.62	-11486.8	5590.3	-208.372	-822.507	-35.7111	-22.2695	-2438.65		-520.578	-286.193	-247.215	2.64021	0	0	0	0	-72.4836
19	1JWH	-39.725	-73.9059	4.87486	-4.59637	-9.15773	-2.88638	0	81.188		-35.2415	5.21057	-0.974576	4.87519	0	0	0	0	0.556917		0.753041	-286.16	-246.827	2.61981	0	0	0	0	-72.834		30.8813	-10135.1	-11423.2	5470.74	-203.551	-827.04	-35.0149	-19.1263	-2531.09		-566.806	-286.16	-246.827	2.61981	0	0	0	0	-72.834
20	1JWH	-34.4723	-51.6227	5.83031	-3.76918	-8.73581	-2.62921	0	63.1071		-36.6529	6.43315	1.01946	5.83119	0	0	0	0	0.156834		-0.574327	-286.261	-247.215	2.62141	0	0	0	0	-72.5511		30.8832	-9951.03	-11497.1	5642.32	-204.255	-831.534	-34.2243	-16.2194	-2459.86		-550.117	-286.261	-247.215	2.62141	0	0	0	0	-72.5511
21	1JWH	-43.9719	-70.8998	6.70031	-4.71459	-9.07942	-3.15427	0	78.9029		-41.7271	6.56539	0.378543	6.69635	0	0	0	0	0.162362		-0.671861	-286.278	-247.217	2.62426	0	0	0	0	-72.5704		30.8859	-9958.69	-11482.7	5604.34	-207.022	-830.417	-36.5957	-18.5076	-2495.18		-492.599	-286.278	-247.217	2.62426	0	0	0	0	-72.5704
22	1JWH	-41.5432	-80.2658	3.60313	-4.17721	-7.93436	-2.78803	0	87.6195		-37.6004	4.00644	0.215586	3.60128	0	0	0	0	-0.233025		0.422597	-286.162	-247.206	2.62295	0	0	0	0	-72.4522		30.8729	-10010.6	-11443.2	5628.17	-208.642	-817.495	-35.0869	-24.094	-2483.66		-626.585	-286.162	-247.206	2.62295	0	0	0	0	-72.4522
23	1JWH	-47.0557	-67.1335	-1.15279	-4.22008	-9.45255	-2.13197	0	78.1038		-41.0685	1.70601	2.46442	-1.15299	0	0	0	0	-0.358865		0.753446	-286.342	-247.216	2.63238	0	0	0	0	-72.6342		30.8757	-9994.94	-11389.5	5595.24	-202.989	-830.077	-36.2746	-22.0689	-2541.05		-568.198	-286.342	-247.216	2.63238	0	0	0	0	-72.6342
24	1JWH	-40.8202	-57.3735	5.76574	-4.13573	-8.64203	-3.1062	0	68.0489		-41.3774	5.69567	0.574222	5.76418	0	0	0	0	-0.000339631		-0.642393	-286.332	-250.219	3.70371	0	0	0	0	-70.7171		30.9004	-10083.4	-11432	5496.07	-204.233	-830.577	-42.3995	-21.7411	-2497.58		-550.957	-286.332	-250.219	3.70371	0	0	0	0	-70.7171
25	1JWH	-41.2849	-66.497	4.70706	-3.95388	-8.81025	-3.31092	0	76.8473		-40.2672	4.72966	0.87154	4.70695	0	0	0	0	-0.130829		-0.718	-286.354	-250.221	3.70847	0	0	0	0	-70.7391		30.8977	-10107.1	-11507	5617.55	-208.768	-846.998	-34.8641	-18.5594	-2487.92		-620.484	-286.354	-250.221	3.70847	0	0	0	0	-70.7391
26	1JWH	-42.1715	-71.6098	5.37529	-4.07945	-8.72717	-3.34288	0	80.7323		-40.5198	5.32417	1.4341	5.37215	0	0	0	0	-0.162249		-1.31982	-286.404	-250.223	3.69851	0	0	0	0	-70.7904		30.9108	-10016.3	-11419.7	5565.15	-201.962	-832.794	-39.166	-18.0488	-2498.56		-571.174	-286.404	-250.223	3.69851	0	0	0	0	-70.7904
27	1JWH	-40.3694	-70.4656	6.58561	-3.81632	-8.46344	-2.26369	0	80.0826		-42.0285	5.93082	1.54407	6.58897	0	0	0	0	-0.218965		-1.98326	-286.392	-250.219	3.69477	0	0	0	0	-70.7781		30.9104	-9976.36	-11413.8	5584.85	-209.313	-842.691	-37.9262	-22.6162	-2511.72		-523.098	-286.392	-250.219	3.69477	0	0	0	0	-70.7781
28	1JWH	-45.2977	-83.7721	5.32033	-3.99285	-8.91734	-3.39626	0	88.6253		-39.1647	5.42078	1.57849	5.32218	0	0	0	0	-0.180568		-1.29932	-286.378	-250.222	3.70313	0	0	0	0	-70.7643		30.9055	-9968.71	-11338.2	5591.77	-206.929	-842.551	-34.0372	-18.8133	-2569.5		-550.483	-286.378	-250.222	3.70313	0	0	0	0	-70.7643
29	1JWH	-36.6746	-52.131	8.40721	-3.87055	-8.94738	-3.02604	0	65.5513		-42.6582	8.1062	1.13828	8.4025	0	0	0	0	-0.183488		-1.25109	-286.286	-250.222	3.70227	0	0	0	0	-70.6716		30.9057	-9985.42	-11434.9	5541.63	-199.892	-847.252	-32.251	-19.0553	-2474.03		-519.629	-286.286	-250.222	3.70227	0	0	0	0	-70.6716
30	1JWH	-44.4738	-71.0498	5.29809	-3.78998	-8.94987	-2.99433	0	80.3534		-43.3413	5.58105	0.922817	5.29417	0	0	0	0	-0.158128		-0.477811	-286.376	-250.222	3.70386	0	0	0	0	-70.7621		30.905	-9983.04	-11389.2	5545.13	-206.59	-844.069	-36.7565	-17.9833	-2538.74		-494.806	-286.376	-250.222	3.70386	0	0	0	0	-70.7621
31	1JWH	-46.6635	-78.8073	5.59843	-4.20968	-8.6449	-3.31766	0	84.6295		-41.9119	5.70969	1.09378	5.5968	0	0	0	0	-0.194018		-0.786875	-286.382	-250.229	3.70783	0	0	0	0	-70.7676		30.9069	-10089.2	-11397.1	5568.93	-209.124	-841.621	-35.6062	-20.1828	-2542.12		-612.344	-286.382	-250.229	3.70783	0	0	0	0	-70.7676
32	1JWH	-42.2503	-85.2701	5.28356	-4.01892	-8.02712	-3.05722	0	92.3934		-39.5539	5.07006	-0.916758	5.27984	0	0	0	0	0.19662		0.510364	-276.675	-240.699	9.70991	0	0	0	0	-75.2655		29.5794	-10051	-11377.8	5581.99	-205.226	-836.316	-35.6048	-24.2182	-2565.27		-588.576	-276.675	-240.699	9.70991	0	0	0	0	-75.2655
33	1JWH	-38.2876	-73.5071	5.21579	-3.84177	-9.46067	-2.79273	0	86.8961		-40.7972	4.95478	0.21512	5.21252	0	0	0	0	0.155988		-0.628841	-286.195	-247.204	2.6341	0	0	0	0	-72.4867		30.862	-9968.56	-11407.1	5572.99	-205.724	-839.641	-37.0744	-15.4672	-2548.71		-487.811	-286.195	-247.204	2.6341	0	0	0	0	-72.4867
34	1JWH	-39.0218	-80.6869	5.14843	-4.038	-8.50319	-1.54429	0	88.9731		-38.3709	4.95624	0.463442	5.14864	0	0	0	0	0.20715		-0.863	-286.355	-247.212	2.63438	0	0	0	0	-72.6483		30.8709	-9924.36	-11340.8	5666.63	-206.359	-843.688	-33.6966	-18.088	-2592.08		-556.322	-286.355	-247.212	2.63438	0	0	0	0	-72.6483
35	1JWH	-41.0055	-67.5838	0.147426	-4.12728	-10.1811	-1.75945	0	84.3788		-41.8801	2.75556	2.40146	0.145882	0	0	0	0	0.0510283		0.157193	-286.407	-247.217	2.63271	0	0	0	0	-72.7006		30.8777	-10036.2	-11348.5	5466.06	-206.351	-833.545	-36.7279	-24.1445	-2588.74		-464.323	-286.407	-247.217	2.63271	0	0	0	0	-72.7006
36	1JWH	-39.2449	-74.6227	4.99864	-3.78158	-8.63272	-1.46909	0	84.8206		-40.558	4.56568	-0.506655	4.99636	0	0	0	0	0.264976		-0.189006	-286.283	-247.227	2.63739	0	0	0	0	-72.575		30.8811	-9977.2	-11350.5	5624.63	-202.489	-827.681	-37.5158	-19.2696	-2570.8		-593.542	-286.283	-247.227	2.63739	0	0	0	0	-72.575
37	1JWH	-51.603	-89.2837	-1.07989	-3.92149	-9.40547	-1.76173	0	96.6699		-42.8206	-4.32799	-6.0995	-1.08051	0	0	0	0	3.1666		-0.314573	-276.891	-239.526	8.70559	0	0	0	0	-75.6345		29.564	-9979.33	-11400.3	5561.79	-203.839	-833.778	-36.0662	-16.5067	-2556.55		-494.073	-276.891	-239.526	8.70559	0	0	0	0	-75.6345
38	1JWH	-36.9231	-86.2442	5.2804	-3.86942	-8.15832	-1.79596	0	93.3122		-35.4478	4.39699	0.0576634	5.27559	0	0	0	0	0.546672		-1.48293	-286.383	-247.21	2.6368	0	0	0	0	-72.6746		30.8646	-10123.6	-11278.6	5407.52	-197.68	-827.117	-34.0301	-16.4526	-2618.98		-558.263	-286.383	-247.21	2.6368	0	0	0	0	-72.6746
39	1JWH	-36.337	-60.6903	5.23751	-4.20445	-8.34133	-1.77118	0	72.5794		-39.1467	5.00998	0.446332	5.23381	0	0	0	0	0.55332		-1.22348	-286.391	-247.211	2.64216	0	0	0	0	-72.6836		30.861	-10071.3	-11391.5	5556.69	-207.406	-839.117	-33.9646	-17.6436	-2559.95		-578.363	-286.391	-247.211	2.64216	0	0	0	0	-72.6836
40	1JWH	-41.4002	-56.3339	1.51148	-4.16696	-9.68803	-1.62699	0	73.13		-44.2258	4.02328	3.43083	1.51078	0	0	0	0	-0.0391552		-0.879169	-286.395	-247.213	2.63793	0	0	0	0	-72.6878		30.8673	-9898.58	-11324.8	5638.73	-202.78	-848.264	-33.4115	-14.4833	-2573.93		-539.612	-286.395	-247.213	2.63793	0	0	0	0	-72.6878
41	1JWH	-43.8901	-30.57	1.36093	-3.93498	-9.06432	-2.52011	0	44.0018		-43.1634	3.2074	3.46557	1.35908	0	0	0	0	-0.507487		-1.10977	-286.272	-247.211	2.6289	0	0	0	0	-72.5631		30.8733	-9980.16	-11365.2	5554.22	-200.091	-833.707	-34.6201	-14.7842	-2537.93		-548.008	-286.272	-247.211	2.6289	0	0	0	0	-72.5631
42	1JWH	-41.957	-39.2592	1.09972	-3.98146	-9.77346	-2.12791	0	56.7236		-44.6384	2.53009	2.83088	1.09934	0	0	0	0	-0.536715		-0.863414	-286.176	-247.218	2.64241	0	0	0	0	-72.4657		30.8652	-10066	-11404.4	5535.87	-206.059	-835.761	-41.9903	-17.8838	-2539.46		-556.378	-286.176	-247.218	2.64241	0	0	0	0	-72.4657
43	1JWH	-39.5414	-43.4544	4.43292	-3.89536	-7.46371	-2.79401	0	50.1795		-36.5464	4.70398	-0.437274	4.43179	0	0	0	0	0.26617		0.443294	-286.299	-247.212	2.63214	0	0	0	0	-72.591		30.8716	-10114.8	-11422.8	5591.76	-205.486	-827.049	-39.4639	-15.7548	-2489.48		-706.56	-286.299	-247.212	2.63214	0	0	0	0	-72.591
44	1JWH	-34.5393	-30.0957	5.2702	-3.80786	-7.96767	-1.67814	0	42.3053		-38.5654	5.75325	0.143547	5.27015	0	0	0	0	0.467621		-0.128067	-286.306	-247.211	2.631	0	0	0	0	-72.5982		30.872	-10102.5	-11367.5	5475.08	-203.296	-826.401	-36.0973	-17.6864	-2549.63		-576.926	-286.306	-247.211	2.631	0	0	0	0	-72.5982
45	1JWH	-33.9288	-41.4041	5.82034	-4.34619	-8.85452	-1.80443	0	52.1846		-35.5246	6.84323	0.635599	5.81889	0	0	0	0	0.195612		0.193129	-286.369	-247.213	2.61529	0	0	0	0	-72.6596		30.8892	-10128.8	-11393.9	5580.03	-205.426	-827.974	-35.6444	-19.501	-2555.81		-670.603	-286.369	-247.213	2.61529	0	0	0	0	-72.6596
46	1JWH	-37.0877	-35.3651	4.57859	-4.12913	-9.14132	-2.38864	0	48.2122		-38.8543	5.37039	0.232188	4.57798	0	0	0	0	-0.0858401		0.646066	-286.1	-247.211	2.62697	0	0	0	0	-72.3916		30.8755	-10008.9	-11505.3	5617.69	-209.158	-832.581	-35.0591	-21.0374	-2462.65		-560.745	-286.1	-247.211	2.62697	0	0	0	0	-72.3916
47	1JWH	-32.5384	-47.1634	4.7443	-3.63642	-8.96183	-1.74035	0	61.3572		-37.1379	6.08375	0.67045	4.74353	0	0	0	0	0.198217		0.47155	-286.244	-247.214	2.62706	0	0	0	0	-72.5347		30.8773	-10029.4	-11482.1	5524.71	-205.668	-838.443	-36.2731	-17.8871	-2481.96		-491.762	-286.244	-247.214	2.62706	0	0	0	0	-72.5347
48	1JWH	-45.8489	-45.4423	0.0458155	-4.03483	-8.93629	-1.95134	0	53.7278		-39.2577	-3.39354	-7.38655	0.0443871	0	0	0	0	3.74084		0.207785	-277.049	-239.521	8.71479	0	0	0	0	-75.7944		29.5517	-9862.6	-11502.8	5613.82	-213.453	-828.028	-35.3923	-14.4182	-2494.48		-387.861	-277.049	-239.521	8.71479	0	0	0	0	-75.7944
49	1JWH	-37.9483	-52.9489	4.13722	-4.18309	-9.81263	-2.46644	0	67.6346		-40.309	5.23055	-0.020556	4.13544	0	0	0	0	0.0732709		1.04239	-286.427	-247.213	2.63257	0	0	0	0	-72.7188		30.8719	-10094.9	-11425.7	5479.24	-211.231	-837.409	-35.0443	-20.8152	-2514.84		-529.101	-286.427	-247.213	2.63257	0	0	0	0	-72.7188
50	1JWH	-40.127	-64.5388	5.06743	-4.00062	-8.61911	-1.63699	0	73.0042		-39.4031	4.28977	-1.89655	5.06694	0	0	0	0	-0.223808		1.34319	-286.012	-247.21	2.62638	0	0	0	0	-72.3003		30.872	-10027.9	-11422.9	5545.81	-211.033	-834.506	-34.7674	-15.5961	-2504.37		-550.473	-286.012	-247.21	2.62638	0	0	0	0	-72.3003
51	1JWH	-31.4923	-56.7844	4.89491	-3.99089	-8.83716	-1.64385	0	72.4848		-37.6158	6.2194	-0.683341	4.89301	0	0	0	0	0.326937		1.68279	-286.288	-247.213	2.62966	0	0	0	0	-72.5792		30.8739	-9977	-11542.4	5531.64	-212.414	-833.214	-36.5054	-17.5958	-2426.19		-440.334	-286.288	-247.213	2.62966	0	0	0	0	-72.5792
52	1JWH	-39.708	-75.3384	3.85944	-3.87787	-8.94622	-1.49124	0	85.9059		-39.8196	3.20643	-0.768087	3.85768	0	0	0	0	-0.0138124		0.130655	-286.22	-247.213	2.63154	0	0	0	0	-72.5087		30.8705	-10072.6	-11342.6	5448.73	-198.312	-830.918	-37.7631	-19.2991	-2583.64		-508.76	-286.22	-247.213	2.63154	0	0	0	0	-72.5087
53	1JWH	-37.8792	-88.3724	8.18554	-4.41722	-8.95128	-3.18294	0	96.124		-37.2649	8.55301	1.18303	8.18716	0	0	0	0	0.121467		-0.93865	-286.202	-247.213	2.62976	0	0	0	0	-72.4933		30.8737	-10077.3	-11410.2	5586.01	-200.025	-833.587	-34.0157	-21.4063	-2553.6		-610.43	-286.202	-247.213	2.62976	0	0	0	0	-72.4933
54	1JWH	-40.0786	-83.4062	4.87795	-4.45081	-7.67625	-3.88981	0	89.557		-35.0904	5.04473	-0.087686	4.87227	0	0	0	0	-0.138668		0.398809	-286.326	-250.224	3.70647	0	0	0	0	-70.7112		30.9029	-10020.6	-11476.4	5556.62	-202.804	-827.241	-34.0575	-17.7044	-2487.49		-531.487	-286.326	-250.224	3.70647	0	0	0	0	-70.7112
55	1JWH	-39.7849	-63.6776	0.786539	-3.80589	-9.19392	-2.53422	0	80.1246		-41.4845	3.88113	3.64785	0.786335	0	0	0	0	-1.11428		0.561227	-286.34	-250.079	3.70239	0	0	0	0	-70.876		30.9128	-10071.6	-11391.8	5490.67	-197.465	-818.612	-37.1113	-18.283	-2562.38		-536.611	-286.34	-250.079	3.70239	0	0	0	0	-70.876
56	1JWH	-40.2969	-37.9996	5.71336	-4.53558	-8.16919	-3.24735	0	49.0852		-41.1438	5.94404	1.18537	5.71178	0	0	0	0	-0.281461		-0.671654	-286.421	-250.225	3.7058	0	0	0	0	-70.806		30.9037	-10098.6	-11433.2	5521.71	-204.765	-828.351	-37.2862	-16.1843	-2527.5		-573.012	-286.421	-250.225	3.7058	0	0	0	0	-70.806
57	1JWH	-41.9334	-40.703	4.99126	-4.11761	-8.30986	-3.40306	0	47.6114		-38.0025	4.67312	0.0497437	4.99094	0	0	0	0	-0.259863		-0.107706	-286.314	-250.222	3.70683	0	0	0	0	-70.7003		30.9007	-10024.9	-11528.9	5570.09	-201.687	-830.903	-39.6539	-15.5368	-2462.07		-516.277	-286.314	-250.222	3.70683	0	0	0	0	-70.7003
58	1JWH	-37.6355	-41.7315	6.60216	-4.50731	-9.27594	-3.58151	0	53.3112		-38.4526	7.10759	-0.128753	6.60181	0	0	0	0	0.0855293		0.549005	-286.32	-250.08	3.69949	0	0	0	0	-70.8558		30.9164	-9876.07	-11403	5645.14	-202.723	-818.852	-36.0224	-19.168	-2504.01		-537.47	-286.32	-250.08	3.69949	0	0	0	0	-70.8558
59	1JWH	-36.7659	-59.095	4.39274	-3.87704	-7.69163	-1.43784	0	64.203		-33.2602	4.87867	-0.647958	4.39104	0	0	0	0	-0.146438		1.28203	-286.196	-250.083	3.69607	0	0	0	0	-70.7318		30.9221	-9965.72	-11453.9	5602.76	-206.743	-818.951	-33.3478	-25.8004	-2501.44		-528.263	-286.196	-250.083	3.69607	0	0	0	0	-70.7318
60	1JWH	-36.3394	-57.2342	5.53185	-4.22814	-8.42746	-1.86875	0	65.335		-35.4476	6.38683	0.552662	5.53296	0	0	0	0	-0.483302		0.784515	-286.295	-250.087	3.69948	0	0	0	0	-70.8326		30.9248	-9915.9	-11510.6	5521.05	-205.766	-821.292	-38.4492	-20.0442	-2448.49		-392.337	-286.295	-250.087	3.69948	0	0	0	0	-70.8326
61	1JWH	-35.7217	-60.5741	4.9812	-4.14879	-8.7247	-3.25684	0	70.102		-34.1005	5.7152	0.138959	4.97904	0	0	0	0	-0.0637675		0.660963	-286.201	-250.09	3.68767	0	0	0	0	-70.7338		30.9355	-9916.5	-11414.6	5587.66	-205.313	-822.397	-41.6038	-20.5473	-2493.73		-505.949	-286.201	-250.09	3.68767	0	0	0	0	-70.7338
62	1JWH	-39.9144	-61.3584	5.48776	-4.12463	-9.20204	-2.55233	0	71.1777		-39.3425	5.87197	1.61753	5.48696	0	0	0	0	-0.383983		-0.84854	-286.428	-250.225	3.7126	0	0	0	0	-70.8131		30.8967	-9919.94	-11547.8	5603.68	-208.461	-806.013	-36.4427	-20.6516	-2436.74		-467.532	-286.428	-250.225	3.7126	0	0	0	0	-70.8131
63	1JWH	-35.718	-64.9691	5.05247	-4.28922	-8.45554	-1.99587	0	76.4901		-37.5508	5.30095	0.468387	5.05237	0	0	0	0	0.0509065		-0.270715	-286.328	-247.216	2.63354	0	0	0	0	-72.6179		30.8725	-9966.26	-11541.8	5537.44	-206.988	-818.654	-37.6894	-23.3516	-2445.91		-429.352	-286.328	-247.216	2.63354	0	0	0	0	-72.6179
64	1JWH	-38.1202	-44.0614	4.82754	-4.32762	-9.35218	-1.73244	0	53.1854		-36.6595	6.31369	0.851795	4.82692	0	0	0	0	-0.632598		1.26758	-286.47	-250.225	3.70199	0	0	0	0	-70.8561		30.9085	-9808.22	-11420.8	5696.45	-197.436	-837.871	-38.9022	-18.0923	-2503.99		-487.538	-286.47	-250.225	3.70199	0	0	0	0	-70.8561
65	1JWH	-34.094	-34.447	4.21946	-4.23038	-7.99051	-1.58936	0	43.0898		-33.146	4.8009	-0.462533	4.21871	0	0	0	0	-0.00333028		1.04805	-286.575	-250.225	3.7089	0	0	0	0	-70.962		30.9032	-9990.72	-11526.3	5542.3	-207.201	-834.007	-37.4898	-18.4039	-2427.62		-482.017	-286.575	-250.225	3.7089	0	0	0	0	-70.962
66	1JWH	-36.3876	-57.7601	5.28124	-4.09797	-9.05309	-1.78116	0	68.4473		-37.4238	5.19365	-0.111586	5.28096	0	0	0	0	0.0268223		-0.00254637	-286.131	-247.216	2.62712	0	0	0	0	-72.4205		30.8788	-9964.95	-11423.4	5545.81	-206.35	-825.115	-36.9209	-18.8889	-2515.24		-484.863	-286.131	-247.216	2.62712	0	0	0	0	-72.4205
67	1JWH	-34.981	-41.3132	3.88448	-4.17245	-7.88337	-2.00267	0	52.3487		-35.8424	4.12094	-0.0675906	3.88481	0	0	0	0	0.0722553		0.23147	-286.354	-247.21	2.62626	0	0	0	0	-72.645		30.8741	-10068.2	-11583.9	5525.58	-207.067	-830.257	-40.5403	-22.4582	-2373.94		-535.571	-286.354	-247.21	2.62626	0	0	0	0	-72.645
68	1JWH	-38.646	-64.2192	0.658949	-4.55782	-9.55905	-1.63009	0	77.5624		-36.9012	4.11084	2.59979	0.65441	0	0	0	0	-0.113104		0.969742	-286.278	-247.218	2.62626	0	0	0	0	-72.568		30.8811	-9981.3	-11417.2	5533.59	-208.073	-830.191	-33.7189	-18.078	-2551.39		-456.242	-286.278	-247.218	2.62626	0	0	0	0	-72.568
69	1JWH	-35.6664	-38.3943	3.582	-3.81056	-7.94688	-1.73127	0	48.6647		-36.03	3.399	-0.13402	3.5797	0	0	0	0	0.115424		-0.162104	-286.301	-247.207	2.63216	0	0	0	0	-72.5913		30.8659	-10013.4	-11500.8	5607.11	-205.558	-831.678	-37.3263	-11.8794	-2455.6		-577.633	-286.301	-247.207	2.63216	0	0	0	0	-72.5913
70	1JWH	-39.0657	-33.6425	4.62224	-3.9558	-8.87996	-1.76475	0	43.0127		-38.4576	3.66082	0.824661	4.62099	0	0	0	0	-0.241229		-1.54361	-286.208	-247.214	2.62327	0	0	0	0	-72.498		30.8802	-9938.65	-11510.1	5566.33	-204.104	-820.412	-35.7133	-18.6473	-2470.27		-445.747	-286.208	-247.214	2.62327	0	0	0	0	-72.498
71	1JWH	-33.3594	-65.6177	5.21083	-4.17549	-8.80835	-2.79428	0	83.6573		-40.8317	5.61923	-0.246348	5.2084	0	0	0	0	0.322494		0.334679	-286.429	-247.211	2.63514	0	0	0	0	-72.7217		30.8684	-9992.69	-11338.7	5570.37	-202.005	-830.879	-36.8835	-15.9754	-2607.14		-531.499	-286.429	-247.211	2.63514	0	0	0	0	-72.7217
72	1JWH	-37.8409	-72.7756	5.13879	-4.16755	-8.48436	-1.43975	0	83.7473		-39.8597	5.0401	-0.11905	5.13702	0	0	0	0	-0.00660876		0.0287427	-286.306	-247.222	2.62777	0	0	0	0	-72.5975		30.8855	-10120.9	-11350.1	5503.66	-202.311	-831.636	-37.8649	-22.4114	-2556.4		-623.819	-286.306	-247.222	2.62777	0	0	0	0	-72.5975
73	1JWH	-30.9469	-78.7688	5.89984	-3.65361	-8.80012	-1.67649	0	93.765		-37.7126	5.63407	-0.0706776	5.89902	0	0	0	0	0.592357		-0.786626	-286.556	-247.219	2.62524	0	0	0	0	-72.8494		30.8866	-9925.47	-11254.4	5637.25	-196.82	-833.266	-34.3651	-21.3225	-2634.38		-588.143	-286.556	-247.219	2.62524	0	0	0	0	-72.8494
74	1JWH	-36.6236	-75.722	5.60888	-4.0653	-8.27448	-1.19163	0	87.653		-40.632	6.14667	-0.481069	5.60695	0	0	0	0	0.235976		0.784821	-286.346	-247.219	2.62604	0	0	0	0	-72.6368		30.8837	-9980.66	-11373.3	5621.89	-207.915	-823.041	-37.2969	-22.3791	-2541.16		-597.414	-286.346	-247.219	2.62604	0	0	0	0	-72.6368
75	1JWH	-35.3764	-56.3631	4.33975	-3.82704	-9.38412	-1.71377	0	72.078		-40.5061	5.45784	-0.778666	4.33942	0	0	0	0	0.439304		1.45779	-286.157	-246.85	2.60408	0	0	0	0	-72.8291		30.9186	-10026.2	-11425.2	5493.32	-210.971	-836.072	-35.5693	-24.5481	-2506.15		-481.016	-286.157	-246.85	2.60408	0	0	0	0	-72.8291
76	1JWH	-36.9232	-73.3018	4.32336	-4.11043	-7.75223	-1.9926	0	85.3755		-39.4649	4.08269	-0.173024	4.31845	0	0	0	0	0.0346196		-0.097357	-286.232	-247.221	2.6261	0	0	0	0	-72.5215		30.8848	-10083.9	-11419.9	5586.45	-208.704	-826.899	-41.0058	-28.5976	-2503.38		-641.878	-286.232	-247.221	2.6261	0	0	0	0	-72.5215
77	1JWH	-29.4804	-49.1191	5.66496	-4.23608	-7.69018	-1.06154	0	61.8818		-34.9202	6.17197	0.681274	5.66532	0	0	0	0	0.405461		-0.580083	-286.299	-247.211	2.63784	0	0	0	0	-72.5901		30.8641	-10072.6	-11450.7	5524.14	-209.783	-830.567	-41.0488	-20.4096	-2494.24		-549.976	-286.299	-247.211	2.63784	0	0	0	0	-72.5901
78	1JWH	-32.6077	-44.3004	5.36242	-4.08127	-7.65158	-1.37099	0	55.2668		-35.8326	7.80812	2.79224	5.35964	0	0	0	0	-1.56403		1.22027	-286.454	-250.227	3.70377	0	0	0	0	-70.8389		30.9083	-10014.8	-11368	5498.89	-205.669	-826.066	-35.3614	-17.0357	-2536.33		-525.214	-286.454	-250.227	3.70377	0	0	0	0	-70.8389
79	1JWH	-36.3674	-50.3149	2.26951	-4.08288	-9.47823	-1.55191	0	64.7322		-37.9412	4.53401	0.478325	2.26614	0	0	0	0	-0.0697331		1.85928	-286.894	-244.97	0.242238	0	0	0	0	-72.6832		30.5178	-10026.6	-11414.4	5569.78	-208.575	-833.454	-40.9589	-16.731	-2544.18		-538.09	-286.894	-244.97	0.242238	0	0	0	0	-72.6832
80	1JWH	-36.5909	-50.4144	5.41701	-4.54135	-8.58963	-2.18894	0	60.9426		-37.2162	5.23381	0.383099	5.41266	0	0	0	0	0.104797		-0.666745	-286.269	-247.212	2.62938	0	0	0	0	-72.5597		30.8731	-10019.2	-11495.8	5595.5	-211.364	-817.55	-39.5967	-21.1726	-2469.07		-560.138	-286.269	-247.212	2.62938	0	0	0	0	-72.5597
81	1JWH	-35.6016	-49.7091	6.72861	-4.12379	-8.68739	-1.68872	0	61.0769		-39.1981	6.49798	0.811224	6.72929	0	0	0	0	-0.108457		-0.934075	-286.597	-250.227	3.70205	0	0	0	0	-70.9841		30.9118	-10033.2	-11444.8	5533.79	-210.324	-825.752	-39.4284	-16.8615	-2512.86		-516.938	-286.597	-250.227	3.70205	0	0	0	0	-70.9841
82	1JWH	-39.3762	-52.8108	5.42447	-3.99472	-8.99389	-1.45375	0	60.7824		-38.3299	4.78524	0.163094	5.42128	0	0	0	0	-0.0852897		-0.713846	-286.396	-250.218	3.69818	0	0	0	0	-70.7821		30.9063	-10048.7	-11410.8	5584.69	-207.772	-832.447	-39.5015	-18.817	-2516.37		-607.738	-286.396	-250.218	3.69818	0	0	0	0	-70.7821
83	1JWH	-43.4128	-51.0329	-0.0893744	-3.98261	-8.91137	-2.00079	0	59.8055		-37.2013	2.02692	3.70059	-0.0911299	0	0	0	0	-1.63853		0.0560013	-286.423	-250.224	3.70202	0	0	0	0	-70.8084		30.9068	-10018.5	-11446.8	5557.48	-210.614	-828.04	-41.4083	-23.5951	-2495.22		-530.291	-286.423	-250.224	3.70202	0	0	0	0	-70.8084
84	1JWH	-37.7864	-55.7739	6.52054	-4.41686	-8.82326	-1.74894	0	63.2504		-36.7944	6.89592	0.710422	6.52024	0	0	0	0	-0.119121		-0.215619	-286.511	-250.222	3.70624	0	0	0	0	-70.8982		30.9029	-10094.8	-11538.2	5460.92	-211.543	-831.927	-38.4646	-25.2991	-2463.73		-446.62	-286.511	-250.222	3.70624	0	0	0	0	-70.8982
85	1JWH	-35.4636	-49.2919	4.35686	-4.03621	-9.13751	-2.31	0	62.3003		-37.3452	5.05251	-0.471552	4.35814	0	0	0	0	0.259794		0.906129	-286.361	-247.222	2.61465	0	0	0	0	-72.6517		30.8982	-10048.5	-11426.8	5558.89	-209.853	-835.868	-36.962	-17.8135	-2527.44		-552.621	-286.361	-247.222	2.61465	0	0	0	0	-72.6517
86	1JWH	-37.5222	-57.532	5.19695	-4.48772	-9.1979	-1.65762	0	69.5706		-39.4144	6.12116	-0.043452	5.19794	0	0	0	0	0.516072		0.450603	-286.561	-247.216	2.62393	0	0	0	0	-72.856		30.8864	-10005.1	-11427.1	5586.46	-208.025	-842.884	-36.899	-24.1965	-2484.98		-567.438	-286.561	-247.216	2.62393	0	0	0	0	-72.856
87	1JWH	-38.736	-57.8007	5.62594	-4.49243	-8.8579	-1.48	0	66.9605		-38.6913	6.57865	-0.223732	5.62345	0	0	0	0	0.00734685		1.17158	-286.29	-247.223	2.62796	0	0	0	0	-72.5806		30.8856	-9921.82	-11443.8	5620.8	-213.555	-840.639	-39.031	-19.8205	-2503.49		-482.255	-286.29	-247.223	2.62796	0	0	0	0	-72.5806
88	1JWH	-38.4786	-45.5096	3.94672	-4.16474	-8.90939	-2.75323	0	58.0603		-39.1488	4.00702	-0.0398779	3.945	0	0	0	0	-0.0876265		0.189517	-286.33	-247.226	2.63336	0	0	0	0	-72.6203		30.883	-9975.66	-11424.8	5607.73	-208.755	-833.876	-38.7037	-22.321	-2520.7		-534.266	-286.33	-247.226	2.63336	0	0	0	0	-72.6203
89	1JWH	-31.6211	-28.1512	5.6362	-4.06298	-8.51693	-1.27689	0	42.7345		-37.9838	5.5507	0.0449764	5.63522	0	0	0	0	0.186629		-0.316127	-286.363	-247.214	2.62429	0	0	0	0	-72.6549		30.8814	-10088.4	-11429.3	5535.77	-208.445	-831.22	-39.3262	-17.801	-2504.57		-593.5	-286.363	-247.214	2.62429	0	0	0	0	-72.6549
90	1JWH	-37.7353	-52.0682	4.51429	-4.09177	-8.53606	-3.01439	0	64.8764		-39.4156	4.38135	-0.396692	4.5122	0	0	0	0	0.0272814		0.238559	-286.1	-247.214	2.62503	0	0	0	0	-72.3897		30.8787	-10018.7	-11392.8	5595.27	-203.148	-828.744	-34.3761	-14.1888	-2540.06		-600.655	-286.1	-247.214	2.62503	0	0	0	0	-72.3897
91	1JWH	-38.5506	-31.8835	6.04193	-4.09851	-9.85602	-3.17952	0	46.5068		-42.0818	5.5575	-0.0929579	6.04395	0	0	0	0	0.170806		-0.564303	-286.364	-247.226	2.63165	0	0	0	0	-72.6545		30.8854	-10063.1	-11416.5	5527.51	-207.31	-824.552	-36.3519	-19.5765	-2523.56		-562.744	-286.364	-247.226	2.63165	0	0	0	0	-72.6545
92	1JWH	-38.3175	-39.8143	5.29344	-3.74006	-9.46975	-2.96788	0	53.0385		-40.6574	5.17536	0.354192	5.29236	0	0	0	0	0.103182		-0.574373	-286.249	-247.216	2.63219	0	0	0	0	-72.5406		30.8756	-9946.5	-11446.3	5579.59	-211.742	-830.211	-41.2168	-24.1308	-2503.44		-469.047	-286.249	-247.216	2.63219	0	0	0	0	-72.5406
93	1JWH	-34.1058	-57.6409	7.38303	-3.92467	-8.43206	-1.81092	0	69.8117		-39.4919	7.49411	-0.339644	7.37993	0	0	0	0	0.0735305		0.380287	-276.821	-239.519	8.70487	0	0	0	0	-75.5672		29.5602	-9994.48	-11398.5	5645.34	-206.298	-835.219	-40.3079	-23.8693	-2515.39		-620.213	-276.821	-239.519	8.70487	0	0	0	0	-75.5672
94	1JWH	-35.0286	-55.2621	6.56342	-4.18079	-8.78744	-1.33943	0	68.8439		-40.8662	6.32239	0.00802163	6.56111	0	0	0	0	0.180381		-0.427123	-286.217	-247.212	2.63106	0	0	0	0	-72.506		30.8697	-9785.64	-11553.3	5598.78	-216.255	-827.799	-37.7561	-16.3415	-2415.59		-317.403	-286.217	-247.212	2.63106	0	0	0	0	-72.506
95	1JWH	-15.7377	-18.2261	3.61255	-2.87883	-6.03247	-1.12937	0	39.7843		-30.8678	2.99943	-1.29309	3.61084	0	0	0	0	0.408524		0.273145	-286.239	-247.21	2.6265	0	0	0	0	-72.5301		30.8752	-10024.6	-11501.7	5563.36	-211.783	-832.32	-39.1313	-21.1394	-2442.17		-539.632	-286.239	-247.21	2.6265	0	0	0	0	-72.5301
96	1JWH	-16.894	-30.6602	2.6065	-3.00827	-5.73927	-1.53732	0	51.9857		-30.5412	2.51027	-1.09232	2.60356	0	0	0	0	0.0489483		0.950081	-276.838	-239.522	8.71287	0	0	0	0	-75.5831		29.5544	-9908.84	-11541.2	5624.77	-208.47	-827.691	-36.8952	-18.3095	-2421.48		-479.609	-276.838	-239.522	8.71287	0	0	0	0	-75.5831
97	1JWH	-18.1125	-46.4825	4.34982	-2.63549	-5.20389	-1.33816	0	62.4534		-29.2557	3.30679	-1.80856	4.34988	0	0	0	0	0.630992		0.134476	-286.457	-247.214	2.63112	0	0	0	0	-72.7486		30.875	-9973.31	-11457.6	5532.82	-209.191	-841.877	-40.831	-19.1236	-2457.11		-480.411	-286.457	-247.214	2.63112	0	0	0	0	-72.7486
98	1JWH	-21.1254	-60.017	4.41238	-3.23043	-3.89182	-0.0712219	0	72.3529		-30.6802	3.56518	-0.867099	4.40855	0	0	0	0	-0.00881423		0.0325426	-286.489	-250.226	3.71428	0	0	0	0	-70.8734		30.8961	-10036.7	-11482.4	5562.02	-212.519	-825.721	-35.65	-17.737	-2498.39		-526.32	-286.489	-250.226	3.71428	0	0	0	0	-70.8734
99	1JWH	-23.5537	-56.1798	6.33508	-3.11992	-5.82847	-1.84209	0	70.202		-33.1204	6.03914	-1.45872	6.33511	0	0	0	0	0.0732668		1.08949	-286.401	-250.217	3.70494	0	0	0	0	-70.7874		30.8979	-9933.16	-11427.8	5531.66	-210.238	-833.74	-41.6282	-17.2951	-2493.32		-440.834	-286.401	-250.217	3.70494	0	0	0	0	-70.7874
100	1JWH	-27.7626	-53.4363	2.95209	-2.75846	-5.63451	-2.82456	0	63.7465		-29.8074	3.80941	-1.90462	2.95066	0	0	0	0	0.146305		2.61707	-286.439	-250.222	3.70314	0	0	0	0	-70.8245		30.9048	-10053.5	-11521.9	5511.41	-216.493	-830.643	-42.465	-24.7337	-2469.64		-459.061	-286.439	-250.222	3.70314	0	0	0	0	-70.8245
101	1JWH	-24.8067	-48.0572	3.5224	-2.89873	-5.64599	-2.97143	0	62.6431		-31.3988	3.4352	-1.2444	3.52151	0	0	0	0	0.257403		0.900683	-286.444	-250.222	3.70887	0	0	0	0	-70.8297		30.8983	-10076.7	-11493.7	5634.11	-209.462	-835.605	-43.6702	-11.6225	-2459.79		-656.904	-286.444	-250.222	3.70887	0	0	0	0	-70.8297
102	1JWH	-19.3035	-43.9412	6.37677	-4.32116	-6.57683	-1.65305	0	64.1171		-33.3051	8.56296	2.91846	6.37698	0	0	0	0	-1.4387		0.706218	-277.159	-239.524	8.70442	0	0	0	0	-75.9063		29.5667	-10054	-11490.9	5538.67	-212.299	-824.902	-42.4114	-22.5674	-2434.52		-565.075	-277.159	-239.524	8.70442	0	0	0	0	-75.9063
103	1JWH	-24.7313	-53.9881	3.12069	-2.7084	-5.364	-1.50988	0	68.9234		-33.205	2.97926	-1.32722	3.11756	0	0	0	0	0.446889		0.742039	-286.422	-247.211	2.63171	0	0	0	0	-72.7137		30.8705	-9737.86	-11513.4	5737.24	-210.475	-840.317	-39.8565	-19.9602	-2423.63		-427.459	-286.422	-247.211	2.63171	0	0	0	0	-72.7137
104	1JWH	-26.282	-38.1238	3.86491	-3.19852	-6.15851	-2.66743	0	54.3265		-34.3251	4.25234	-1.21783	3.86348	0	0	0	0	0.21975		1.38694	-286.365	-247.207	2.6317	0	0	0	0	-72.6575		30.8681	-9976.71	-11416.4	5619.08	-209.204	-831.761	-44.4549	-21.6773	-2508.35		-563.959	-286.365	-247.207	2.6317	0	0	0	0	-72.6575
105	1JWH	-25.6851	-45.1337	4.23207	-3.2939	-5.2173	-2.8397	0	58.5052		-31.9378	3.95894	-1.33494	4.23141	0	0	0	0	0.0846457		0.977822	-276.831	-240.692	9.70221	0	0	0	0	-75.4231		29.5813	-9994.71	-11514.2	5498.28	-212.892	-831.862	-44.6607	-18.3847	-2411.58		-459.421	-276.831	-240.692	9.70221	0	0	0	0	-75.4231
106	1JWH	-25.6686	-51.6503	3.81764	-3.04749	-5.49176	-2.08061	0	67.1633		-34.3794	3.90373	-1.8887	3.81606	0	0	0	0	0.208196		1.76818	-276.996	-240.69	9.70162	0	0	0	0	-75.5889		29.5812	-10121.8	-11442.9	5452.56	-208.129	-834.208	-45.558	-19.6428	-2458.67		-565.248	-276.996	-240.69	9.70162	0	0	0	0	-75.5889
107	1JWH	-22.6729	-44.8838	1.89561	-1.65634	-4.80664	-2.35722	0	62.4097		-33.2742	1.98609	-1.54559	1.8943	0	0	0	0	0.37958		1.2578	-276.991	-239.519	8.71086	0	0	0	0	-75.7358		29.5533	-10075.9	-11449.1	5546.1	-206.564	-826.363	-45.1156	-18.3987	-2506.21		-570.317	-276.991	-239.519	8.71086	0	0	0	0	-75.7358
108	1JWH	-23.7897	-46.2818	4.41014	-3.39464	-5.0938	-0.537616	0	59.0089		-31.9008	3.86133	-1.27302	4.41111	0	0	0	0	0.558655		0.164587	-277.03	-239.527	8.71133	0	0	0	0	-75.7749		29.5606	-9795.31	-11500.8	5724.49	-211.061	-839.321	-40.2656	-21.0893	-2455.01		-452.285	-277.03	-239.527	8.71133	0	0	0	0	-75.7749
109	1JWH	-25.4302	-48.4786	3.69961	-3.16706	-5.24107	-1.92422	0	61.7577		-32.0766	3.47516	-1.32075	3.69783	0	0	0	0	0.513366		0.58471	-277.093	-239.52	8.71455	0	0	0	0	-75.8391		29.552	-9956.65	-11387.5	5516.51	-204.98	-831.31	-38.0821	-19.3739	-2502.91		-489.015	-277.093	-239.52	8.71455	0	0	0	0	-75.8391
110	1JWH	-20.4432	-77.2473	3.18339	-3.6294	-4.35504	-3.24508	0	93.5901		-28.7399	3.21685	-1.96204	3.18295	0	0	0	0	0.302868		1.69308	-277.075	-240.464	9.6954	0	0	0	0	-75.9029		29.5959	-9896.88	-11569.4	5569.86	-208.754	-835.127	-42.669	-16.9927	-2450.74		-343.001	-277.075	-240.464	9.6954	0	0	0	0	-75.9029
111	1JWH	-21.5639	-94.67	7.27217	-3.34573	-3.54702	-2.54386	0	104.701		-29.4301	5.21406	-1.04815	7.26904	0	0	0	0	0.764295		-1.77113	-277.09	-239.53	8.70946	0	0	0	0	-75.8343		29.5654	-9748.39	-11427.8	5678.25	-209	-830.653	-42.0008	-13.3884	-2577.93		-325.831	-277.09	-239.53	8.70946	0	0	0	0	-75.8343
112	1JWH	-26.144	-49.6717	5.63691	-3.38514	-6.10223	-1.04065	0	67.586		-39.1672	5.12319	-0.88025	5.63391	0	0	0	0	0.639807		-0.270286	-277.116	-240.698	9.71322	0	0	0	0	-75.7095		29.5781	-9929.6	-11557.1	5629.64	-208.146	-830.955	-41.5739	-16.4836	-2421.95		-483.021	-277.116	-240.698	9.71322	0	0	0	0	-75.7095
113	1JWH	-21.4546	-58.856	2.46189	-2.96407	-5.6147	-0.601875	0	71.3245		-27.2043	3.19084	-2.05691	2.45901	0	0	0	0	0.0152699		2.77347	-286.471	-250.228	3.70217	0	0	0	0	-70.8578		30.9118	-9957.3	-11549	5597.07	-212.212	-838.412	-33.6812	-23.5684	-2417.02		-480.486	-286.471	-250.228	3.70217	0	0	0	0	-70.8578
114	1JWH	-22.5905	-57.2453	2.02952	-2.95968	-3.872	-2.17619	0	73.0988		-31.4657	2.61819	-1.17443	2.02605	0	0	0	0	0.533081		1.2335	-277.161	-239.523	8.71808	0	0	0	0	-75.9081		29.5522	-10035.7	-11516.7	5576.71	-213.91	-834.532	-43.5698	-12.7172	-2431.04		-559.958	-277.161	-239.523	8.71808	0	0	0	0	-75.9081
115	1JWH	-22.5657	-53.7451	4.50465	-2.81934	-4.30094	-1.61383	0	61.4013		-25.9924	3.51429	-1.06509	4.5033	0	0	0	0	0.552768		-0.476682	-286.426	-247.2	2.65268	0	0	0	0	-72.7197		30.8405	-9873.9	-11567.3	5555.75	-212.919	-839.996	-42.152	-14.7278	-2412.76		-339.81	-286.426	-247.2	2.65268	0	0	0	0	-72.7197
116	1JWH	-19.9517	-57.7344	4.52524	-2.94713	-3.99995	-1.90723	0	71.5215		-29.4098	4.52265	-0.380458	4.52493	0	0	0	0	1.01953		-0.641353	-286.411	-247.216	2.63821	0	0	0	0	-72.7042		30.8706	-10019.7	-11644.5	5518.02	-214.239	-819.583	-42.5244	-13.8423	-2352.96		-450.093	-286.411	-247.216	2.63821	0	0	0	0	-72.7042
117	1JWH	-21.6378	-51.8947	5.52092	-3.42891	-4.03939	-2.03328	0	61.0479		-26.8103	4.01348	-1.17044	5.51845	0	0	0	0	0.220318		-0.554852	-286.368	-247.219	2.6364	0	0	0	0	-72.6587		30.874	-9999.32	-11575.9	5569.85	-210.445	-836.93	-44.2918	-11.1481	-2358.28		-532.156	-286.368	-247.219	2.6364	0	0	0	0	-72.6587
118	1JWH	-29.0801	-61.8851	0.426988	-3.11679	-4.91598	-0.0930144	0	72.4203		-31.9165	1.8067	-1.20204	0.426609	0	0	0	0	0.319673		2.26246	-286.494	-250.227	3.70599	0	0	0	0	-70.8793		30.9063	-9989.73	-11485.6	5569.36	-208.488	-834.162	-36.6663	-15.8333	-2461.52		-516.872	-286.494	-250.227	3.70599	0	0	0	0	-70.8793
119	1JWH	-24.3351	-60.5096	6.58294	-3.91215	-4.18346	-2.18201	0	72.996		-33.1268	5.96683	-0.0319036	6.58053	0	0	0	0	0.0821013		-0.663892	-286.411	-250.078	3.69693	0	0	0	0	-70.945		30.9156	-10074.7	-11502.8	5486.77	-212.08	-825.424	-39.237	-15.66	-2446.89		-519.367	-286.411	-250.078	3.69693	0	0	0	0	-70.945
120	1JWH	-27.2803	-48.1572	3.96617	-4.75667	-4.97645	-1.40877	0	63.79		-35.7374	3.96994	2.75284	3.96832	0	0	0	0	-1.36037		-1.39085	-286.362	-250.077	3.6986	0	0	0	0	-70.8991		30.9161	-10041.5	-11614	5564.12	-213.265	-824.706	-35.7823	-13.753	-2408.98		-495.131	-286.362	-250.077	3.6986	0	0	0	0	-70.8991
121	1JWH	-19.9726	-63.2051	5.43444	-3.30183	-3.77204	-1.0153	0	75.0121		-29.1249	4.57935	0.334907	5.43283	0	0	0	0	-0.163712		-1.02468	-286.345	-250.093	3.69153	0	0	0	0	-70.8767		30.9331	-10096.6	-11625.2	5547.41	-211.11	-834.722	-36.486	-15.954	-2365.23		-555.225	-286.345	-250.093	3.69153	0	0	0	0	-70.8767
122	1JWH	-21.212	-77.7987	1.08752	-3.00307	-3.12862	-1.30819	0	89.5229		-26.5839	2.8151	-1.43848	1.08656	0	0	0	0	0.916582		2.25044	-277.087	-239.059	8.69647	0	0	0	0	-76.3053		29.5808	-9949.35	-11601.8	5649.04	-212.129	-827.457	-37.74	-14.1262	-2444.84		-460.3	-277.087	-239.059	8.69647	0	0	0	0	-76.3053
123	1JWH	-23.4327	-99.6795	6.2473	-3.87348	-3.94699	-2.7258	0	113.489		-32.9435	6.51886	-1.22163	6.24723	0	0	0	0	0.442005		1.05125	-286.224	-246.842	2.61546	0	0	0	0	-72.8975		30.8999	-10085.6	-11413.6	5556.7	-206.621	-837.634	-38.0315	-11.4937	-2542.92		-592.039	-286.224	-246.842	2.61546	0	0	0	0	-72.8975
124	1JWH	-27.4697	-60.0238	6.7754	-4.47961	-5.00268	-3.38833	0	74.982		-36.3327	6.48402	-2.03461	6.77659	0	0	0	0	0.634519		1.10752	-286.344	-247.212	2.63202	0	0	0	0	-72.6342		30.8701	-10015.2	-11546.9	5515.79	-209.248	-830.383	-41.2828	-12.5117	-2433.65		-457.044	-286.344	-247.212	2.63202	0	0	0	0	-72.6342
125	1JWH	-28.8875	-56.4216	0.119519	-3.29013	-4.07303	-2.8403	0	69.1444		-31.5263	0.711964	1.99309	0.11869	0	0	0	0	-0.948835		-0.450979	-277.03	-239.512	8.71695	0	0	0	0	-75.7756		29.5414	-9978.07	-11492.6	5550.89	-207.408	-825.161	-39.7755	-14.5257	-2469.59		-479.867	-277.03	-239.512	8.71695	0	0	0	0	-75.7756
126	1JWH	-24.9874	-53.8186	3.95708	-3.32549	-3.43845	-2.20051	0	67.1562		-33.3176	3.44436	-0.522505	3.95567	0	0	0	0	0.548941		-0.537745	-286.287	-247.213	2.63447	0	0	0	0	-72.5788		30.87	-10042	-11561	5595.59	-210.052	-840.439	-36.131	-15.1923	-2391.01		-583.797	-286.287	-247.213	2.63447	0	0	0	0	-72.5788
127	1JWH	-20.7001	-52.0108	7.20038	-3.19987	-3.37193	-2.2241	0	61.6547		-28.7485	5.72873	-0.58275	7.19937	0	0	0	0	0.325438		-1.21332	-286.221	-247.217	2.62767	0	0	0	0	-72.5108		30.8785	-9974.78	-11669.8	5472.4	-209.542	-828.436	-38.0032	-15.9906	-2344.52		-340.844	-286.221	-247.217	2.62767	0	0	0	0	-72.5108
128	1JWH	-26.9536	-59.7362	3.69109	-3.33474	-4.11212	-3.01225	0	74.8527		-35.3021	3.81547	-0.519374	3.69108	0	0	0	0	0.311153		0.332607	-286.457	-247.207	2.62273	0	0	0	0	-72.7519		30.8786	-10157.8	-11688.6	5530.1	-211.113	-828.785	-38.7813	-20.2659	-2341.15		-559.213	-286.457	-247.207	2.62273	0	0	0	0	-72.7519
129	1JWH	-26.5116	-56.4868	0.524338	-2.70913	-3.82754	-3.15628	0	73.8896		-34.7458	1.09538	0.620628	0.523685	0	0	0	0	0.177847		-0.226779	-286.393	-250.222	3.70213	0	0	0	0	-70.7792		30.9059	-10129.1	-11593.3	5530	-212.179	-831.942	-37.3937	-17.3807	-2378.38		-588.495	-286.393	-250.222	3.70213	0	0	0	0	-70.7792
130	1JWH	-27.4388	-58.5884	3.00644	-3.04333	-4.27938	-3.66827	0	73.2641		-34.13	3.88057	-0.942289	3.00913	0	0	0	0	0.173892		1.63984	-286.305	-247.205	2.61047	0	0	0	0	-72.5979		30.8875	-10011.8	-11499.9	5614.91	-209.678	-819.087	-41.2756	-13.4702	-2442.05		-601.268	-286.305	-247.205	2.61047	0	0	0	0	-72.5979
131	1JWH	-24.01	-84.4936	1.1627	-1.86132	-4.57708	-0.262096	0	101.095		-35.074	0.752611	-0.64519	1.15803	0	0	0	0	-0.45322		0.692987	-277.021	-239.514	8.71533	0	0	0	0	-75.7672		29.545	-9961.08	-11502.7	5644.68	-207.525	-835.284	-35.2604	-15.6072	-2487.19		-522.165	-277.021	-239.514	8.71533	0	0	0	0	-75.7672
132	1JWH	-18.6679	-94.2585	0.264591	-2.01427	-3.6259	-2.34495	0	110.399		-27.0882	1.9105	-0.727628	0.26404	0	0	0	0	0.386328		1.98776	-286.482	-250.084	3.70012	0	0	0	0	-71.0147		30.9167	-9940.27	-11470	5597	-208.498	-825.028	-40.4399	-12.3084	-2497.89		-483.097	-286.482	-250.084	3.70012	0	0	0	0	-71.0147
133	1JWH	-25.9499	-97.9014	2.21109	-2.58509	-3.94139	-0.040597	0	106.138		-29.83	2.84225	-1.49874	2.21059	0	0	0	0	0.436611		1.69379	-286.511	-250.226	3.69974	0	0	0	0	-70.8976		30.9129	-9915.33	-11434.8	5607.91	-204.196	-832.424	-37.0421	-23.9754	-2530.69		-460.137	-286.511	-250.226	3.69974	0	0	0	0	-70.8976
134	1JWH	-25.1462	-64.6986	1.81931	-3.10457	-3.42636	-0.0658264	0	72.225		-27.8951	2.42305	-1.10645	1.81761	0	0	0	0	0.300062		1.41182	-286.426	-250.216	3.70437	0	0	0	0	-70.8115		30.8969	-9971.6	-11512.4	5515.7	-202.729	-816.042	-38.3866	-14.4139	-2449.22		-454.121	-286.426	-250.216	3.70437	0	0	0	0	-70.8115
135	1JWH	-27.4623	-59.5212	3.17861	-2.57326	-4.24541	-0.060647	0	68.9869		-33.2273	4.03155	-1.57192	3.17947	0	0	0	0	0.0361333		2.38787	-286.47	-250.227	3.68782	0	0	0	0	-70.8558		30.9246	-9961.94	-11479	5593.44	-206.96	-835.277	-38.0927	-16.6309	-2463.63		-515.792	-286.47	-250.227	3.68782	0	0	0	0	-70.8558
136	1JWH	-25.0357	-85.8161	5.9287	-3.82414	-5.26986	-0.916319	0	98.9512		-34.0891	5.36836	0.33089	5.92717	0	0	0	0	0.0123678		-0.902063	-276.744	-240.7	9.70358	0	0	0	0	-75.3322		29.5851	-9955.61	-11443.2	5586.95	-205.626	-828.924	-37.604	-13.5413	-2502.88		-510.812	-276.744	-240.7	9.70358	0	0	0	0	-75.3322
137	1JWH	-20.2753	-85.4132	4.77743	-5.05898	-5.46865	-0.107503	0	98.4026		-27.4071	7.42608	-1.10777	4.77713	0	0	0	0	1.03845		2.71827	-277.105	-239.058	8.70292	0	0	0	0	-76.3239		29.5734	-9950.15	-11528.9	5538.29	-207.326	-831.479	-35.3762	-14.6431	-2461.78		-408.89	-277.105	-239.058	8.70292	0	0	0	0	-76.3239
138	1JWH	-24.3978	-81.5943	3.45424	-3.01963	-5.859	-0.564764	0	94.4227		-31.2371	4.33717	-1.80705	3.45273	0	0	0	0	0.583539		2.10796	-276.942	-239.528	8.71335	0	0	0	0	-75.6869		29.5599	-10046.5	-11427.5	5529.76	-207.283	-825.363	-35.0898	-17.819	-2507.9		-555.36	-276.942	-239.528	8.71335	0	0	0	0	-75.6869
139	1JWH	-23.0739	-71.9125	3.2658	-3.23452	-4.10301	-0.13522	0	81.7281		-28.6825	3.98978	-1.71702	3.26737	0	0	0	0	0.387358		2.05207	-286.397	-247.224	2.62368	0	0	0	0	-72.689		30.8927	-9969.52	-11524.6	5496.61	-202.244	-828.582	-41.578	-14.6839	-2458.47		-395.943	-286.397	-247.224	2.62368	0	0	0	0	-72.689
140	1JWH	-27.4705	-89.8103	3.84449	-3.47168	-5.53957	-0.279665	0	96.5357		-28.7495	4.68122	-2.40972	3.84289	0	0	0	0	0.414772		2.83328	-286.424	-250.221	3.70705	0	0	0	0	-70.8099		30.8992	-10007.5	-11423.5	5635.39	-200.788	-831.907	-37.0811	-15.056	-2514.75		-619.863	-286.424	-250.221	3.70705	0	0	0	0	-70.8099
141	1JWH	-27.005	-94.1728	5.30627	-3.36702	-5.19656	-0.589947	0	99.6978		-28.6827	6.11954	-2.39958	5.30669	0	0	0	0	0.383162		2.82927	-286.387	-250.223	3.70315	0	0	0	0	-70.7731		30.9057	-9967.32	-11455.9	5614.24	-203.43	-829.428	-35.0812	-9.5448	-2497.02		-551.15	-286.387	-250.223	3.70315	0	0	0	0	-70.7731
142	1JWH	-25.6399	-88.5837	5.23208	-3.33288	-6.47967	-0.819515	0	100.202		-31.8581	5.55772	-2.24985	5.23173	0	0	0	0	0.568213		2.00763	-276.922	-240.703	9.70958	0	0	0	0	-75.5154		29.5866	-9963.22	-11364.6	5627.31	-203.234	-834.861	-39.9757	-12.3421	-2569.64		-565.914	-276.922	-240.703	9.70958	0	0	0	0	-75.5154
143	1JWH	-27.6105	-87.9996	1.44495	-2.67416	-3.33755	-2.42662	0	96.7254		-29.343	2.5086	-1.03693	1.44372	0	0	0	0	0.103485		1.99833	-286.247	-250.221	3.70483	0	0	0	0	-70.631		30.9004	-10028.8	-11427.9	5611.06	-206.63	-832.813	-38.0129	-16.6274	-2541.6		-576.371	-286.247	-250.221	3.70483	0	0	0	0	-70.631
144	1JWH	-31.7624	-87.2568	4.3552	-3.28368	-6.15443	-2.2233	0	95.3365		-32.5358	4.5024	-1.5963	4.35272	0	0	0	0	-0.0135932		1.75958	-286.394	-250.224	3.70475	0	0	0	0	-70.7778		30.9031	-10042.9	-11402.9	5537.52	-198.571	-832.078	-40.6342	-18.7417	-2557.79		-529.749	-286.394	-250.224	3.70475	0	0	0	0	-70.7778
145	1JWH	-23.42	-42.2639	3.77458	-3.257	-5.68883	-1.96947	0	56.5308		-30.5463	4.8581	-2.1198	3.7758	0	0	0	0	0.308226		2.89388	-276.733	-240.698	9.70039	0	0	0	0	-75.324		29.5891	-9922.8	-11533	5650.48	-208.116	-828.798	-40.3356	-11.8185	-2422.39		-528.816	-276.733	-240.698	9.70039	0	0	0	0	-75.324
146	1JWH	-28.7386	-42.3289	3.27207	-2.89914	-6.50842	-2.89884	0	56.2157		-33.591	4.39158	-1.84038	3.26947	0	0	0	0	0.390758		2.57173	-286.488	-250.228	3.70225	0	0	0	0	-70.8737		30.9117	-9997.83	-11556.6	5566.84	-202.711	-825.581	-38.4812	-18.2032	-2388.74		-534.298	-286.488	-250.228	3.70225	0	0	0	0	-70.8737
147	1JWH	-24.509	-43.2183	4.12176	-4.09615	-4.61929	-0.659534	0	52.9019		-28.9394	5.77637	-1.94957	4.12051	0	0	0	0	0.621028		2.9844	-277.052	-239.524	8.72068	0	0	0	0	-75.7991		29.5506	-10072	-11542.5	5505.61	-206.901	-815.422	-39.2133	-18.7969	-2421.33		-533.4	-277.052	-239.524	8.72068	0	0	0	0	-75.7991
148	1JWH	-20.9357	-29.7573	4.61262	-4.13628	-5.672	-2.23395	0	51.1006		-34.8494	5.62391	-1.37243	4.61047	0	0	0	0	0.325177		2.06069	-276.853	-240.47	9.69347	0	0	0	0	-75.6796		29.6033	-9999.76	-11512.9	5601.71	-206.679	-828.429	-36.6825	-16.7458	-2431.69		-568.379	-276.853	-240.47	9.69347	0	0	0	0	-75.6796
149	1JWH	-25.7639	-52.8001	3.81039	-3.29726	-5.43903	-1.97926	0	67.6332		-33.6918	3.8111	-1.68163	3.81012	0	0	0	0	0.262262		1.42035	-276.985	-240.467	9.69285	0	0	0	0	-75.8091		29.5991	-10132.6	-11517.8	5553.98	-205.919	-837.222	-40.1422	-13.6964	-2422.21		-649.522	-276.985	-240.467	9.69285	0	0	0	0	-75.8091
150	1JWH	-30.3955	-45.1875	3.59583	-3.32555	-5.92585	-3.08093	0	59.9284		-36.3999	4.05807	-1.03251	3.59766	0	0	0	0	0.200631		1.2923	-286.241	-247.212	2.63564	0	0	0	0	-72.531		30.8659	-10003.7	-11480.3	5617.19	-203.889	-824.007	-44.4738	-18.4122	-2437.02		-612.84	-286.241	-247.212	2.63564	0	0	0	0	-72.531
151	1JWH	-23.6405	-51.1088	6.30596	-2.73784	-5.50918	-1.60861	0	62.0996		-31.0815	5.96607	-2.85937	6.30562	0	0	0	0	0.347338		2.17248	-286.262	-247.211	2.63487	0	0	0	0	-72.5523		30.8666	-9938.89	-11557	5589.39	-204.238	-825.744	-39.8382	-13.0973	-2372.23		-516.175	-286.262	-247.211	2.63487	0	0	0	0	-72.5523
152	1JWH	-25.4186	-48.1788	-0.533878	-1.58923	-3.37964	-2.13622	0	59.884		-29.4848	1.86854	-1.17384	-0.537097	0	0	0	0	0.222931		3.35654	-286.141	-246.841	2.61602	0	0	0	0	-72.8152		30.8991	-10187.1	-11551.2	5456.44	-209.879	-814.724	-39.0506	-12.3262	-2427.71		-588.632	-286.141	-246.841	2.61602	0	0	0	0	-72.8152
153	1JWH	-26.1706	-40.9512	3.75289	-3.09464	-4.78639	-2.79415	0	54.8709		-33.1681	4.13075	-1.52783	3.75065	0	0	0	0	0.650859		1.25706	-286.353	-247.224	2.62146	0	0	0	0	-72.6455		30.8958	-9921.66	-11617.1	5562.5	-207.091	-819.532	-37.0437	-17.4119	-2356.13		-429.843	-286.353	-247.224	2.62146	0	0	0	0	-72.6455
154	1JWH	-28.9927	-46.4995	2.79823	-2.98074	-5.66558	-2.52096	0	63.0371		-37.1612	2.12185	-1.45036	2.79627	0	0	0	0	0.264789		0.511152	-276.538	-239.523	8.71228	0	0	0	0	-75.2796		29.5526	-9904.58	-11578.7	5646.41	-206.023	-815.659	-38.0942	-15.6955	-2380.04		-516.782	-276.538	-239.523	8.71228	0	0	0	0	-75.2796
155	1JWH	-27.6432	-55.8704	2.43781	-2.5269	-4.09353	-2.39519	0	63.611		-28.806	3.39616	-0.996515	2.43576	0	0	0	0	0.144792		1.81213	-286.297	-250.219	3.70562	0	0	0	0	-70.682		30.8988	-9897.62	-11521.4	5635.72	-211.426	-828.58	-37.9055	-11.8392	-2447.46		-474.739	-286.297	-250.219	3.70562	0	0	0	0	-70.682
156	1JWH	-30.3225	-89.2697	6.17464	-3.61049	-6.05443	-3.12908	0	97.3031		-31.7365	7.7603	-1.74762	6.1727	0	0	0	0	0.272446		3.06277	-286.4	-250.22	3.69936	0	0	0	0	-70.7857		30.9065	-10026	-11348.1	5547.77	-209.512	-818.813	-38.4882	-16.9777	-2604.24		-537.672	-286.4	-250.22	3.69936	0	0	0	0	-70.7857
157	1JWH	-27.4938	-100.782	1.47043	-3.29447	-3.07454	-2.39449	0	111.698		-31.1169	1.51496	0.707216	1.46968	0	0	0	0	-0.392631		-0.269301	-286.449	-250.067	3.70749	0	0	0	0	-70.9892		30.8998	-9953.45	-11394.4	5581.08	-210.693	-833.341	-33.9068	-13.2169	-2547.96		-501.036	-286.449	-250.067	3.70749	0	0	0	0	-70.9892
158	1JWH	-26.1023	-43.6045	3.09717	-2.43951	-4.03049	-3.05239	0	58.3775		-34.45	4.70299	1.32665	3.09436	0	0	0	0	-0.224645		0.506627	-286.494	-250.079	3.69413	0	0	0	0	-71.0295		30.9206	-9979.02	-11525.7	5507.82	-213.851	-824.65	-38.9573	-12.4578	-2424.78		-446.498	-286.494	-250.079	3.69413	0	0	0	0	-71.0295
159	1JWH	-21.7933	-45.8697	7.02827	-3.60505	-4.46401	-3.10368	0	60.213		-31.9921	7.54903	-0.339711	7.02517	0	0	0	0	0.303004		0.56057	-276.99	-240.466	9.69896	0	0	0	0	-75.8168		29.5939	-9938.93	-11469.9	5630.25	-211.025	-843.039	-41.8382	-13.5998	-2455.03		-534.716	-276.99	-240.466	9.69896	0	0	0	0	-75.8168
160	1JWH	-20.2995	-46.5367	7.93482	-3.18978	-4.67516	-2.14424	0	62.8429		-34.5314	7.70481	-2.08472	7.93265	0	0	0	0	1.12805		0.728824	-277.036	-239.519	8.71842	0	0	0	0	-75.7816		29.5468	-9981.63	-11501.7	5585.58	-203.157	-837.356	-38.6431	-13.917	-2430.69		-541.755	-277.036	-239.519	8.71842	0	0	0	0	-75.7816
161	1JWH	-31.273	-53.4774	1.56042	-3.01141	-4.82531	-3.00302	0	67.3558		-35.8721	1.55452	-0.901895	1.56009	0	0	0	0	0.238515		0.657812	-276.727	-239.524	8.71337	0	0	0	0	-75.4692		29.5526	-9955.87	-11495.2	5553.97	-204.914	-826.013	-38.0253	-14.3295	-2423.11		-508.198	-276.727	-239.524	8.71337	0	0	0	0	-75.4692
162	1JWH	-27.7902	-70.4445	3.6607	-2.84431	-4.396	-1.94454	0	78.4169		-30.2384	3.84555	-1.68146	3.6594	0	0	0	0	0.250692		1.61692	-286.342	-250.231	3.70583	0	0	0	0	-70.7266		30.9093	-9946.69	-11505.8	5580.1	-207.061	-819.961	-38.1218	-17.1165	-2429.57		-509.187	-286.342	-250.231	3.70583	0	0	0	0	-70.7266
163	1JWH	-28.4593	-54.7247	3.97013	-3.23311	-4.43284	-2.80164	0	67.8399		-35.077	3.65184	-1.71592	3.96665	0	0	0	0	0.65722		0.743889	-286.094	-247.212	2.62882	0	0	0	0	-72.384		30.8731	-10054.8	-11552.9	5536.55	-214.92	-840.25	-38.7996	-14.6766	-2387.12		-542.719	-286.094	-247.212	2.62882	0	0	0	0	-72.384
164	1JWH	-25.854	-56.9397	5.87178	-3.12178	-5.17982	-2.29953	0	66.3588		-30.5438	5.87459	-2.09194	5.87222	0	0	0	0	0.797889		1.29643	-276.981	-239.528	8.70933	0	0	0	0	-75.7254		29.5629	-9975.04	-11525.4	5600.86	-209.693	-834.636	-40.531	-13.8837	-2434.08		-517.684	-276.981	-239.528	8.70933	0	0	0	0	-75.7254
165	1JWH	-27.2226	-54.8358	2.71622	-2.97422	-4.37101	-2.42801	0	67.4149		-32.7447	2.70708	-1.35756	2.71531	0	0	0	0	0.373463		0.975865	-286.324	-247.217	2.63367	0	0	0	0	-72.6149		30.8739	-10026.3	-11517.3	5526	-206.251	-832.914	-41.1422	-14.8905	-2452.04		-487.698	-286.324	-247.217	2.63367	0	0	0	0	-72.6149
166	1JWH	-28.4285	-63.2266	5.4908	-3.74776	-5.53745	-2.83791	0	74.7812		-33.3509	5.2529	-1.86434	5.49056	0	0	0	0	0.45672		1.16996	-276.866	-239.522	8.71522	0	0	0	0	-75.6106		29.5512	-10067.1	-11488.9	5495.08	-208.819	-838.253	-36.2646	-17.0151	-2480.42		-492.564	-276.866	-239.522	8.71522	0	0	0	0	-75.6106
[truncated: 5,839 more rows]
[truncated: 48 more columns]
